# Supplementary material for: ACD15, ACD21, and SLN regulate the accumulation and mobility of MBD6 to silence genes and transposable elements
Source: Sci Adv. 2023 Nov 15;9(46):eadi9036. doi: 10.1126/sciadv.adi9036 (PMC10651127; doi:10.1126/sciadv.adi9036)
Supplement: Supplementary file 2 — Table S1 [file sciadv.adi9036_table_s1.zip]

Archive with 1 entries (1 files):
- adi9036_Table_S1.xlsx
