# Supplementary material for: ACD15, ACD21, and SLN regulate the accumulation and mobility of MBD6 to silence genes and transposable elements
Source: Sci Adv. 2023 Nov 15;9(46):eadi9036. doi: 10.1126/sciadv.adi9036 (PMC10651127; doi:10.1126/sciadv.adi9036)
Supplement: Supplementary file 2 — Table S1 [file sciadv.adi9036_table_s1.zip › adi9036_Table_S1.xlsx]

## Sheet: Sheet1
Rank	Name	Protein	Majority protein IDs.x	Description	MS/MS count Col0	MS/MS count MBD5-FLAG in Col0 background	MS/MS count MBD5-FLAG in sln background	MS/MS count MBD6-FLAG in Col0 background	MS/MS count MBD6-FLAG in sln background	MS/MS count Col0-rep1	MS/MS count Col0-rep2	MS/MS count SLN-FLAG-rep1	MS/MS count SLN-FLAG-rep2	MS/MS count SLN-FLAG in mdb5/6 background-rep1	MS/MS count SLN-FLAG in mdb5/6 background-rep2	MS/MS count Col0-rep1	MS/MS count Col0-rep2	MS/MS count ACD15.5-FLAG in Col0 background	MS/MS count ACD15.5-FLAG in acd15 acd21	MS/MS count ACD15.5-FLAG in sln background	MS/MS count ACD21.4-FLAG in Col0 background	MS/MS count ACD21.4-FLAG in acd15 acd21	MS/MS count ACD21.4-FLAH in sln background	MS/MS count Col0-rep3	MS/MS count Col0-rep4	MS/MS count SLN-FLAG in sln background	MS/MS count SLN-FLAG in acd21 background	MS/MS count SLN-FLAG in acd15 acd21	MS/MS count Col0	MS/MS count MBD5-FLAG in Col0 background	MS/MS count MBD5-FLAG in acd15 acd21 background	MS/MS count MBD6-FLAG in Col0 background	MS/MS count MBD6-FLAG in acd15 acd21 background
1	MBD5	AT3G46580.1	AT3G46580.1	AT3G46580.1 | Symbols: MBD5, MBD05, ATMBD5 | METHYL-CPG-BINDING DOMAIN PROTEIN 05, methyl-CPG-binding domain protein 5 | chr3:17148397-17149328 FORWARD LENGTH=182	1	151	143	73	59	0	0	112	119	0	0	0	3	159	85	123	171	0	153	0	0	80	0	0	5	165	91	70	0
2	MBD6	AT5G59380.1	AT5G59380.1	AT5G59380.1 | Symbols: MBD6, ATMBD6 | methyl-CPG-binding domain 6 | chr5:23952321-23953485 FORWARD LENGTH=225	1	103	111	168	150	0	0	136	124	0	1	0	0	160	87	125	164	0	164	0	0	84	0	0	5	84	0	345	127
3	ACD15.5	AT1G76440.3	AT1G76440.3;AT1G76440.2;AT1G76440.1	AT1G76440.3 | Symbols: RDS2 | | chr1:28682371-28682999 REVERSE LENGTH=143;AT1G76440.2 | Symbols: RDS2 | | chr1:28682371-28682999 REVERSE LENGTH=143;AT1G76440.1 | Symbols: RDS2 | | chr1:28682371-28682999 REVERSE LENGTH=143	2	81	74	58	50	0	0	56	58	12	13	0	0	94	67	84	63	0	81	0	0	37	1	0	3	52	3	78	0
4	ACD21.4	AT1G54850.1	AT1G54850.1	AT1G54850.1 | Symbols: no symbol available | no full name available | chr1:20454440-20455994 FORWARD LENGTH=206	0	194	134	115	118	0	0	140	113	7	8	0	2	254	0	186	290	116	243	1	0	102	0	0	3	178	0	269	2
5	SLN	AT5G37380.9	AT5G37380.9;AT5G37380.8;AT5G37380.7;AT5G37380.6;AT5G37380.5;AT5G37380.4;AT5G37380.3;AT5G37380.2;AT5G37380.1	AT5G37380.9 | Symbols: SLN | SILENZIO | chr5:14817035-14818330 REVERSE LENGTH=431;AT5G37380.8 | Symbols: SLN | SILENZIO | chr5:14817035-14818330 REVERSE LENGTH=431;AT5G37380.7 | Symbols: SLN | SILENZIO | chr5:14817035-14818330 REVERSE LENGTH=431;AT5G37380.	0	46	0	69	0	0	0	201	144	87	99	0	0	87	0	0	84	1	0	0	0	134	37	69	0	80	0	122	0
6	HSP70-1	AT5G02500.1	AT5G02500.1;AT5G02500.2	AT5G02500.1 | Symbols: AtHsp70-1, HSP70-1, HSC70-1, HSC70, AT-HSC70-1 | ARABIDOPSIS THALIANA HEAT SHOCK COGNATE PROTEIN 70-1, heat shock cognate protein 70-1, HEAT SHOCK COGNATE PROTEIN 70, HEAT SHOCK PROTEIN 70-1 | chr5:554055-556334 REVERSE LENGTH=651;AT	155	465	163	317	144	132	100	1821	1579	1280	868	62	90	534	179	236	547	158	218	130	91	1039	259	472	47	292	83	562	83
7	HSP70-2	AT5G02490.1	AT5G02490.1;AT1G56410.1	AT5G02490.1 | Symbols: AtHsp70-2, Hsp70-2 | | chr5:550296-552565 REVERSE LENGTH=653;AT1G56410.1 | Symbols: HSP70T-1, ERD2 | HEAT SHOCK PROTEIN 70T-1, EARLY-RESPONSIVE TO DEHYDRATION 2 | chr1:21117147-21119241 FORWARD LENGTH=617	30	106	29	70	30	13	13	334	285	197	157	6	13	93	37	41	98	22	27	16	14	202	40	93	6	57	15	106	16
8	HSP70-3	AT3G09440.4	AT3G09440.4;AT3G09440.3;AT3G09440.2;AT3G09440.1	AT3G09440.4 | Symbols: no symbol available | no full name available | chr3:2903434-2905632 REVERSE LENGTH=649;AT3G09440.3 | Symbols: no symbol available | no full name available | chr3:2903434-2905632 REVERSE LENGTH=649;AT3G09440.2 | Symbols: no symbol ava	30	109	44	79	36	31	33	376	340	228	208	13	21	113	38	60	116	39	49	33	21	208	52	94	5	75	21	128	22
9	HSP70-4	AT3G12580.1	AT3G12580.1	AT3G12580.1 | Symbols: HSP70, ATHSP70, HSC70-4 | ARABIDOPSIS HEAT SHOCK PROTEIN 70, heat shock protein 70 | chr3:3991487-3993689 REVERSE LENGTH=650	7	30	11	7	6	1	3	37	33	25	20	1	0	13	6	7	17	5	4	9	2	27	13	22	1	18	6	21	6
10	HSP70-5	AT1G16030.1	AT1G16030.1	AT1G16030.1 | Symbols: Hsp70b | heat shock protein 70B | chr1:5502386-5504326 REVERSE LENGTH=646	0	1	0	0	0	2	0	8	6	5	3	0	0	1	0	0	3	0	0	0	0	4	2	5	0	0	2	2	0
		AT5G04940.2	AT5G04940.2;AT5G04940.1	AT5G04940.2 | Symbols: SUVH1 | SU(VAR)3-9 homolog 1 | chr5:1454616-1456628 REVERSE LENGTH=670;AT5G04940.1 | Symbols: SUVH1 | SU(VAR)3-9 homolog 1 | chr5:1454616-1456628 REVERSE LENGTH=670	0	59	51	22	26	#N/A	#N/A	#N/A	#N/A	#N/A	#N/A	0	0	34	0	15	22	0	28	0	0	14	0	0	0	14	0	31	0
		AT4G00980.1	AT4G00980.1	AT4G00980.1 | Symbols: no symbol available | no full name available | chr4:422732-424580 REVERSE LENGTH=488	0	54	50	37	38	#N/A	#N/A	#N/A	#N/A	#N/A	#N/A	0	0	36	0	39	38	0	45	0	0	0	0	0	0	38	0	52	0
		AT1G61730.1	AT1G61730.1	AT1G61730.1 | Symbols: no symbol available | no full name available | chr1:22793447-22794577 REVERSE LENGTH=376	0	48	28	22	20	0	0	0	3	7	8	0	0	7	0	0	5	0	5	0	0	0	0	0	0	14	2	12	0
		AT1G48050.1	AT1G48050.1;AT1G48050.2;AT1G48050.3	AT1G48050.1 | Symbols: KU80, ATKU80 | ARABIDOPSIS THALIANA KU80 HOMOLOG | chr1:17723498-17726859 FORWARD LENGTH=680;AT1G48050.2 | Symbols: KU80, ATKU80 | ARABIDOPSIS THALIANA KU80 HOMOLOG | chr1:17723498-17726730 FORWARD LENGTH=663;AT1G48050.3 | Symbols: K	0	44	33	12	15	#N/A	#N/A	#N/A	#N/A	#N/A	#N/A	2	0	36	5	13	66	4	66	9	2	36	4	1	2	18	1	30	1
		AT2G01710.1	AT2G01710.1;AT2G01710.2	AT2G01710.1 | Symbols: SDJ2, DNAJ2 | SUVH1/3-interacting DNAJ domain-containing protein 2 | chr2:315836-316771 FORWARD LENGTH=311;AT2G01710.2 | Symbols: SDJ2, DNAJ2 | SUVH1/3-interacting DNAJ domain-containing protein 2 | chr2:315704-316771 FORWARD LENGTH=	0	40	44	14	21	#N/A	#N/A	#N/A	#N/A	#N/A	#N/A	0	0	23	0	10	22	0	25	0	0	14	0	0	0	12	0	15	0
		AT1G73100.1	AT1G73100.1	AT1G73100.1 | Symbols: SUVH3, SDG19 | SET DOMAIN PROTEIN 19, SU(VAR)3-9 homolog 3 | chr1:27491970-27493979 FORWARD LENGTH=669	0	31	39	2	9	#N/A	#N/A	#N/A	#N/A	#N/A	#N/A	0	0	20	0	4	20	0	34	0	0	13	0	0	0	13	0	14	0
		AT1G16970.1	AT1G16970.1	AT1G16970.1 | Symbols: ATKU70, KU70 | ARABIDOPSIS THALIANA KU70 HOMOLOG, KU70 homolog | chr1:5801159-5805724 REVERSE LENGTH=621	0	29	27	12	13	#N/A	#N/A	#N/A	#N/A	#N/A	#N/A	0	1	24	1	9	52	0	44	1	0	29	0	1	1	10	1	21	0
		AT5G64360.1	AT5G64360.1;AT5G64360.7;AT5G64360.6;AT5G64360.5;AT5G64360.4;AT5G64360.3;AT5G64360.2	AT5G64360.1 | Symbols: DNAJ1, SDJ1, EIP9 | EMF1-Interacting Protein 9, SUVH1/3-interacting DNAJ domain-containing protein 1 | chr5:25737208-25738602 REVERSE LENGTH=422;AT5G64360.7 | Symbols: DNAJ1, SDJ1, EIP9 | EMF1-Interacting Protein 9, SUVH1/3-interacti	0	27	25	18	15	#N/A	#N/A	#N/A	#N/A	#N/A	#N/A	0	0	16	0	8	16	0	22	0	0	8	0	0	0	12	0	18	0
		AT1G48620.1	AT1G48620.1	AT1G48620.1 | Symbols: HON5 | high mobility group A5 | chr1:17974148-17976301 REVERSE LENGTH=479	0	26	19	5	4	#N/A	#N/A	#N/A	#N/A	#N/A	#N/A	0	0	0	0	0	0	0	4	0	0	0	0	0	0	3	3	1	0
		AT2G31320.1	AT2G31320.1	AT2G31320.1 | Symbols: PARP1 | POLY(ADP-RIBOSE) POLYMERASE 1 | chr2:13354046-13359578 REVERSE LENGTH=983	0	25	32	5	6	#N/A	#N/A	#N/A	#N/A	#N/A	#N/A	0	0	19	0	0	44	0	44	0	0	8	0	0	0	16	0	31	0
		AT5G35330.4	AT5G35330.4;AT5G35330.3;AT5G35330.2;AT5G35330.1	AT5G35330.4 | Symbols: ATMBD2, MBD02, MBD2 | METHYL-CPG-BINDING DOMAIN PROTEIN 2, methyl-CPG-binding domain protein 02 | chr5:13523725-13525270 REVERSE LENGTH=272;AT5G35330.3 | Symbols: ATMBD2, MBD02, MBD2 | METHYL-CPG-BINDING DOMAIN PROTEIN 2, methyl-CPG-	0	24	24	19	18	#N/A	#N/A	#N/A	#N/A	#N/A	#N/A	0	0	9	0	0	11	0	9	0	0	5	0	0	0	7	0	17	0
		AT4G00390.1	AT4G00390.1	AT4G00390.1 | Symbols: no symbol available | no full name available | chr4:171650-172744 REVERSE LENGTH=364	0	23	22	15	18	#N/A	#N/A	#N/A	#N/A	#N/A	#N/A	0	0	11	0	0	14	0	15	0	0	3	0	0	0	10	0	4	0
		AT4G25210.1	AT4G25210.1	AT4G25210.1 | Symbols: no symbol available | no full name available | chr4:12918446-12919552 FORWARD LENGTH=368	0	23	18	17	23	0	0	0	3	4	4	0	0	6	0	0	4	0	3	0	0	2	0	0	0	10	3	8	0
		AT3G04930.1	AT3G04930.1;AT3G04930.2	AT3G04930.1 | Symbols: no symbol available | no full name available | chr3:1363029-1364399 FORWARD LENGTH=456;AT3G04930.2 | Symbols: no symbol available | no full name available | chr3:1363029-1364651 FORWARD LENGTH=396	0	20	12	4	5	#N/A	#N/A	#N/A	#N/A	#N/A	#N/A	#N/A	#N/A	#N/A	#N/A	#N/A	#N/A	#N/A	#N/A	#N/A	#N/A	#N/A	#N/A	#N/A	0	4	1	6	0
		AT1G52740.1	AT1G52740.1;AT3G54560.2;AT3G54560.1;AT2G38810.4;AT2G38810.3;AT2G38810.2;AT2G38810.1;AT4G13570.1;AT4G13570.2	AT1G52740.1 | Symbols: HTA9, H2A.Z | histone H2A protein 9 | chr1:19645409-19646221 FORWARD LENGTH=134;AT3G54560.2 | Symbols: HTA11, H2A.Z | histone H2A 11 | chr3:20196532-20197466 FORWARD LENGTH=136;AT3G54560.1 | Symbols: HTA11, H2A.Z | histone H2A 11 | c	0	19	9	3	3	#N/A	#N/A	#N/A	#N/A	#N/A	#N/A	0	0	0	0	0	6	0	3	0	0	0	0	1	0	2	0	5	0
		AT1G20870.2	AT1G20870.2;AT1G20870.1	AT1G20870.2 | Symbols: IDM3 | Increased DNA Methylation 3 | chr1:7259287-7260775 REVERSE LENGTH=463;AT1G20870.1 | Symbols: IDM3 | Increased DNA Methylation 3 | chr1:7259287-7260775 REVERSE LENGTH=463	0	15	10	40	45	#N/A	#N/A	#N/A	#N/A	#N/A	#N/A	#N/A	#N/A	#N/A	#N/A	#N/A	#N/A	#N/A	#N/A	#N/A	#N/A	#N/A	#N/A	#N/A	0	16	31	83	111
		AT5G66570.1	AT5G66570.1	AT5G66570.1 | Symbols: OEE1, PSBO-1, MSP-1, OE33, OEE33, PSBO1 | PS II OXYGEN-EVOLVING COMPLEX 1, OXYGEN EVOLVING COMPLEX 33 KILODALTON PROTEIN, OXYGEN EVOLVING ENHANCER PROTEIN 33, PS II oxygen-evolving complex 1, MANGANESE-STABILIZING PROTEIN 1, 33 KDA O	0	15	4	27	7	0	0	0	4	7	5	2	3	5	4	8	4	3	6	3	3	4	3	2	6	5	7	0	0
		AT1G01370.4	AT1G01370.4;AT1G01370.3;AT1G01370.2;AT1G01370.1	AT1G01370.4 | Symbols: CENH3, HTR12 | CENTROMERIC HISTONE H3 | chr1:143773-145400 FORWARD LENGTH=178;AT1G01370.3 | Symbols: CENH3, HTR12 | CENTROMERIC HISTONE H3 | chr1:143773-145400 FORWARD LENGTH=178;AT1G01370.2 | Symbols: CENH3, HTR12 | CENTROMERIC HIST	0	12	6	2	1	#N/A	#N/A	#N/A	#N/A	#N/A	#N/A	0	0	0	0	0	2	0	1	0	0	0	0	0	0	2	0	1	0
		AT5G02560.1	AT5G02560.1;AT5G02560.2	AT5G02560.1 | Symbols: h2a.w.12, HTA12 | histone H2A 12 | chr5:575437-576456 FORWARD LENGTH=153;AT5G02560.2 | Symbols: h2a.w.12, HTA12 | histone H2A 12 | chr5:575437-576456 FORWARD LENGTH=177	0	12	10	5	6	#N/A	#N/A	#N/A	#N/A	#N/A	#N/A	0	0	1	0	0	4	0	4	0	0	2	0	0	0	1	0	4	0
		AT3G08030.2	AT3G08030.2;AT3G08030.1	AT3G08030.2 | Symbols: AthA2-1 | | chr3:2564517-2565819 FORWARD LENGTH=323;AT3G08030.1 | Symbols: AthA2-1 | | chr3:2564191-2565819 FORWARD LENGTH=365	0	10	7	4	2	2	1	2	2	3	2	1	3	1	3	5	3	5	3	5	3	4	6	2	#N/A	#N/A	#N/A	#N/A	#N/A
		AT2G34810.1	AT2G34810.1	AT2G34810.1 | Symbols: AtBBE16 | | chr2:14685292-14686914 FORWARD LENGTH=540	0	9	5	0	4	0	1	0	0	7	0	0	0	1	1	2	1	5	2	3	0	2	2	0	0	0	0	0	0
		AT5G40200.1	AT5G40200.1	AT5G40200.1 | Symbols: DegP9, DEG9 | degradation of periplasmic proteins 9, DegP protease 9 | chr5:16070402-16073101 FORWARD LENGTH=592	0	8	3	2	4	0	0	0	0	2	0	0	0	1	0	2	2	2	2	2	0	0	1	0	0	0	0	0	0
		AT1G74920.2	AT1G74920.2;AT1G74920.1	AT1G74920.2 | Symbols: ALDH10A8 | aldehyde dehydrogenase 10A8 | chr1:28139175-28142573 REVERSE LENGTH=496;AT1G74920.1 | Symbols: ALDH10A8 | aldehyde dehydrogenase 10A8 | chr1:28139175-28142573 REVERSE LENGTH=501	0	7	6	2	1	0	0	2	1	4	3	#N/A	#N/A	#N/A	#N/A	#N/A	#N/A	#N/A	#N/A	#N/A	#N/A	#N/A	#N/A	#N/A	#N/A	#N/A	#N/A	#N/A	#N/A
		AT2G18510.1	AT2G18510.1	AT2G18510.1 | Symbols: EMB2444, JANUS | EMBRYO DEFECTIVE 2444 | chr2:8031554-8033517 REVERSE LENGTH=363	0	7	4	2	2	0	0	0	0	1	0	1	0	1	3	4	4	7	3	4	3	2	6	0	#N/A	#N/A	#N/A	#N/A	#N/A
		AT3G57150.1	AT3G57150.1	AT3G57150.1 | Symbols: NAP57, AtCBF5, CBF5, AtNAP57 | homologue of NAP57 | chr3:21154255-21155952 REVERSE LENGTH=565	0	7	19	15	2	0	0	0	7	15	12	11	20	17	19	28	21	21	26	33	19	16	15	22	2	1	9	0	0
		AT5G42080.3	AT5G42080.3;AT5G42080.4;AT5G42080.1;AT5G42080.2	AT5G42080.3 | Symbols: DRP1A, ADL1A, DL1, AG68, RSW9, ADL1 | RADIAL SWELLING 9, DYNAMIN-RELATED PROTEIN 1A, dynamin-like protein | chr5:16820661-16824536 REVERSE LENGTH=604;AT5G42080.4 | Symbols: DRP1A, ADL1A, DL1, AG68, RSW9, ADL1 | RADIAL SWELLING 9, DYN	0	7	5	1	2	#N/A	#N/A	#N/A	#N/A	#N/A	#N/A	1	4	13	20	20	14	12	14	12	17	13	15	10	0	0	9	14	0
		AT1G63480.7	AT1G63480.7;AT1G63480.6;AT1G63480.5;AT1G63480.4;AT1G63480.3;AT1G63480.2;AT1G63480.1	AT1G63480.7 | Symbols: AHL12 | AT-hook motif nuclear localized protein 12 | chr1:23539872-23541667 REVERSE LENGTH=355;AT1G63480.6 | Symbols: AHL12 | AT-hook motif nuclear localized protein 12 | chr1:23539872-23541667 REVERSE LENGTH=355;AT1G63480.5 | Symbol	0	6	5	0	1	#N/A	#N/A	#N/A	#N/A	#N/A	#N/A	#N/A	#N/A	#N/A	#N/A	#N/A	#N/A	#N/A	#N/A	#N/A	#N/A	#N/A	#N/A	#N/A	#N/A	#N/A	#N/A	#N/A	#N/A
		AT1G79920.4	AT1G79920.4;AT1G79920.3;AT1G79920.2;AT1G79920.1	AT1G79920.4 | Symbols: Hsp70-15, AtHsp70-15 | heat shock protein 70-15 | chr1:30059302-30062224 REVERSE LENGTH=736;AT1G79920.3 | Symbols: Hsp70-15, AtHsp70-15 | heat shock protein 70-15 | chr1:30059302-30062224 REVERSE LENGTH=736;AT1G79920.2 | Symbols: Hsp	0	6	2	1	0	0	0	2	0	4	1	0	0	2	2	5	3	2	3	9	1	3	5	0	0	0	0	2	0
		AT3G61310.1	AT3G61310.1	AT3G61310.1 | Symbols: AHL11 | AT-hook motif nuclear localized protein 11 | chr3:22690799-22692445 REVERSE LENGTH=354	0	6	2	1	1	#N/A	#N/A	#N/A	#N/A	#N/A	#N/A	0	1	0	0	0	3	0	2	0	0	2	0	0	1	2	2	1	0
		AT4G17950.1	AT4G17950.1	AT4G17950.1 | Symbols: AHL13 | AT-hook motif nuclear localized protein 13 | chr4:9967295-9969007 REVERSE LENGTH=439	0	6	7	0	3	#N/A	#N/A	#N/A	#N/A	#N/A	#N/A	0	0	1	0	1	3	0	1	1	0	1	0	0	0	2	0	2	0
		AT5G14520.1	AT5G14520.1	AT5G14520.1 | Symbols: PES | PESCADILLO | chr5:4680789-4684330 REVERSE LENGTH=590	0	6	5	1	0	2	0	1	3	5	5	1	3	4	4	7	5	3	11	2	4	2	2	0	#N/A	#N/A	#N/A	#N/A	#N/A
		AT5G41770.1	AT5G41770.1	AT5G41770.1 | Symbols: no symbol available | no full name available | chr5:16718021-16720936 FORWARD LENGTH=705	0	6	9	7	5	0	0	1	0	3	0	4	5	1	1	5	1	5	5	2	2	1	2	1	#N/A	#N/A	#N/A	#N/A	#N/A
		AT5G54640.1	AT5G54640.1;AT4G27230.2;AT4G27230.1;AT1G51060.1	AT5G54640.1 | Symbols: HTA1, RAT5, ATHTA1 | histone H2A 1, RESISTANT TO AGROBACTERIUM TRANSFORMATION 5 | chr5:22196540-22197279 FORWARD LENGTH=130;AT4G27230.2 | Symbols: HTA2 | histone H2A 2 | chr4:13637515-13638325 REVERSE LENGTH=131;AT4G27230.1 | Symbols	0	6	3	1	3	4	3	2	2	4	4	0	0	1	0	0	1	0	1	0	0	0	0	0	#N/A	#N/A	#N/A	#N/A	#N/A
		AT1G59610.1	AT1G59610.1	AT1G59610.1 | Symbols: DL3, DRP2B, ADL3, CF1 | Dynamin related protein 2B, dynamin-like 3 | chr1:21893413-21900780 FORWARD LENGTH=920	0	5	15	13	5	1	3	1	40	44	61	3	4	9	23	25	15	18	15	16	7	10	15	4	0	1	10	11	0
		AT1G62970.2	AT1G62970.2;AT1G62970.1	AT1G62970.2 | Symbols: SDJ3 | SUVH1/3-interacting DNAJ domain-containing protein 3 | chr1:23323740-23325751 FORWARD LENGTH=642;AT1G62970.1 | Symbols: SDJ3 | SUVH1/3-interacting DNAJ domain-containing protein 3 | chr1:23323358-23325751 FORWARD LENGTH=797	0	5	2	1	4	#N/A	#N/A	#N/A	#N/A	#N/A	#N/A	0	0	11	0	1	6	0	3	0	0	0	0	0	#N/A	#N/A	#N/A	#N/A	#N/A
		AT1G63470.1	AT1G63470.1	AT1G63470.1 | Symbols: AHL5 | AT-hook motif nuclear localized protein 5 | chr1:23536831-23538863 REVERSE LENGTH=378	0	5	5	0	0	#N/A	#N/A	#N/A	#N/A	#N/A	#N/A	0	0	2	0	0	4	0	3	0	0	0	0	0	0	1	0	0	0
		AT1G75930.1	AT1G75930.1	AT1G75930.1 | Symbols: EXL6 | extracellular lipase 6 | chr1:28508109-28509708 FORWARD LENGTH=343	0	5	2	1	0	0	2	0	9	14	21	0	0	0	0	0	1	0	1	4	0	0	0	0	0	0	3	0	0
		AT4G11600.1	AT4G11600.1	AT4G11600.1 | Symbols: GPXL6, PHGPX, LSC803, ATGPX6, GPX6 | glutathione peroxidase 6 | chr4:7010021-7011330 REVERSE LENGTH=232	0	5	0	0	2	0	3	2	0	5	3	2	1	1	4	5	4	5	6	6	4	3	5	5	0	0	0	0	0
		AT4G35800.2	AT4G35800.2;AT4G35800.1	AT4G35800.2 | Symbols: NRPB1, RNA_POL_II_LS, RPB1, RNA_POL_II_LSRNA_POL_II_LS | RNA POLYMERASE II LARGE SUBUNIT, RNA polymerase II large subunit | chr4:16961115-16967892 REVERSE LENGTH=1839;AT4G35800.1 | Symbols: NRPB1, RNA_POL_II_LS, RPB1, RNA_POL_II_LSRN	0	5	1	0	0	0	0	0	0	4	1	0	0	0	1	5	0	0	3	1	0	1	0	0	#N/A	#N/A	#N/A	#N/A	#N/A
		AT5G07350.1	AT5G07350.1;AT5G07350.2	AT5G07350.1 | Symbols: Tudor1, TSN1, AtTudor1 | TUDOR-SN protein 1, Arabidopsis thaliana TUDOR-SN protein 1 | chr5:2320344-2324892 REVERSE LENGTH=991;AT5G07350.2 | Symbols: Tudor1, TSN1, AtTudor1 | TUDOR-SN protein 1, Arabidopsis thaliana TUDOR-SN protein	0	5	0	0	0	0	3	0	0	5	4	0	0	3	5	8	2	6	3	12	2	2	6	2	0	0	1	0	0
		AT5G09250.1	AT5G09250.1;AT5G09250.3	AT5G09250.1 | Symbols: KIWI | | chr5:2875421-2876368 REVERSE LENGTH=107;AT5G09250.3 | Symbols: KIWI | | chr5:2875421-2876337 REVERSE LENGTH=110	0	5	6	4	4	#N/A	#N/A	#N/A	#N/A	#N/A	#N/A	0	0	4	1	3	3	1	5	0	1	1	0	0	0	0	0	2	0
		AT5G51590.1	AT5G51590.1	AT5G51590.1 | Symbols: AHL4 | AT-HOOK MOTIF NUCLEAR LOCALIZED PROTEIN 4 | chr5:20956863-20958929 REVERSE LENGTH=419	0	5	3	0	0	#N/A	#N/A	#N/A	#N/A	#N/A	#N/A	#N/A	#N/A	#N/A	#N/A	#N/A	#N/A	#N/A	#N/A	#N/A	#N/A	#N/A	#N/A	#N/A	0	1	1	1	0
		AT5G56710.1	AT5G56710.1;AT4G26230.1;AT2G19740.1;AT5G56710.2	AT5G56710.1 | Symbols: no symbol available | no full name available | chr5:22944003-22944767 REVERSE LENGTH=119;AT4G26230.1 | Symbols: no symbol available | no full name available | chr4:13286026-13286553 FORWARD LENGTH=119;AT2G19740.1 | Symbols: no symbol	0	5	2	1	0	#N/A	#N/A	#N/A	#N/A	#N/A	#N/A	#N/A	#N/A	#N/A	#N/A	#N/A	#N/A	#N/A	#N/A	#N/A	#N/A	#N/A	#N/A	#N/A	#N/A	#N/A	#N/A	#N/A	#N/A
		ATCG00170.1	ATCG00170.1	ATCG00170.1 | Symbols: RPOC2 | | chrc:15938-20068 REVERSE LENGTH=1376	0	5	5	2	1	0	0	0	0	2	0	1	0	3	2	5	2	5	6	3	0	1	1	0	0	0	4	0	0
		REV__AT5G58200.1	REV__AT5G58200.1;REV__AT5G58200.2	AT5G58200.1 | Symbols: no symbol available | no full name available | chr5:23550283-23551972 FORWARD LENGTH=222;AT5G58200.2 | Symbols: no symbol available | no full name available | chr5:23549605-23551972 FORWARD LENGTH=309	0	5	3	2	3	#N/A	#N/A	#N/A	#N/A	#N/A	#N/A	#N/A	#N/A	#N/A	#N/A	#N/A	#N/A	#N/A	#N/A	#N/A	#N/A	#N/A	#N/A	#N/A	0	1	0	1	0
		AT1G07790.1	AT1G07790.1;AT3G46030.1;AT5G59910.1;AT3G45980.1;AT2G28720.1	AT1G07790.1 | Symbols: HTB1 | | chr1:2413049-2413495 FORWARD LENGTH=148;AT3G46030.1 | Symbols: HTB11 | | chr3:16913614-16914051 REVERSE LENGTH=145;AT5G59910.1 | Symbols: HTB4 | | chr5:24127206-24127658 FORWARD LENGTH=150;AT3G45980.1 | Symbols: HTB9, H2B	0	4	3	2	0	#N/A	#N/A	#N/A	#N/A	#N/A	#N/A	5	5	16	7	8	18	6	16	5	8	11	5	4	0	5	0	3	0
		AT1G14410.1	AT1G14410.1	AT1G14410.1 | Symbols: PTAC1, ATWHY1, WHY1 | A. THALIANA WHIRLY 1, WHIRLY 1 | chr1:4929352-4930810 REVERSE LENGTH=263	0	4	9	5	2	#N/A	#N/A	#N/A	#N/A	#N/A	#N/A	9	12	3	3	4	3	8	8	10	3	1	5	2	4	1	3	0	0
		AT1G25490.1	AT1G25490.1	AT1G25490.1 | Symbols: EER1, ATB BETA BETA, RCN1, REGA | ROOTS CURL IN NPA, ENHANCED ETHYLENE RESPONSE 1 | chr1:8951700-8954899 FORWARD LENGTH=588	0	4	0	0	0	0	0	2	2	9	0	0	1	3	11	7	7	9	8	18	4	6	9	6	#N/A	#N/A	#N/A	#N/A	#N/A
		AT1G56190.2	AT1G56190.2;AT1G56190.1	AT1G56190.2 | Symbols: PGKp2, cPGK2, PGK2 | | chr1:21028622-21030454 FORWARD LENGTH=405;AT1G56190.1 | Symbols: PGKp2, cPGK2, PGK2 | | chr1:21028403-21030454 FORWARD LENGTH=478	0	4	0	2	2	0	0	0	0	1	0	1	0	2	1	3	0	2	1	4	2	3	4	3	0	0	2	0	0
		AT1G71260.1	AT1G71260.1	AT1G71260.1 | Symbols: WHY2, ATWHY2 | WHIRLY 2 | chr1:26861849-26863391 REVERSE LENGTH=238	0	4	0	0	0	#N/A	#N/A	#N/A	#N/A	#N/A	#N/A	#N/A	#N/A	#N/A	#N/A	#N/A	#N/A	#N/A	#N/A	#N/A	#N/A	#N/A	#N/A	#N/A	0	0	0	0	0
		AT2G18230.1	AT2G18230.1	AT2G18230.1 | Symbols: AtPPa2, PPa2 | pyrophosphorylase 2 | chr2:7932139-7933560 REVERSE LENGTH=218	0	4	3	2	0	0	3	2	0	5	2	0	2	5	7	7	7	3	8	13	6	3	11	2	0	0	0	0	0
		AT2G33620.4	AT2G33620.4;AT2G33620.3;AT2G33620.2;AT2G33620.1	AT2G33620.4 | Symbols: AHL10 | AT-hook motif nuclear localized protein 10 | chr2:14234749-14236563 FORWARD LENGTH=351;AT2G33620.3 | Symbols: AHL10 | AT-hook motif nuclear localized protein 10 | chr2:14234749-14236563 FORWARD LENGTH=351;AT2G33620.2 | Symbol	0	4	0	0	0	#N/A	#N/A	#N/A	#N/A	#N/A	#N/A	#N/A	#N/A	#N/A	#N/A	#N/A	#N/A	#N/A	#N/A	#N/A	#N/A	#N/A	#N/A	#N/A	0	0	0	0	0
		AT2G35840.4	AT2G35840.4;AT2G35840.3;AT2G35840.2;AT2G35840.1	AT2G35840.4 | Symbols: no symbol available | no full name available | chr2:15053952-15055776 FORWARD LENGTH=422;AT2G35840.3 | Symbols: no symbol available | no full name available | chr2:15053952-15055776 FORWARD LENGTH=422;AT2G35840.2 | Symbols: no symbol	0	4	3	0	0	0	0	0	0	1	0	0	0	4	7	9	0	3	8	5	2	0	2	0	#N/A	#N/A	#N/A	#N/A	#N/A
		AT2G37040.1	AT2G37040.1;AT3G53260.1	AT2G37040.1 | Symbols: PAL1, ATPAL1 | PHE ammonia lyase 1 | chr2:15557602-15560237 REVERSE LENGTH=725;AT3G53260.1 | Symbols: PAL2, ATPAL2 | phenylalanine ammonia-lyase 2 | chr3:19744256-19746619 REVERSE LENGTH=717	0	4	2	0	0	2	2	0	0	8	1	1	5	20	30	43	24	17	22	31	22	17	26	12	0	0	0	0	0
		AT3G20670.1	AT3G20670.1	AT3G20670.1 | Symbols: HTA13 | histone H2A 13 | chr3:7229472-7229963 FORWARD LENGTH=132	0	4	1	0	0	#N/A	#N/A	#N/A	#N/A	#N/A	#N/A	1	1	3	1	1	5	1	6	1	0	3	2	1	2	2	1	2	0
		AT3G22320.1	AT3G22320.1	AT3G22320.1 | Symbols: ATRPABC24.3, NRPD5, NRPB5, RPB5A | RNA POLYMERASE II FIFTH LARGEST SUBUNIT, A | chr3:7891045-7892094 REVERSE LENGTH=205	0	4	2	0	1	#N/A	#N/A	#N/A	#N/A	#N/A	#N/A	0	1	3	5	3	5	3	8	2	4	3	1	0	0	2	0	0	0
		AT3G47470.1	AT3G47470.1	AT3G47470.1 | Symbols: LHCA4, CAB4 | light-harvesting chlorophyll-protein complex I subunit A4 | chr3:17493622-17494773 REVERSE LENGTH=251	0	4	3	3	3	3	3	1	5	7	5	#N/A	#N/A	#N/A	#N/A	#N/A	#N/A	#N/A	#N/A	#N/A	#N/A	#N/A	#N/A	#N/A	#N/A	#N/A	#N/A	#N/A	#N/A
		AT3G52140.3	AT3G52140.3;AT3G52140.1;AT3G52140.2;AT3G52140.4	AT3G52140.3 | Symbols: FMT, NOXY38, FRIENDLY | FRIENDLY MITOCHONDRIA, non responding to oxylipins 38 | chr3:19333232-19341295 FORWARD LENGTH=1396;AT3G52140.1 | Symbols: FMT, NOXY38, FRIENDLY | FRIENDLY MITOCHONDRIA, non responding to oxylipins 38 | chr3:19	0	4	0	0	0	0	0	6	0	17	6	0	0	2	4	12	3	8	4	9	0	3	3	0	0	0	0	0	0
		AT4G04940.2	AT4G04940.2;AT4G04940.1	AT4G04940.2 | Symbols: no symbol available | no full name available | chr4:2511212-2516401 REVERSE LENGTH=796;AT4G04940.1 | Symbols: no symbol available | no full name available | chr4:2511212-2517052 REVERSE LENGTH=910	0	4	7	1	1	0	0	0	0	1	0	#N/A	#N/A	#N/A	#N/A	#N/A	#N/A	#N/A	#N/A	#N/A	#N/A	#N/A	#N/A	#N/A	#N/A	#N/A	#N/A	#N/A	#N/A
		AT4G10750.1	AT4G10750.1	AT4G10750.1 | Symbols: no symbol available | no full name available | chr4:6618724-6619800 FORWARD LENGTH=358	0	4	4	1	1	0	1	0	0	1	0	1	3	3	5	6	5	7	6	9	8	6	8	3	#N/A	#N/A	#N/A	#N/A	#N/A
		AT4G13780.1	AT4G13780.1	AT4G13780.1 | Symbols: no symbol available | no full name available | chr4:7993366-7998433 REVERSE LENGTH=797	0	4	2	0	1	0	0	0	0	3	0	0	0	9	6	15	11	9	14	23	4	9	9	5	0	0	0	0	0
		AT4G23100.1	AT4G23100.1;AT4G23100.3;AT4G23100.2	AT4G23100.1 | Symbols: CAD2, GSHA, RAX1, AtGSH1, PAD2, RML1, ATECS1, GSH1 | PHYTOALEXIN DEFICIENT 2, REGULATOR OF AXILLARY MERISTEMS 1, cinnamyl alcohol dehydrogenase homolog 2, glutamate-cysteine ligase, CADMIUM SENSITIVE 2, proteasome alpha subunit D2, R	0	4	3	0	3	0	4	2	1	4	2	1	3	6	5	10	7	12	5	9	6	3	3	4	#N/A	#N/A	#N/A	#N/A	#N/A
		AT4G25500.4	AT4G25500.4;AT4G25500.1;AT4G25500.8;AT4G25500.7;AT4G25500.5;AT4G25500.2	AT4G25500.4 | Symbols: RS40, At-RS40, ATRSP40, AT-SRP40, RSP35, ATRSP35 | arginine/serine-rich splicing factor 35, arginine/serine-rich splicing factor 40, ARABIDOPSIS THALIANA ARGININE/SERINE-RICH SPLICING FACTOR 35 | chr4:13025168-13027243 FORWARD LENGTH	0	4	3	1	2	1	1	2	0	1	2	1	1	1	1	2	1	1	2	1	1	0	1	1	#N/A	#N/A	#N/A	#N/A	#N/A
		AT4G30530.1	AT4G30530.1	AT4G30530.1 | Symbols: GGP1 | gamma-glutamyl peptidase 1 | chr4:14920605-14922286 FORWARD LENGTH=250	0	4	0	1	0	0	0	0	0	3	0	0	1	5	8	7	6	4	4	7	3	5	6	1	#N/A	#N/A	#N/A	#N/A	#N/A
		AT5G04130.1	AT5G04130.1;AT5G04130.3;AT5G04130.2	AT5G04130.1 | Symbols: GYRB2 | DNA GYRASE B2 | chr5:1122084-1128031 REVERSE LENGTH=732;AT5G04130.3 | Symbols: GYRB2 | DNA GYRASE B2 | chr5:1123729-1128031 REVERSE LENGTH=519;AT5G04130.2 | Symbols: GYRB2 | DNA GYRASE B2 | chr5:1123729-1128031 REVERSE LENGTH	0	4	5	0	3	#N/A	#N/A	#N/A	#N/A	#N/A	#N/A	0	0	10	0	0	20	2	20	3	1	4	0	0	#N/A	#N/A	#N/A	#N/A	#N/A
		AT5G28040.2	AT5G28040.2;AT5G28040.1	AT5G28040.2 | Symbols: VFP4 | VIRF INTERACTING PROTEIN 4 | chr5:10037654-10038937 REVERSE LENGTH=427;AT5G28040.1 | Symbols: VFP4 | VIRF INTERACTING PROTEIN 4 | chr5:10037654-10038937 REVERSE LENGTH=427	0	4	1	0	0	#N/A	#N/A	#N/A	#N/A	#N/A	#N/A	0	0	0	0	0	0	1	1	0	0	0	0	0	0	4	0	0	0
		AT1G02140.1	AT1G02140.1	AT1G02140.1 | Symbols: MAGO, MEE63, HAP1 | MAGO NASHI, HAPLESS 1, MATERNAL EFFECT EMBRYO ARREST 63 | chr1:403467-404401 REVERSE LENGTH=150	0	3	2	1	4	0	1	1	2	2	1	1	0	1	0	4	2	1	2	4	0	2	4	2	#N/A	#N/A	#N/A	#N/A	#N/A
		AT1G24050.1	AT1G24050.1	AT1G24050.1 | Symbols: no symbol available | no full name available | chr1:8507057-8508439 FORWARD LENGTH=188	0	3	0	0	1	0	3	1	0	9	3	2	1	2	7	5	8	7	10	11	7	8	8	3	#N/A	#N/A	#N/A	#N/A	#N/A
		AT1G32810.2	AT1G32810.2	AT1G32810.2 | Symbols: no symbol available | no full name available | chr1:11881810-11885843 FORWARD LENGTH=1068	0	3	0	0	2	#N/A	#N/A	#N/A	#N/A	#N/A	#N/A	#N/A	#N/A	#N/A	#N/A	#N/A	#N/A	#N/A	#N/A	#N/A	#N/A	#N/A	#N/A	#N/A	#N/A	#N/A	#N/A	#N/A	#N/A
		AT1G61150.7	AT1G61150.7;AT1G61150.3;AT1G61150.5;AT1G61150.9;AT1G61150.8;AT1G61150.6;AT1G61150.4;AT1G61150.2;AT1G61150.11;AT1G61150.10;AT1G61150.1	AT1G61150.7 | Symbols: no symbol available | no full name available | chr1:22543304-22544355 FORWARD LENGTH=193;AT1G61150.3 | Symbols: no symbol available | no full name available | chr1:22543304-22544355 FORWARD LENGTH=193;AT1G61150.5 | Symbols: no symbol	0	3	0	0	0	#N/A	#N/A	#N/A	#N/A	#N/A	#N/A	#N/A	#N/A	#N/A	#N/A	#N/A	#N/A	#N/A	#N/A	#N/A	#N/A	#N/A	#N/A	#N/A	#N/A	#N/A	#N/A	#N/A	#N/A
		AT1G61520.2	AT1G61520.2;AT1G61520.3;AT1G61520.1	AT1G61520.2 | Symbols: LHCA3 | photosystem I light harvesting complex gene 3 | chr1:22700493-22701149 FORWARD LENGTH=218;AT1G61520.3 | Symbols: LHCA3 | photosystem I light harvesting complex gene 3 | chr1:22700152-22701149 FORWARD LENGTH=273;AT1G61520.1 |	0	3	2	0	1	3	5	3	5	6	12	#N/A	#N/A	#N/A	#N/A	#N/A	#N/A	#N/A	#N/A	#N/A	#N/A	#N/A	#N/A	#N/A	#N/A	#N/A	#N/A	#N/A	#N/A
		AT1G61870.1	AT1G61870.1	AT1G61870.1 | Symbols: rPPR1, PPR336 | pentatricopeptide repeat 336, ribosomal PPR protein 1 | chr1:22865326-22866552 REVERSE LENGTH=408	0	3	1	0	1	0	0	0	0	2	0	0	0	3	3	1	1	0	2	1	1	2	2	0	#N/A	#N/A	#N/A	#N/A	#N/A
		AT1G66430.1	AT1G66430.1	AT1G66430.1 | Symbols: FRK6, FRK3 | Fructokinase 6, Fructokinase 3 | chr1:24778400-24780393 FORWARD LENGTH=384	0	3	3	0	1	1	3	0	0	2	1	2	2	1	2	2	6	7	3	3	1	1	3	1	#N/A	#N/A	#N/A	#N/A	#N/A
		AT2G17280.2	AT2G17280.2;AT2G17280.1	AT2G17280.2 | Symbols: no symbol available | no full name available | chr2:7513274-7514844 FORWARD LENGTH=271;AT2G17280.1 | Symbols: no symbol available | no full name available | chr2:7513274-7514844 FORWARD LENGTH=271	0	3	4	0	1	0	1	1	0	3	1	0	2	6	12	10	12	15	10	19	6	11	12	7	#N/A	#N/A	#N/A	#N/A	#N/A
		AT2G21580.2	AT2G21580.2;AT2G21580.1	AT2G21580.2 | Symbols: no symbol available | no full name available | chr2:9236629-9237510 FORWARD LENGTH=107;AT2G21580.1 | Symbols: no symbol available | no full name available | chr2:9236629-9237510 FORWARD LENGTH=108	0	3	0	0	0	1	2	2	5	3	6	#N/A	#N/A	#N/A	#N/A	#N/A	#N/A	#N/A	#N/A	#N/A	#N/A	#N/A	#N/A	#N/A	0	0	1	0	0
		AT3G02090.1	AT3G02090.1;AT3G02090.2	AT3G02090.1 | Symbols: MPPBETA | | chr3:365624-368526 FORWARD LENGTH=531;AT3G02090.2 | Symbols: MPPBETA | | chr3:365624-368534 FORWARD LENGTH=535	0	3	0	0	0	0	0	0	4	14	16	#N/A	#N/A	#N/A	#N/A	#N/A	#N/A	#N/A	#N/A	#N/A	#N/A	#N/A	#N/A	#N/A	1	0	3	0	0
		AT3G03920.1	AT3G03920.1	AT3G03920.1 | Symbols: no symbol available | no full name available | chr3:1009123-1010379 REVERSE LENGTH=202	0	3	4	5	1	1	1	0	6	4	8	3	6	4	5	7	3	5	7	6	5	4	6	4	3	0	4	0	0
		AT3G10220.1	AT3G10220.1	AT3G10220.1 | Symbols: EMB2804, TFCB | EMBRYO DEFECTIVE 2804 | chr3:3161977-3164037 FORWARD LENGTH=243	0	3	3	0	1	1	2	4	3	1	2	0	1	2	5	6	4	8	5	7	4	4	7	3	#N/A	#N/A	#N/A	#N/A	#N/A
		AT3G12290.1	AT3G12290.1	AT3G12290.1 | Symbols: MTHFD1 | methylenetetrahydrofolate dehydrogenase/methenyltetrahydrofolate cyclohydrolase | chr3:3919591-3921326 FORWARD LENGTH=299	0	3	2	0	1	0	1	0	0	2	5	2	2	4	8	6	4	9	5	9	3	6	4	4	#N/A	#N/A	#N/A	#N/A	#N/A
		AT3G14790.1	AT3G14790.1;AT3G14790.2	AT3G14790.1 | Symbols: RHM3, ATRHM3 | ARABIDOPSIS THALIANA RHAMNOSE BIOSYNTHESIS 3, rhamnose biosynthesis 3 | chr3:4964791-4966875 FORWARD LENGTH=664;AT3G14790.2 | Symbols: RHM3, ATRHM3 | ARABIDOPSIS THALIANA RHAMNOSE BIOSYNTHESIS 3, rhamnose biosynthesis	0	3	2	1	0	1	3	0	2	9	7	0	0	3	6	9	8	4	6	8	1	2	5	1	#N/A	#N/A	#N/A	#N/A	#N/A
		AT3G15290.2	AT3G15290.2;AT3G15290.1	AT3G15290.2 | Symbols: no symbol available | no full name available | chr3:5145519-5146613 FORWARD LENGTH=235;AT3G15290.1 | Symbols: no symbol available | no full name available | chr3:5145054-5146613 FORWARD LENGTH=294	0	3	0	0	0	#N/A	#N/A	#N/A	#N/A	#N/A	#N/A	0	0	3	1	6	6	5	5	6	0	4	2	0	0	1	0	0	0
		AT3G24170.3	AT3G24170.3;AT3G24170.2;AT3G24170.1	AT3G24170.3 | Symbols: ATGR1, GR1 | glutathione-disulfide reductase | chr3:8729762-8734115 REVERSE LENGTH=499;AT3G24170.2 | Symbols: ATGR1, GR1 | glutathione-disulfide reductase | chr3:8729762-8734115 REVERSE LENGTH=499;AT3G24170.1 | Symbols: ATGR1, GR1 |	0	3	3	0	0	0	1	1	3	1	2	0	1	0	3	3	1	6	5	7	2	0	1	0	0	0	0	0	0
		AT3G28730.1	AT3G28730.1	AT3G28730.1 | Symbols: SSRP1, HMG, ATHMG, NFD | NUCLEOSOME/CHROMATIN ASSEMBLY FACTOR D, high mobility group | chr3:10784954-10788498 FORWARD LENGTH=646	0	3	2	0	0	0	0	0	0	1	0	0	0	0	1	5	2	8	1	10	0	2	4	0	#N/A	#N/A	#N/A	#N/A	#N/A
		AT3G52500.1	AT3G52500.1	AT3G52500.1 | Symbols: no symbol available | no full name available | chr3:19465644-19467053 REVERSE LENGTH=469	0	3	2	4	1	0	1	0	20	15	19	#N/A	#N/A	#N/A	#N/A	#N/A	#N/A	#N/A	#N/A	#N/A	#N/A	#N/A	#N/A	#N/A	0	0	12	0	0
		AT3G53650.1	AT3G53650.1	AT3G53650.1 | Symbols: HTB6 | | chr3:19889358-19889774 FORWARD LENGTH=138	0	3	0	1	1	#N/A	#N/A	#N/A	#N/A	#N/A	#N/A	0	0	0	0	0	1	0	1	0	0	1	0	0	0	1	0	0	0
		AT4G18430.1	AT4G18430.1	AT4G18430.1 | Symbols: RABA1e, AtRABA1e | RAB GTPase homolog A1E | chr4:10183903-10185223 REVERSE LENGTH=217	0	3	0	2	0	0	0	1	3	1	2	0	0	1	1	1	1	1	1	0	0	1	0	0	1	0	3	0	0
		AT4G22670.1	AT4G22670.1	AT4G22670.1 | Symbols: AtHip1, HIP1, TPR11 | HSP70-interacting protein 1, tetratricopeptide repeat 11 | chr4:11918236-11920671 FORWARD LENGTH=441	0	3	1	0	1	0	4	1	1	9	2	9	12	8	10	12	9	16	16	20	7	10	8	7	0	0	0	0	0
		AT5G05270.2	AT5G05270.2;AT5G05270.1	AT5G05270.2 | Symbols: CHIL, AtCHIL | chalcone isomerase like | chr5:1563543-1564827 FORWARD LENGTH=209;AT5G05270.1 | Symbols: CHIL, AtCHIL | chalcone isomerase like | chr5:1563492-1564827 FORWARD LENGTH=209	0	3	0	2	0	0	0	0	0	2	0	2	1	4	1	1	3	2	2	3	2	1	3	0	#N/A	#N/A	#N/A	#N/A	#N/A
		AT5G16130.1	AT5G16130.1	AT5G16130.1 | Symbols: no symbol available | no full name available | chr5:5268984-5269912 FORWARD LENGTH=190	0	3	4	2	4	0	1	2	5	6	8	3	2	1	1	0	0	2	1	0	1	0	0	0	0	0	0	0	0
		AT5G16960.2	AT5G16960.2;AT5G16960.1;AT3G59845.2;AT3G59845.1	AT5G16960.2 | Symbols: no symbol available | no full name available | chr5:5574537-5575884 REVERSE LENGTH=346;AT5G16960.1 | Symbols: no symbol available | no full name available | chr5:5574537-5575884 REVERSE LENGTH=346;AT3G59845.2 | Symbols: no symbol ava	0	3	3	0	2	0	1	0	0	4	3	0	0	3	1	6	2	3	2	2	0	1	2	0	#N/A	#N/A	#N/A	#N/A	#N/A
		AT5G35840.1	AT5G35840.1	AT5G35840.1 | Symbols: PHYC | phytochrome C | chr5:14008049-14011619 FORWARD LENGTH=1111	0	3	0	0	0	0	0	75	62	76	66	0	0	7	0	0	0	0	0	0	0	43	40	43	0	0	0	2	0
		AT5G42390.2	AT5G42390.2;AT5G42390.1	AT5G42390.2 | Symbols: SPP | stromal processing peptidase | chr5:16945308-16951559 FORWARD LENGTH=1086;AT5G42390.1 | Symbols: SPP | stromal processing peptidase | chr5:16945308-16952647 FORWARD LENGTH=1265	0	3	0	0	0	#N/A	#N/A	#N/A	#N/A	#N/A	#N/A	0	0	1	9	8	3	7	5	12	1	2	5	0	#N/A	#N/A	#N/A	#N/A	#N/A
		AT5G45950.1	AT5G45950.1	AT5G45950.1 | Symbols: GGL28 | | chr5:18634155-18636512 FORWARD LENGTH=357	0	3	1	0	0	0	1	0	0	3	2	0	0	2	4	2	2	4	4	1	2	3	4	2	0	0	0	0	0
		AT5G47690.4	AT5G47690.4;AT5G47690.1;AT5G47690.2;AT5G47690.3	AT5G47690.4 | Symbols: PDS5A, PDS5, AtPDS5A | | chr5:19318852-19327014 FORWARD LENGTH=1510;AT5G47690.1 | Symbols: PDS5A, PDS5, AtPDS5A | | chr5:19317899-19327014 FORWARD LENGTH=1605;AT5G47690.2 | Symbols: PDS5A, PDS5, AtPDS5A | | chr5:19317899-19327014	0	3	2	0	0	0	0	1	0	6	3	0	0	6	4	12	4	6	3	4	0	3	1	0	#N/A	#N/A	#N/A	#N/A	#N/A
		AT5G61500.1	AT5G61500.1	AT5G61500.1 | Symbols: ATATG3, ATG3 | | chr5:24734216-24736711 REVERSE LENGTH=313	0	3	2	4	3	0	0	2	3	1	0	0	0	4	5	4	3	0	5	0	0	3	0	0	0	2	0	2	0
		AT5G62390.1	AT5G62390.1	AT5G62390.1 | Symbols: ATBAG7, BAG7 | BCL-2-associated athanogene 7 | chr5:25052377-25054170 REVERSE LENGTH=446	0	3	3	0	0	0	5	0	11	39	30	#N/A	#N/A	#N/A	#N/A	#N/A	#N/A	#N/A	#N/A	#N/A	#N/A	#N/A	#N/A	#N/A	0	0	2	0	0
		AT5G65020.2	AT5G65020.2;AT5G65020.1	AT5G65020.2 | Symbols: ANNAT2, AtANN2 | annexin 2 | chr5:25974366-25975554 FORWARD LENGTH=302;AT5G65020.1 | Symbols: ANNAT2, AtANN2 | annexin 2 | chr5:25973915-25975554 FORWARD LENGTH=317	0	3	0	0	1	#N/A	#N/A	#N/A	#N/A	#N/A	#N/A	#N/A	#N/A	#N/A	#N/A	#N/A	#N/A	#N/A	#N/A	#N/A	#N/A	#N/A	#N/A	#N/A	#N/A	#N/A	#N/A	#N/A	#N/A
		AT1G03900.1	AT1G03900.1	AT1G03900.1 | Symbols: ABCI18, ATNAP4, NAP4 | ATP-binding cassette I18, non-intrinsic ABC protein 4 | chr1:991252-992852 FORWARD LENGTH=272	0	2	1	0	0	#N/A	#N/A	#N/A	#N/A	#N/A	#N/A	0	0	3	3	5	1	5	3	6	3	2	4	3	#N/A	#N/A	#N/A	#N/A	#N/A
		AT1G05190.1	AT1G05190.1	AT1G05190.1 | Symbols: RPL6, EMB2394 | embryo defective 2394 | chr1:1502515-1503738 REVERSE LENGTH=223	0	2	2	0	0	1	0	0	0	1	1	0	0	4	5	0	1	1	1	3	2	1	2	0	2	2	1	0	0
		AT1G05620.2	AT1G05620.2;AT1G05620.1	AT1G05620.2 | Symbols: URH2, NSH2 | uridine-ribohydrolase 2, nucleoside hydrolase 2 | chr1:1679609-1681527 FORWARD LENGTH=302;AT1G05620.1 | Symbols: URH2, NSH2 | uridine-ribohydrolase 2, nucleoside hydrolase 2 | chr1:1679286-1681527 FORWARD LENGTH=322	0	2	0	0	0	#N/A	#N/A	#N/A	#N/A	#N/A	#N/A	1	1	0	0	0	1	5	0	1	0	0	2	0	#N/A	#N/A	#N/A	#N/A	#N/A
		AT1G06290.1	AT1G06290.1	AT1G06290.1 | Symbols: ATACX3, ACX3 | acyl-CoA oxidase 3 | chr1:1922423-1926002 FORWARD LENGTH=675	0	2	0	0	0	0	3	0	0	3	1	1	2	1	6	6	1	11	5	15	4	1	6	4	#N/A	#N/A	#N/A	#N/A	#N/A
		AT1G16740.1	AT1G16740.1	AT1G16740.1 | Symbols: no symbol available | no full name available | chr1:5727773-5728950 FORWARD LENGTH=126	0	2	0	0	0	#N/A	#N/A	#N/A	#N/A	#N/A	#N/A	#N/A	#N/A	#N/A	#N/A	#N/A	#N/A	#N/A	#N/A	#N/A	#N/A	#N/A	#N/A	#N/A	#N/A	#N/A	#N/A	#N/A	#N/A
		AT1G17370.2	AT1G17370.2;AT1G17370.1	AT1G17370.2 | Symbols: UBP1B | oligouridylate binding protein 1B | chr1:5951842-5954825 REVERSE LENGTH=416;AT1G17370.1 | Symbols: UBP1B | oligouridylate binding protein 1B | chr1:5951842-5954825 REVERSE LENGTH=419	0	2	1	0	0	0	0	1	0	2	0	#N/A	#N/A	#N/A	#N/A	#N/A	#N/A	#N/A	#N/A	#N/A	#N/A	#N/A	#N/A	#N/A	0	0	0	0	0
		AT1G28290.2	AT1G28290.2;AT1G28290.1	AT1G28290.2 | Symbols: AGP31 | arabinogalactan protein 31 | chr1:9889331-9890843 REVERSE LENGTH=315;AT1G28290.1 | Symbols: AGP31 | arabinogalactan protein 31 | chr1:9889331-9890843 REVERSE LENGTH=359	0	2	1	9	2	0	6	0	25	30	37	1	0	0	0	0	0	0	0	2	0	1	0	0	0	0	11	0	0
		AT1G32490.2	AT1G32490.2;AT1G32490.1	AT1G32490.2 | Symbols: EMB2733, GSM1, ESP3, RSW12 | glucose-hypersensitive mutant 1, EMBRYO DEFECTIVE 2733, ENHANCED SILENCING PHENOTYPE 3 | chr1:11742356-11749286 REVERSE LENGTH=1034;AT1G32490.1 | Symbols: EMB2733, GSM1, ESP3, RSW12 | glucose-hypersensiti	0	2	3	0	1	#N/A	#N/A	#N/A	#N/A	#N/A	#N/A	0	1	2	1	2	0	1	0	3	0	2	1	0	#N/A	#N/A	#N/A	#N/A	#N/A
		AT1G35420.3	AT1G35420.3;AT1G35420.1;AT1G35420.2	AT1G35420.3 | Symbols: no symbol available | no full name available | chr1:13026545-13027463 FORWARD LENGTH=274;AT1G35420.1 | Symbols: no symbol available | no full name available | chr1:13026320-13027463 FORWARD LENGTH=310;AT1G35420.2 | Symbols: no symbol	0	2	1	1	1	#N/A	#N/A	#N/A	#N/A	#N/A	#N/A	0	0	0	3	2	0	0	0	0	0	0	2	0	#N/A	#N/A	#N/A	#N/A	#N/A
		AT1G35580.3	AT1G35580.3;AT4G09510.2;AT1G35580.2;AT1G35580.1;AT4G09510.1	AT1G35580.3 | Symbols: CINV1, A/N-InvG, NIN2 | cytosolic invertase 1, alkaline/neutral invertase G, neutral invertase 2 | chr1:13123183-13124808 REVERSE LENGTH=460;AT4G09510.2 | Symbols: CINV2, A/N-InvI | cytosolic invertase 2, alkaline/neutral invertase I	0	2	1	1	0	#N/A	#N/A	#N/A	#N/A	#N/A	#N/A	#N/A	#N/A	#N/A	#N/A	#N/A	#N/A	#N/A	#N/A	#N/A	#N/A	#N/A	#N/A	#N/A	#N/A	#N/A	#N/A	#N/A	#N/A
		AT1G60620.2	AT1G60620.2;AT1G60620.1	AT1G60620.2 | Symbols: RPAC43, ATRPAC43 | RNA polymerase I subunit 43 | chr1:22331725-22333370 FORWARD LENGTH=320;AT1G60620.1 | Symbols: RPAC43, ATRPAC43 | RNA polymerase I subunit 43 | chr1:22331225-22333370 FORWARD LENGTH=385	0	2	0	0	0	#N/A	#N/A	#N/A	#N/A	#N/A	#N/A	0	0	0	0	0	3	0	3	0	0	0	0	0	#N/A	#N/A	#N/A	#N/A	#N/A
		AT1G62820.1	AT1G62820.1	AT1G62820.1 | Symbols: CML14 | | chr1:23263822-23264268 REVERSE LENGTH=148	0	2	0	2	1	0	2	1	2	2	3	1	2	3	4	4	2	2	5	3	2	2	4	1	#N/A	#N/A	#N/A	#N/A	#N/A
		AT1G64740.1	AT1G64740.1	AT1G64740.1 | Symbols: TUA1 | alpha-1 tubulin | chr1:24050114-24052296 FORWARD LENGTH=450	0	2	0	0	1	0	0	3	1	5	1	0	0	2	3	4	3	3	5	2	1	4	5	0	#N/A	#N/A	#N/A	#N/A	#N/A
		AT1G70770.2	AT1G70770.2;AT1G70770.1	AT1G70770.2 | Symbols: no symbol available | no full name available | chr1:26688622-26691185 REVERSE LENGTH=610;AT1G70770.1 | Symbols: no symbol available | no full name available | chr1:26688622-26691185 REVERSE LENGTH=610	0	2	1	0	0	0	1	0	5	9	11	#N/A	#N/A	#N/A	#N/A	#N/A	#N/A	#N/A	#N/A	#N/A	#N/A	#N/A	#N/A	#N/A	1	0	1	0	0
		AT1G79990.2	AT1G79990.2;AT1G79990.1	AT1G79990.2 | Symbols: no symbol available | no full name available | chr1:30085910-30091949 FORWARD LENGTH=912;AT1G79990.1 | Symbols: no symbol available | no full name available | chr1:30085910-30091949 FORWARD LENGTH=920	0	2	1	0	1	#N/A	#N/A	#N/A	#N/A	#N/A	#N/A	0	0	0	0	0	0	0	0	1	0	0	0	0	#N/A	#N/A	#N/A	#N/A	#N/A
		AT2G18170.1	AT2G18170.1	AT2G18170.1 | Symbols: ATMPK7, MPK7 | MAP kinase 7 | chr2:7908178-7909374 REVERSE LENGTH=368	0	2	1	0	1	#N/A	#N/A	#N/A	#N/A	#N/A	#N/A	0	0	0	1	2	0	1	0	0	1	0	3	0	#N/A	#N/A	#N/A	#N/A	#N/A
		AT2G18900.1	AT2G18900.1	AT2G18900.1 | Symbols: no symbol available | no full name available | chr2:8188491-8192409 REVERSE LENGTH=804	0	2	11	2	4	#N/A	#N/A	#N/A	#N/A	#N/A	#N/A	0	0	3	2	4	5	4	6	1	1	2	1	0	#N/A	#N/A	#N/A	#N/A	#N/A
		AT2G22125.1	AT2G22125.1	AT2G22125.1 | Symbols: CSI1, POM2 | POM-POM 2, cellulose synthase-interactive protein 1 | chr2:9406793-9414223 FORWARD LENGTH=2150	0	2	0	0	0	0	0	0	0	9	4	0	0	0	1	6	0	2	0	7	0	1	0	0	#N/A	#N/A	#N/A	#N/A	#N/A
		AT2G30260.1	AT2G30260.1;AT2G30260.2	AT2G30260.1 | Symbols: U2B | U2 small nuclear ribonucleoprotein B | chr2:12905557-12907434 REVERSE LENGTH=232;AT2G30260.2 | Symbols: U2B | U2 small nuclear ribonucleoprotein B | chr2:12905894-12907434 REVERSE LENGTH=162	0	2	3	2	2	#N/A	#N/A	#N/A	#N/A	#N/A	#N/A	#N/A	#N/A	#N/A	#N/A	#N/A	#N/A	#N/A	#N/A	#N/A	#N/A	#N/A	#N/A	#N/A	#N/A	#N/A	#N/A	#N/A	#N/A
		AT2G31060.2	AT2G31060.2;AT2G31060.3	AT2G31060.2 | Symbols: EMB2785 | EMBRYO DEFECTIVE 2785 | chr2:13213496-13218544 REVERSE LENGTH=667;AT2G31060.3 | Symbols: EMB2785 | EMBRYO DEFECTIVE 2785 | chr2:13213496-13218544 REVERSE LENGTH=671	0	2	0	0	0	#N/A	#N/A	#N/A	#N/A	#N/A	#N/A	#N/A	#N/A	#N/A	#N/A	#N/A	#N/A	#N/A	#N/A	#N/A	#N/A	#N/A	#N/A	#N/A	#N/A	#N/A	#N/A	#N/A	#N/A
		AT2G32520.3	AT2G32520.3;AT2G32520.1;AT2G32520.4;AT2G32520.2	AT2G32520.3 | Symbols: no symbol available | no full name available | chr2:13805823-13807105 REVERSE LENGTH=225;AT2G32520.1 | Symbols: no symbol available | no full name available | chr2:13805823-13807442 REVERSE LENGTH=239;AT2G32520.4 | Symbols: no symbol	0	2	0	0	0	#N/A	#N/A	#N/A	#N/A	#N/A	#N/A	0	0	2	2	0	2	0	4	1	2	0	2	1	#N/A	#N/A	#N/A	#N/A	#N/A
		AT2G35530.1	AT2G35530.1	AT2G35530.1 | Symbols: AtbZIP16, bZIP16 | basic region/leucine zipper transcription factor 16 | chr2:14923280-14926025 REVERSE LENGTH=409	0	2	4	0	1	#N/A	#N/A	#N/A	#N/A	#N/A	#N/A	0	0	2	1	0	5	0	8	4	0	2	1	1	0	1	0	0	0
		AT2G40360.2	AT2G40360.2;AT2G40360.1	AT2G40360.2 | Symbols: AtPEIP1, BOP1, AtPEP1 | Block of cell proliferation 1, Arabidopsis thaliana pescadillo ortholog1 | chr2:16853123-16856635 REVERSE LENGTH=736;AT2G40360.1 | Symbols: AtPEIP1, BOP1, AtPEP1 | Block of cell proliferation 1, Arabidopsis th	0	2	9	0	0	0	0	0	0	2	0	1	3	1	1	9	2	6	2	6	1	2	1	1	0	0	1	0	0
		AT2G45470.1	AT2G45470.1	AT2G45470.1 | Symbols: AGP8, FLA8 | ARABINOGALACTAN PROTEIN 8, FASCICLIN-like arabinogalactan protein 8 | chr2:18742797-18744059 REVERSE LENGTH=420	0	2	4	3	1	1	3	1	9	8	9	3	4	1	4	2	3	3	1	3	2	2	3	1	1	0	6	0	0
		AT2G45850.3	AT2G45850.3;AT2G45850.2;AT2G45850.1	AT2G45850.3 | Symbols: AHL9 | AT-hook motif nuclear localized protein 9 | chr2:18872181-18873457 REVERSE LENGTH=278;AT2G45850.2 | Symbols: AHL9 | AT-hook motif nuclear localized protein 9 | chr2:18871901-18873457 REVERSE LENGTH=348;AT2G45850.1 | Symbols: A	0	2	0	0	0	#N/A	#N/A	#N/A	#N/A	#N/A	#N/A	#N/A	#N/A	#N/A	#N/A	#N/A	#N/A	#N/A	#N/A	#N/A	#N/A	#N/A	#N/A	#N/A	0	1	2	0	0
		AT3G04120.1	AT3G04120.1	AT3G04120.1 | Symbols: GAPC1, GAPC, GAPC-1 | GLYCERALDEHYDE-3-PHOSPHATE DEHYDROGENASE C SUBUNIT, glyceraldehyde-3-phosphate dehydrogenase C subunit 1 | chr3:1081077-1083131 FORWARD LENGTH=338	0	2	1	1	1	21	19	28	48	36	40	#N/A	#N/A	#N/A	#N/A	#N/A	#N/A	#N/A	#N/A	#N/A	#N/A	#N/A	#N/A	#N/A	#N/A	#N/A	#N/A	#N/A	#N/A
		AT3G04590.1	AT3G04590.1;AT3G04590.2	AT3G04590.1 | Symbols: AHL14 | AT-hook motif nuclear localized protein 14 | chr3:1239213-1241603 REVERSE LENGTH=309;AT3G04590.2 | Symbols: AHL14 | AT-hook motif nuclear localized protein 14 | chr3:1239245-1241603 REVERSE LENGTH=411	0	2	2	0	1	#N/A	#N/A	#N/A	#N/A	#N/A	#N/A	0	0	0	0	0	1	0	0	0	0	0	0	0	0	0	2	0	0
		AT3G07390.1	AT3G07390.1	AT3G07390.1 | Symbols: AIR12 | Auxin-Induced in Root cultures 12 | chr3:2365452-2366273 FORWARD LENGTH=273	0	2	0	1	1	1	2	2	9	4	6	1	2	5	3	6	4	4	5	4	3	5	3	3	#N/A	#N/A	#N/A	#N/A	#N/A
		AT3G09480.1	AT3G09480.1	AT3G09480.1 | Symbols: HTB7 | | chr3:2914890-2915270 REVERSE LENGTH=126	0	2	1	0	0	#N/A	#N/A	#N/A	#N/A	#N/A	#N/A	#N/A	#N/A	#N/A	#N/A	#N/A	#N/A	#N/A	#N/A	#N/A	#N/A	#N/A	#N/A	#N/A	0	0	0	1	0
		AT3G11200.1	AT3G11200.1;AT5G05610.2;AT5G05610.1	AT3G11200.1 | Symbols: AL2 | alfin-like 2 | chr3:3508387-3510418 REVERSE LENGTH=246;AT5G05610.2 | Symbols: AL1 | alfin-like 1 | chr5:1677331-1678942 REVERSE LENGTH=241;AT5G05610.1 | Symbols: AL1 | alfin-like 1 | chr5:1677331-1678942 REVERSE LENGTH=241	0	2	0	0	3	#N/A	#N/A	#N/A	#N/A	#N/A	#N/A	#N/A	#N/A	#N/A	#N/A	#N/A	#N/A	#N/A	#N/A	#N/A	#N/A	#N/A	#N/A	#N/A	#N/A	#N/A	#N/A	#N/A	#N/A
		AT3G11250.1	AT3G11250.1	AT3G11250.1 | Symbols: no symbol available | no full name available | chr3:3521453-3522826 FORWARD LENGTH=323	0	2	0	0	0	#N/A	#N/A	#N/A	#N/A	#N/A	#N/A	#N/A	#N/A	#N/A	#N/A	#N/A	#N/A	#N/A	#N/A	#N/A	#N/A	#N/A	#N/A	#N/A	#N/A	#N/A	#N/A	#N/A	#N/A
		AT3G11400.1	AT3G11400.1;AT3G11400.2	AT3G11400.1 | Symbols: ATEIF3G1, EIF3G1 | eukaryotic translation initiation factor 3G1 | chr3:3578536-3580366 FORWARD LENGTH=294;AT3G11400.2 | Symbols: ATEIF3G1, EIF3G1 | eukaryotic translation initiation factor 3G1 | chr3:3578536-3580366 FORWARD LENGTH=32	0	2	1	4	1	0	1	0	0	6	1	0	2	5	6	7	6	12	7	9	5	5	6	3	0	0	1	0	0
		AT3G12410.1	AT3G12410.1	AT3G12410.1 | Symbols: no symbol available | no full name available | chr3:3946267-3946959 REVERSE LENGTH=230	0	2	2	0	0	#N/A	#N/A	#N/A	#N/A	#N/A	#N/A	0	0	0	0	0	4	0	3	0	0	1	0	0	#N/A	#N/A	#N/A	#N/A	#N/A
		AT3G12480.1	AT3G12480.1	AT3G12480.1 | Symbols: NF-YC11 | nuclear factor Y, subunit C11 | chr3:3958065-3960278 FORWARD LENGTH=293	0	2	1	0	0	#N/A	#N/A	#N/A	#N/A	#N/A	#N/A	0	0	0	0	0	5	0	10	0	0	0	0	0	#N/A	#N/A	#N/A	#N/A	#N/A
		AT3G13160.1	AT3G13160.1	AT3G13160.1 | Symbols: RPPR3b | Ribosomal Pentatricopeptide Repeat Protein 3b | chr3:4229994-4231178 REVERSE LENGTH=394	0	2	2	3	2	#N/A	#N/A	#N/A	#N/A	#N/A	#N/A	0	0	0	1	1	1	1	1	1	0	1	0	0	#N/A	#N/A	#N/A	#N/A	#N/A
		AT3G13870.2	AT3G13870.2;AT3G13870.1	AT3G13870.2 | Symbols: GOM8, RHD3 | GOLGI MUTANT 8, ROOT HAIR DEFECTIVE 3 | chr3:4565762-4570261 REVERSE LENGTH=738;AT3G13870.1 | Symbols: GOM8, RHD3 | GOLGI MUTANT 8, ROOT HAIR DEFECTIVE 3 | chr3:4565762-4571109 REVERSE LENGTH=802	0	2	0	1	2	#N/A	#N/A	#N/A	#N/A	#N/A	#N/A	#N/A	#N/A	#N/A	#N/A	#N/A	#N/A	#N/A	#N/A	#N/A	#N/A	#N/A	#N/A	#N/A	#N/A	#N/A	#N/A	#N/A	#N/A
		AT3G19510.2	AT3G19510.2;AT3G19510.1	AT3G19510.2 | Symbols: HAT3.1 | | chr3:6763205-6766049 REVERSE LENGTH=723;AT3G19510.1 | Symbols: HAT3.1 | | chr3:6763205-6766049 REVERSE LENGTH=723	0	2	0	0	0	#N/A	#N/A	#N/A	#N/A	#N/A	#N/A	#N/A	#N/A	#N/A	#N/A	#N/A	#N/A	#N/A	#N/A	#N/A	#N/A	#N/A	#N/A	#N/A	0	5	0	1	0
		AT3G23780.2	AT3G23780.2;AT3G23780.1;AT3G18090.1;AT3G18090.2;AT3G18090.3	AT3G23780.2 | Symbols: NRPD2A, DMS2, DRD2, NRPE2, NRPD2, OCP1 | OVEREXPRESSOR OF CATIONIC PEROXIDASE 1, DEFECTIVE IN MERISTEM SILENCING 2, nuclear RNA polymerase D2A | chr3:8567971-8573819 REVERSE LENGTH=1172;AT3G23780.1 | Symbols: NRPD2A, DMS2, DRD2, NRPE	0	2	5	0	0	1	0	0	0	1	0	0	0	0	0	2	0	1	0	0	0	0	1	0	#N/A	#N/A	#N/A	#N/A	#N/A
		AT3G26340.1	AT3G26340.1;AT1G13060.1;AT1G13060.3;AT1G13060.2	AT3G26340.1 | Symbols: no symbol available | no full name available | chr3:9650600-9652572 REVERSE LENGTH=273;AT1G13060.1 | Symbols: PBE1 | 20S proteasome beta subunit E1 | chr1:4452641-4454663 FORWARD LENGTH=274;AT1G13060.3 | Symbols: PBE1 | 20S proteasom	0	2	1	0	2	#N/A	#N/A	#N/A	#N/A	#N/A	#N/A	#N/A	#N/A	#N/A	#N/A	#N/A	#N/A	#N/A	#N/A	#N/A	#N/A	#N/A	#N/A	#N/A	#N/A	#N/A	#N/A	#N/A	#N/A
		AT3G26560.1	AT3G26560.1	AT3G26560.1 | Symbols: no symbol available | no full name available | chr3:9750122-9753719 REVERSE LENGTH=1168	0	2	2	0	0	#N/A	#N/A	#N/A	#N/A	#N/A	#N/A	0	0	0	0	2	1	2	2	4	1	1	2	1	#N/A	#N/A	#N/A	#N/A	#N/A
		AT3G47810.3	AT3G47810.3;AT3G47810.2;AT3G47810.1	AT3G47810.3 | Symbols: ATVPS29, MAG1, VPS29 | VACUOLAR PROTEIN SORTING 29, MAIGO 1 | chr3:17637256-17639017 REVERSE LENGTH=190;AT3G47810.2 | Symbols: ATVPS29, MAG1, VPS29 | VACUOLAR PROTEIN SORTING 29, MAIGO 1 | chr3:17637256-17639017 REVERSE LENGTH=190;AT	0	2	0	1	0	0	0	0	0	1	0	0	0	1	3	5	1	2	3	3	3	1	3	0	#N/A	#N/A	#N/A	#N/A	#N/A
		AT3G47990.2	AT3G47990.2	AT3G47990.2 | Symbols: SIS3 | SUGAR-INSENSITIVE 3 | chr3:17713367-17715574 REVERSE LENGTH=342	0	2	1	1	0	#N/A	#N/A	#N/A	#N/A	#N/A	#N/A	#N/A	#N/A	#N/A	#N/A	#N/A	#N/A	#N/A	#N/A	#N/A	#N/A	#N/A	#N/A	#N/A	#N/A	#N/A	#N/A	#N/A	#N/A
		AT3G54900.1	AT3G54900.1	AT3G54900.1 | Symbols: AtGRXS14, ATGRXCP, CXIP1 | GLUTAREDOXIN, CAX interacting protein 1 | chr3:20341850-20342371 REVERSE LENGTH=173	0	2	1	2	2	#N/A	#N/A	#N/A	#N/A	#N/A	#N/A	0	2	0	1	3	1	0	2	2	0	1	1	0	#N/A	#N/A	#N/A	#N/A	#N/A
		AT3G61760.1	AT3G61760.1;AT3G61760.2;AT3G61760.3	AT3G61760.1 | Symbols: ADL1B, DL1B | DYNAMIN-like 1B | chr3:22860546-22864092 REVERSE LENGTH=610;AT3G61760.2 | Symbols: ADL1B, DL1B | DYNAMIN-like 1B | chr3:22860753-22864092 REVERSE LENGTH=574;AT3G61760.3 | Symbols: ADL1B, DL1B | DYNAMIN-like 1B | chr3:22	0	2	0	0	0	#N/A	#N/A	#N/A	#N/A	#N/A	#N/A	#N/A	#N/A	#N/A	#N/A	#N/A	#N/A	#N/A	#N/A	#N/A	#N/A	#N/A	#N/A	#N/A	#N/A	#N/A	#N/A	#N/A	#N/A
		AT4G00490.1	AT4G00490.1	AT4G00490.1 | Symbols: BMY9, BAM2 | BETA-AMYLASE 9, beta-amylase 2 | chr4:222422-224862 FORWARD LENGTH=542	0	2	2	1	1	0	3	0	0	2	0	2	5	3	11	6	9	13	5	13	5	8	8	6	0	0	0	1	0
		AT4G01900.1	AT4G01900.1	AT4G01900.1 | Symbols: PII, GLB1 | GLNB1 homolog | chr4:821736-823294 FORWARD LENGTH=196	0	2	1	0	1	2	1	2	1	1	2	0	1	1	2	3	2	2	1	4	0	2	1	1	#N/A	#N/A	#N/A	#N/A	#N/A
		AT4G02290.1	AT4G02290.1;AT4G38990.1;AT4G39010.2;AT4G02290.2;AT4G09740.1;AT4G23560.1;AT1G23210.1;AT4G39000.1;AT4G38990.2;AT4G39010.1;AT1G02800.1	AT4G02290.1 | Symbols: AtGH9B13, GH9B13 | glycosyl hydrolase 9B13 | chr4:1002654-1005125 REVERSE LENGTH=516;AT4G38990.1 | Symbols: GH9B16, AtGH9B16 | glycosyl hydrolase 9B16 | chr4:18169175-18170949 REVERSE LENGTH=347;AT4G39010.2 | Symbols: AtGH9B18, CEL6,	0	2	1	1	2	1	1	3	3	7	4	#N/A	#N/A	#N/A	#N/A	#N/A	#N/A	#N/A	#N/A	#N/A	#N/A	#N/A	#N/A	#N/A	0	0	0	1	1
		AT4G03120.1	AT4G03120.1	AT4G03120.1 | Symbols: no symbol available | no full name available | chr4:1385747-1387331 FORWARD LENGTH=207	0	2	1	0	1	#N/A	#N/A	#N/A	#N/A	#N/A	#N/A	2	4	1	1	2	2	3	1	2	1	0	1	1	#N/A	#N/A	#N/A	#N/A	#N/A
		AT4G05530.1	AT4G05530.1	AT4G05530.1 | Symbols: SDRA, IBR1 | indole-3-butyric acid response 1, SHORT-CHAIN DEHYDROGENASE/REDUCTASE A | chr4:2816462-2818074 FORWARD LENGTH=254	0	2	0	0	1	1	1	1	0	1	0	0	1	1	1	2	3	4	2	4	2	2	3	2	#N/A	#N/A	#N/A	#N/A	#N/A
		AT4G07410.2	AT4G07410.2;AT4G07410.1	AT4G07410.2 | Symbols: PCN | POPCORN | chr4:4201465-4204576 REVERSE LENGTH=702;AT4G07410.1 | Symbols: PCN | POPCORN | chr4:4201465-4205136 REVERSE LENGTH=815	0	2	3	0	2	0	0	0	0	2	0	0	0	1	1	3	2	2	3	3	1	1	4	0	#N/A	#N/A	#N/A	#N/A	#N/A
		AT4G14080.1	AT4G14080.1	AT4G14080.1 | Symbols: MEE48 | maternal effect embryo arrest 48 | chr4:8118697-8120292 REVERSE LENGTH=478	0	2	1	1	0	#N/A	#N/A	#N/A	#N/A	#N/A	#N/A	3	5	3	5	11	6	10	12	15	6	11	11	1	#N/A	#N/A	#N/A	#N/A	#N/A
		AT4G17830.1	AT4G17830.1;AT4G17830.2	AT4G17830.1 | Symbols: AtNAOD | N2-acetylornithine deacetylase | chr4:9915916-9918049 FORWARD LENGTH=440;AT4G17830.2 | Symbols: AtNAOD | N2-acetylornithine deacetylase | chr4:9915916-9918049 FORWARD LENGTH=445	0	2	1	1	1	1	4	0	1	5	4	1	1	3	9	13	8	15	6	15	4	6	14	4	#N/A	#N/A	#N/A	#N/A	#N/A
		AT4G21660.1	AT4G21660.1;AT4G21660.2;AT4G21660.3	AT4G21660.1 | Symbols: no symbol available | no full name available | chr4:11506259-11509772 REVERSE LENGTH=584;AT4G21660.2 | Symbols: no symbol available | no full name available | chr4:11506259-11509772 REVERSE LENGTH=598;AT4G21660.3 | Symbols: no symbol	0	2	3	1	2	0	0	0	0	1	0	0	1	0	0	1	1	0	1	1	1	0	1	1	#N/A	#N/A	#N/A	#N/A	#N/A
		AT4G26630.2	AT4G26630.2;AT4G26630.1	AT4G26630.2 | Symbols: DEK3 | DEK-domain containing protein 3 | chr4:13430873-13434877 REVERSE LENGTH=763;AT4G26630.1 | Symbols: DEK3 | DEK-domain containing protein 3 | chr4:13430873-13434877 REVERSE LENGTH=763	0	2	3	1	3	0	0	0	0	3	1	0	2	2	2	4	3	3	5	2	2	2	3	3	0	0	2	0	0
		AT4G28250.3	AT4G28250.3;AT4G28250.4;AT4G28250.2;AT4G28250.1	AT4G28250.3 | Symbols: EXPB3, ATEXPB3, ATHEXP BETA 1.6 | expansin B3 | chr4:14000900-14001945 REVERSE LENGTH=207;AT4G28250.4 | Symbols: EXPB3, ATEXPB3, ATHEXP BETA 1.6 | expansin B3 | chr4:14000760-14001945 REVERSE LENGTH=211;AT4G28250.2 | Symbols: EXPB3,	0	2	4	2	1	0	0	1	0	3	2	0	0	0	1	0	0	0	0	1	1	0	1	3	#N/A	#N/A	#N/A	#N/A	#N/A
		AT4G28730.2	AT4G28730.2;AT4G28730.1	AT4G28730.2 | Symbols: GrxC5 | glutaredoxin C5 | chr4:14199174-14200324 FORWARD LENGTH=142;AT4G28730.1 | Symbols: GrxC5 | glutaredoxin C5 | chr4:14199174-14200712 FORWARD LENGTH=174	0	2	1	0	1	#N/A	#N/A	#N/A	#N/A	#N/A	#N/A	#N/A	#N/A	#N/A	#N/A	#N/A	#N/A	#N/A	#N/A	#N/A	#N/A	#N/A	#N/A	#N/A	#N/A	#N/A	#N/A	#N/A	#N/A
		AT5G04590.1	AT5G04590.1	AT5G04590.1 | Symbols: SIR | sulfite reductase | chr5:1319404-1322298 FORWARD LENGTH=642	0	2	3	2	2	#N/A	#N/A	#N/A	#N/A	#N/A	#N/A	0	1	1	1	2	0	3	1	5	0	1	0	0	#N/A	#N/A	#N/A	#N/A	#N/A
		AT5G05470.1	AT5G05470.1	AT5G05470.1 | Symbols: EIF2 ALPHA, EIF2-A2, ATEIF2-A2 | eukaryotic translation initiation factor 2 alpha subunit | chr5:1620579-1622214 FORWARD LENGTH=344	0	2	0	0	0	0	0	0	0	3	1	0	0	0	0	0	0	1	0	5	0	0	2	0	#N/A	#N/A	#N/A	#N/A	#N/A
		AT5G07030.1	AT5G07030.1	AT5G07030.1 | Symbols: no symbol available | no full name available | chr5:2183600-2185717 REVERSE LENGTH=455	0	2	1	0	0	0	1	2	10	14	17	0	0	2	0	0	0	0	0	0	0	0	0	0	3	1	1	0	0
		AT5G08330.1	AT5G08330.1;AT5G23280.1	AT5G08330.1 | Symbols: AtTCP21, TCP21, CHE | TCP domain protein 21, CCA1 HIKING EXPEDITION | chr5:2680828-2681547 FORWARD LENGTH=239;AT5G23280.1 | Symbols: AtTCP7, TCP7 | TCP domain protein 7 | chr5:7843017-7843769 FORWARD LENGTH=250	0	2	2	1	2	#N/A	#N/A	#N/A	#N/A	#N/A	#N/A	0	0	2	0	0	2	0	1	0	0	1	0	0	0	1	0	4	0
		AT5G10160.1	AT5G10160.1	AT5G10160.1 | Symbols: no symbol available | no full name available | chr5:3185819-3187159 FORWARD LENGTH=219	0	2	2	1	0	#N/A	#N/A	#N/A	#N/A	#N/A	#N/A	0	0	0	0	0	0	2	0	3	1	0	0	1	#N/A	#N/A	#N/A	#N/A	#N/A
		AT5G14030.5	AT5G14030.5;AT5G14030.4;AT5G14030.3;AT5G14030.2;AT5G14030.1	AT5G14030.5 | Symbols: no symbol available | no full name available | chr5:4526878-4527917 FORWARD LENGTH=159;AT5G14030.4 | Symbols: no symbol available | no full name available | chr5:4526878-4528253 FORWARD LENGTH=195;AT5G14030.3 | Symbols: no symbol ava	0	2	1	2	1	#N/A	#N/A	#N/A	#N/A	#N/A	#N/A	0	0	1	0	0	1	1	1	1	1	0	0	0	2	0	2	0	0
		AT5G16610.2	AT5G16610.2;AT5G16610.3;AT5G16610.1	AT5G16610.2 | Symbols: no symbol available | no full name available | chr5:5445068-5447945 REVERSE LENGTH=673;AT5G16610.3 | Symbols: no symbol available | no full name available | chr5:5445660-5447945 REVERSE LENGTH=531;AT5G16610.1 | Symbols: no symbol ava	0	2	7	1	0	#N/A	#N/A	#N/A	#N/A	#N/A	#N/A	0	0	18	0	19	18	0	17	0	0	0	0	0	0	16	0	40	0
		AT5G19490.1	AT5G19490.1	AT5G19490.1 | Symbols: no symbol available | no full name available | chr5:6576769-6578273 REVERSE LENGTH=264	0	2	2	1	0	0	0	3	4	2	1	#N/A	#N/A	#N/A	#N/A	#N/A	#N/A	#N/A	#N/A	#N/A	#N/A	#N/A	#N/A	#N/A	#N/A	#N/A	#N/A	#N/A	#N/A
		AT5G20490.3	AT5G20490.3;AT1G17580.1;AT1G54560.2;AT1G54560.1;AT5G20490.1;AT1G08730.2;AT5G20490.2;AT1G08730.1	AT5G20490.3 | Symbols: XIK, XI-17, ATXIK, XI-K | MYOSIN XI K, MYOSIN XI-17 | chr5:6927064-6936079 REVERSE LENGTH=1465;AT1G17580.1 | Symbols: ATMYA1, MYA1, XI-1 | myosin 1, MYOSIN XI 1, ARABIDOPSIS MYOSIN 1 | chr1:6039453-6049309 FORWARD LENGTH=1520;AT1G545	0	2	0	0	0	0	0	0	0	8	1	0	0	1	2	3	0	0	2	0	0	0	1	0	#N/A	#N/A	#N/A	#N/A	#N/A
		AT5G42190.1	AT5G42190.1	AT5G42190.1 | Symbols: SKP1B, ASK2 | Arabidopsis SKP-like 2 | chr5:16854495-16855516 REVERSE LENGTH=171	0	2	0	0	0	#N/A	#N/A	#N/A	#N/A	#N/A	#N/A	4	8	9	12	12	10	17	13	14	10	13	13	10	#N/A	#N/A	#N/A	#N/A	#N/A
		AT5G42270.1	AT5G42270.1;AT1G50250.1	AT5G42270.1 | Symbols: FTSH5, VAR1 | VARIEGATED 1 | chr5:16902659-16905102 FORWARD LENGTH=704;AT1G50250.1 | Symbols: FTSH1 | FTSH protease 1 | chr1:18614398-18616930 REVERSE LENGTH=716	0	2	3	0	0	0	0	0	0	5	2	#N/A	#N/A	#N/A	#N/A	#N/A	#N/A	#N/A	#N/A	#N/A	#N/A	#N/A	#N/A	#N/A	#N/A	#N/A	#N/A	#N/A	#N/A
		AT5G44320.1	AT5G44320.1;AT4G20980.4;AT4G20980.3;AT4G20980.2;AT4G20980.1	AT5G44320.1 | Symbols: no symbol available | no full name available | chr5:17854901-17856667 REVERSE LENGTH=588;AT4G20980.4 | Symbols: no symbol available | no full name available | chr4:11216997-11218772 FORWARD LENGTH=591;AT4G20980.3 | Symbols: no symbol	0	2	0	1	0	0	0	0	0	4	0	0	0	2	2	1	1	5	3	5	3	1	2	0	#N/A	#N/A	#N/A	#N/A	#N/A
		AT5G45140.3	AT5G45140.3;AT5G45140.2;AT5G45140.1	AT5G45140.3 | Symbols: NRPC2 | nuclear RNA polymerase C2 | chr5:18250295-18257713 REVERSE LENGTH=832;AT5G45140.2 | Symbols: NRPC2 | nuclear RNA polymerase C2 | chr5:18247416-18257713 REVERSE LENGTH=1161;AT5G45140.1 | Symbols: NRPC2 | nuclear RNA polymerase	0	2	2	0	1	#N/A	#N/A	#N/A	#N/A	#N/A	#N/A	#N/A	#N/A	#N/A	#N/A	#N/A	#N/A	#N/A	#N/A	#N/A	#N/A	#N/A	#N/A	#N/A	#N/A	#N/A	#N/A	#N/A	#N/A
		AT5G46070.1	AT5G46070.1	AT5G46070.1 | Symbols: GBPL3 | GUANYLATE-BINDING PROTEIN-LIKE 3 | chr5:18683468-18688397 FORWARD LENGTH=1082	0	2	2	0	0	0	0	0	1	4	0	1	2	4	4	7	9	7	9	20	6	3	9	3	#N/A	#N/A	#N/A	#N/A	#N/A
		AT5G49460.2	AT5G49460.2;AT5G49460.1	AT5G49460.2 | Symbols: ACLB-2 | ATP citrate lyase subunit B 2 | chr5:20055048-20058195 FORWARD LENGTH=608;AT5G49460.1 | Symbols: ACLB-2 | ATP citrate lyase subunit B 2 | chr5:20055048-20058195 FORWARD LENGTH=608	0	2	0	2	3	6	10	6	6	22	22	1	2	5	8	10	9	14	12	20	5	10	9	7	1	1	3	1	0
		AT5G51100.4	AT5G51100.4;AT5G51100.3;AT5G51100.6;AT5G51100.2;AT5G51100.5;AT5G51100.1	AT5G51100.4 | Symbols: FSD2 | Fe superoxide dismutase 2 | chr5:20773847-20775635 REVERSE LENGTH=230;AT5G51100.3 | Symbols: FSD2 | Fe superoxide dismutase 2 | chr5:20773847-20775635 REVERSE LENGTH=230;AT5G51100.6 | Symbols: FSD2 | Fe superoxide dismutase 2	0	2	0	0	0	0	0	1	0	2	1	#N/A	#N/A	#N/A	#N/A	#N/A	#N/A	#N/A	#N/A	#N/A	#N/A	#N/A	#N/A	#N/A	#N/A	#N/A	#N/A	#N/A	#N/A
		AT5G55160.1	AT5G55160.1;AT5G55160.2	AT5G55160.1 | Symbols: ATSUMO2, SUMO 2, SUMO2, SUM2 | SMALL UBIQUITIN-LIKE MODIFIER 2, small ubiquitin-like modifier 2 | chr5:22383747-22384772 REVERSE LENGTH=103;AT5G55160.2 | Symbols: ATSUMO2, SUMO 2, SUMO2, SUM2 | SMALL UBIQUITIN-LIKE MODIFIER 2, small	0	2	1	0	1	0	0	1	1	1	1	0	0	1	1	1	3	2	2	2	2	2	1	1	#N/A	#N/A	#N/A	#N/A	#N/A
		AT5G55730.2	AT5G55730.2;AT5G55730.1	AT5G55730.2 | Symbols: FLA1 | FASCICLIN-like arabinogalactan 1 | chr5:22558375-22560392 REVERSE LENGTH=424;AT5G55730.1 | Symbols: FLA1 | FASCICLIN-like arabinogalactan 1 | chr5:22558375-22560392 REVERSE LENGTH=424	0	2	2	1	0	0	2	1	4	9	9	2	3	1	0	3	0	1	2	1	1	1	4	0	2	1	4	1	1
		AT5G55920.1	AT5G55920.1	AT5G55920.1 | Symbols: OLI2, NOP2A, TRM4c, AtTRM4c | OLIGOCELLULA 2, tRNA methyltransferase 4c | chr5:22645742-22649383 REVERSE LENGTH=682	0	2	6	1	2	#N/A	#N/A	#N/A	#N/A	#N/A	#N/A	1	0	0	2	1	1	2	1	2	0	0	0	0	#N/A	#N/A	#N/A	#N/A	#N/A
		AT5G56600.2	AT5G56600.2;AT5G56600.1	AT5G56600.2 | Symbols: PFN3, PRF3 | profilin 3, PROFILIN 3 | chr5:22910017-22910710 REVERSE LENGTH=108;AT5G56600.1 | Symbols: PFN3, PRF3 | profilin 3, PROFILIN 3 | chr5:22909882-22910710 REVERSE LENGTH=131	0	2	2	0	0	2	2	2	1	3	1	3	4	4	5	8	6	6	5	5	3	6	5	2	0	2	1	1	0
		AT5G57330.1	AT5G57330.1	AT5G57330.1 | Symbols: no symbol available | no full name available | chr5:23218392-23220664 FORWARD LENGTH=312	0	2	0	0	0	#N/A	#N/A	#N/A	#N/A	#N/A	#N/A	0	2	3	4	7	7	5	4	6	3	4	3	3	#N/A	#N/A	#N/A	#N/A	#N/A
		AT5G63550.1	AT5G63550.1;AT5G63550.2	AT5G63550.1 | Symbols: no symbol available | no full name available | chr5:25444805-25447934 FORWARD LENGTH=530;AT5G63550.2 | Symbols: no symbol available | no full name available | chr5:25444805-25447934 FORWARD LENGTH=531	0	2	0	0	1	0	0	0	0	2	1	0	0	0	1	1	1	2	1	1	0	1	1	1	0	0	0	0	0
		REV__AT3G49330.1	REV__AT3G49330.1;REV__AT3G49330.2	AT3G49330.1 | Symbols: no symbol available | no full name available | chr3:18291488-18292048 FORWARD LENGTH=186;AT3G49330.2 | Symbols: no symbol available | no full name available | chr3:18291428-18292048 FORWARD LENGTH=206	0	2	1	0	0	1	1	6	11	4	6	0	0	2	1	1	3	2	1	0	0	7	0	3	0	2	0	3	0
		AT1G01940.1	AT1G01940.1	AT1G01940.1 | Symbols: no symbol available | no full name available | chr1:323082-324719 FORWARD LENGTH=160	0	1	0	0	0	#N/A	#N/A	#N/A	#N/A	#N/A	#N/A	2	1	1	3	3	2	4	2	6	1	3	3	2	#N/A	#N/A	#N/A	#N/A	#N/A
		AT1G04110.1	AT1G04110.1	AT1G04110.1 | Symbols: SDD1, AtSDD1 | STOMATAL DENSITY AND DISTRIBUTION 1 | chr1:1061457-1063784 REVERSE LENGTH=775	0	1	6	0	0	0	0	0	0	3	1	#N/A	#N/A	#N/A	#N/A	#N/A	#N/A	#N/A	#N/A	#N/A	#N/A	#N/A	#N/A	#N/A	#N/A	#N/A	#N/A	#N/A	#N/A
		AT1G09010.1	AT1G09010.1	AT1G09010.1 | Symbols: no symbol available | no full name available | chr1:2895259-2899287 REVERSE LENGTH=944	0	1	2	0	0	#N/A	#N/A	#N/A	#N/A	#N/A	#N/A	0	0	1	0	1	0	1	0	2	0	0	1	0	#N/A	#N/A	#N/A	#N/A	#N/A
		AT1G09020.1	AT1G09020.1	AT1G09020.1 | Symbols: KINbeta-gamma, ATSNF4, SNF4 | homolog of yeast sucrose nonfermenting 4 | chr1:2900149-2904212 REVERSE LENGTH=487	0	1	0	1	1	0	0	0	0	3	0	0	0	3	8	11	5	6	7	8	3	1	5	3	#N/A	#N/A	#N/A	#N/A	#N/A
		AT1G10290.1	AT1G10290.1	AT1G10290.1 | Symbols: DRP2A, ADL6 | dynamin-like protein 6, DYNAMIN-RELATED PROTEIN 2A | chr1:3370774-3377120 FORWARD LENGTH=914	0	1	2	1	0	0	1	0	17	20	22	0	0	1	3	6	1	0	1	1	0	3	2	2	0	0	4	4	0
		AT1G11430.1	AT1G11430.1	AT1G11430.1 | Symbols: RIP9, MORF9 | multiple organellar RNA editing factor 9 | chr1:3847273-3848938 FORWARD LENGTH=232	0	1	1	2	0	0	0	0	0	2	0	0	0	0	2	2	1	4	2	5	1	3	1	1	#N/A	#N/A	#N/A	#N/A	#N/A
		AT1G11840.4	AT1G11840.4;AT1G11840.3;AT1G11840.2;AT1G11840.1;AT1G11840.6	AT1G11840.4 | Symbols: AtGLYI3, GLX1, ATGLX1 | glyoxalaseI 3, glyoxalase I homolog | chr1:3996045-3997518 FORWARD LENGTH=283;AT1G11840.3 | Symbols: AtGLYI3, GLX1, ATGLX1 | glyoxalaseI 3, glyoxalase I homolog | chr1:3996045-3997518 FORWARD LENGTH=283;AT1G11	0	1	1	3	0	4	5	6	4	8	12	2	4	5	5	5	5	7	7	8	5	2	4	4	0	0	2	1	0
		AT1G12010.1	AT1G12010.1	AT1G12010.1 | Symbols: ACO3 | 1-amino-cyclopropane-1-carboxylic acid oxidase 3 | chr1:4056274-4057670 FORWARD LENGTH=320	0	1	0	0	1	#N/A	#N/A	#N/A	#N/A	#N/A	#N/A	1	2	3	5	4	2	4	7	7	3	4	4	5	1	0	0	1	0
		AT1G12470.1	AT1G12470.1	AT1G12470.1 | Symbols: VPS18 | vacuolar protein sorting 18 | chr1:4251359-4257201 FORWARD LENGTH=988	0	1	0	0	1	0	0	0	0	2	0	0	0	0	0	2	1	0	1	0	0	0	1	0	#N/A	#N/A	#N/A	#N/A	#N/A
		AT1G13940.2	AT1G13940.2;AT1G13940.1	AT1G13940.2 | Symbols: no symbol available | no full name available | chr1:4762703-4765923 REVERSE LENGTH=1005;AT1G13940.1 | Symbols: no symbol available | no full name available | chr1:4762703-4765923 REVERSE LENGTH=1005	0	1	0	0	0	#N/A	#N/A	#N/A	#N/A	#N/A	#N/A	#N/A	#N/A	#N/A	#N/A	#N/A	#N/A	#N/A	#N/A	#N/A	#N/A	#N/A	#N/A	#N/A	#N/A	#N/A	#N/A	#N/A	#N/A
		AT1G14830.1	AT1G14830.1	AT1G14830.1 | Symbols: ADL1C, ADL5, DRP1C, DL1C | DYNAMIN RELATED PROTEIN 1C, DYNAMIN-like 1C, ARABIDOPSIS DYNAMIN-LIKE PROTEIN 5 | chr1:5107699-5111470 REVERSE LENGTH=614	0	1	5	5	1	0	4	0	28	35	38	0	2	6	11	9	5	5	7	4	2	5	5	3	2	1	12	11	0
		AT1G15420.2	AT1G15420.2;AT1G15420.1	AT1G15420.2 | Symbols: PCP1 | LANT-SPECIFIC COMPONENT OF THE PRE- rRNA PROCESSING COMPLEX1 | chr1:5302253-5303296 REVERSE LENGTH=222;AT1G15420.1 | Symbols: PCP1 | LANT-SPECIFIC COMPONENT OF THE PRE- rRNA PROCESSING COMPLEX1 | chr1:5301794-5303296 REVERSE L	0	1	0	0	0	0	0	0	0	1	1	0	0	0	0	2	0	3	1	2	0	1	0	0	#N/A	#N/A	#N/A	#N/A	#N/A
		AT1G17220.1	AT1G17220.1	AT1G17220.1 | Symbols: FUG1 | fu-gaeri1 | chr1:5885383-5890165 FORWARD LENGTH=1026	0	1	1	2	2	#N/A	#N/A	#N/A	#N/A	#N/A	#N/A	0	0	0	0	4	0	0	0	2	0	0	0	0	#N/A	#N/A	#N/A	#N/A	#N/A
		AT1G17880.1	AT1G17880.1	AT1G17880.1 | Symbols: ATBTF3, BTF3 | basic transcription factor 3 | chr1:6152572-6153425 REVERSE LENGTH=165	0	1	0	0	0	0	1	0	0	3	0	1	2	1	4	2	4	1	1	3	3	4	4	3	1	0	2	0	2
		AT1G18850.1	AT1G18850.1	AT1G18850.1 | Symbols: PCP2 | LANT-SPECIFIC COMPONENT OF THE PRE- rRNA PROCESSING COMPLEX2 | chr1:6504928-6506127 REVERSE LENGTH=399	0	1	1	0	1	#N/A	#N/A	#N/A	#N/A	#N/A	#N/A	0	1	1	1	2	1	1	4	1	1	1	2	0	#N/A	#N/A	#N/A	#N/A	#N/A
		AT1G21690.2	AT1G21690.2;AT1G21690.4;AT1G21690.1;AT1G21690.3	AT1G21690.2 | Symbols: RFC4, EMB1968 | embryo defective 1968, replication factor C 4 | chr1:7615675-7618362 FORWARD LENGTH=327;AT1G21690.4 | Symbols: RFC4, EMB1968 | embryo defective 1968, replication factor C 4 | chr1:7615675-7618362 FORWARD LENGTH=332;AT	0	1	0	1	0	#N/A	#N/A	#N/A	#N/A	#N/A	#N/A	0	0	1	2	5	0	0	0	1	0	0	2	0	#N/A	#N/A	#N/A	#N/A	#N/A
		AT1G22060.2	AT1G22060.2;AT1G22060.1	AT1G22060.2 | Symbols: no symbol available | no full name available | chr1:7773373-7780586 REVERSE LENGTH=1999;AT1G22060.1 | Symbols: no symbol available | no full name available | chr1:7773373-7780586 REVERSE LENGTH=1999	0	1	2	0	0	0	0	0	0	3	1	0	0	0	2	0	0	1	0	0	0	0	0	0	#N/A	#N/A	#N/A	#N/A	#N/A
		AT1G22410.1	AT1G22410.1	AT1G22410.1 | Symbols: no symbol available | no full name available | chr1:7912120-7914742 FORWARD LENGTH=527	0	1	6	3	4	0	4	3	3	7	7	0	2	6	6	3	5	4	4	5	2	1	2	1	0	0	0	1	0
		AT1G24706.9	AT1G24706.9;AT1G24706.8;AT1G24706.3;AT1G24706.6;AT1G24706.5;AT1G24706.4;AT1G24706.1;AT1G24706.7;AT1G24706.2	AT1G24706.9 | Symbols: EMB2793, AtTHO2, THO2 | EMBRYO DEFECTIVE 2793 | chr1:8744595-8755243 FORWARD LENGTH=1616;AT1G24706.8 | Symbols: EMB2793, AtTHO2, THO2 | EMBRYO DEFECTIVE 2793 | chr1:8742683-8755243 FORWARD LENGTH=1715;AT1G24706.3 | Symbols: EMB2793,	0	1	1	0	0	#N/A	#N/A	#N/A	#N/A	#N/A	#N/A	0	0	1	2	1	1	1	2	0	0	0	0	0	#N/A	#N/A	#N/A	#N/A	#N/A
		AT1G26910.1	AT1G26910.1;AT1G26910.2	AT1G26910.1 | Symbols: RPL10B | ribosomal protein L10 B | chr1:9321709-9322813 FORWARD LENGTH=221;AT1G26910.2 | Symbols: RPL10B | ribosomal protein L10 B | chr1:9322173-9322813 FORWARD LENGTH=184	0	1	1	0	0	#N/A	#N/A	#N/A	#N/A	#N/A	#N/A	2	6	7	7	7	6	6	7	8	3	4	4	2	#N/A	#N/A	#N/A	#N/A	#N/A
		AT1G27540.2	AT1G27540.2;AT1G27540.3;AT1G27540.1;AT1G27580.1	AT1G27540.2 | Symbols: AtFDB2 | F-Box/DUF295 Brassiceae-specific 2 | chr1:9566608-9567849 REVERSE LENGTH=383;AT1G27540.3 | Symbols: AtFDB2 | F-Box/DUF295 Brassiceae-specific 2 | chr1:9566608-9567849 REVERSE LENGTH=413;AT1G27540.1 | Symbols: AtFDB2 | F-Box/	0	1	2	1	0	#N/A	#N/A	#N/A	#N/A	#N/A	#N/A	0	0	0	3	6	1	3	7	9	0	4	2	1	#N/A	#N/A	#N/A	#N/A	#N/A
		AT1G30070.1	AT1G30070.1;AT1G30070.2	AT1G30070.1 | Symbols: no symbol available | no full name available | chr1:10546794-10548072 REVERSE LENGTH=222;AT1G30070.2 | Symbols: no symbol available | no full name available | chr1:10546794-10548072 REVERSE LENGTH=229	0	1	0	1	0	#N/A	#N/A	#N/A	#N/A	#N/A	#N/A	1	0	3	2	4	3	5	3	7	1	1	2	1	#N/A	#N/A	#N/A	#N/A	#N/A
		AT1G32050.1	AT1G32050.1	AT1G32050.1 | Symbols: SCAMP5, AtSCAMP5 | Secretory carrier membrane protein 5 | chr1:11528616-11530974 FORWARD LENGTH=264	0	1	0	0	1	1	1	0	3	7	6	3	3	1	0	0	1	1	1	1	1	0	0	0	0	0	0	0	0
		AT1G53470.1	AT1G53470.1	AT1G53470.1 | Symbols: MSL4 | mechanosensitive channel of small conductance-like 4 | chr1:19958587-19961578 FORWARD LENGTH=881	0	1	0	1	1	#N/A	#N/A	#N/A	#N/A	#N/A	#N/A	#N/A	#N/A	#N/A	#N/A	#N/A	#N/A	#N/A	#N/A	#N/A	#N/A	#N/A	#N/A	#N/A	#N/A	#N/A	#N/A	#N/A	#N/A
		AT1G53580.2	AT1G53580.2;AT1G53580.1	AT1G53580.2 | Symbols: GLX2-3, ETHE1, GLY3 | glyoxalase II 3, GLYOXALASE 2-3, ETHYLMALONIC ENCEPHALOPATHY PROTEIN1, ETHE1-LIKE | chr1:19991542-19993250 REVERSE LENGTH=294;AT1G53580.1 | Symbols: GLX2-3, ETHE1, GLY3 | glyoxalase II 3, GLYOXALASE 2-3, ETHYL	0	1	3	0	2	#N/A	#N/A	#N/A	#N/A	#N/A	#N/A	0	0	0	0	1	0	1	0	1	0	0	0	0	#N/A	#N/A	#N/A	#N/A	#N/A
		AT1G53720.2	AT1G53720.2;AT1G53720.1	AT1G53720.2 | Symbols: CYP59, ATCYP59 | CYCLOPHILIN 59, cyclophilin 59 | chr1:20057012-20058963 FORWARD LENGTH=354;AT1G53720.1 | Symbols: CYP59, ATCYP59 | CYCLOPHILIN 59, cyclophilin 59 | chr1:20057012-20059508 FORWARD LENGTH=506	0	1	1	0	1	#N/A	#N/A	#N/A	#N/A	#N/A	#N/A	#N/A	#N/A	#N/A	#N/A	#N/A	#N/A	#N/A	#N/A	#N/A	#N/A	#N/A	#N/A	#N/A	#N/A	#N/A	#N/A	#N/A	#N/A
		AT1G55260.2	AT1G55260.2;AT1G55260.1	AT1G55260.2 | Symbols: LTPG6 | glycosylphosphatidylinositol-anchored lipid protein transfer 6 | chr1:20614663-20616158 FORWARD LENGTH=224;AT1G55260.1 | Symbols: LTPG6 | glycosylphosphatidylinositol-anchored lipid protein transfer 6 | chr1:20614663-20616158	0	1	1	0	0	1	1	0	4	5	8	3	3	2	2	4	1	0	2	2	2	0	2	2	1	1	5	0	0
		AT1G55670.1	AT1G55670.1	AT1G55670.1 | Symbols: PSAG | photosystem I subunit G | chr1:20802874-20803356 REVERSE LENGTH=160	0	1	1	0	1	0	1	0	0	5	0	#N/A	#N/A	#N/A	#N/A	#N/A	#N/A	#N/A	#N/A	#N/A	#N/A	#N/A	#N/A	#N/A	#N/A	#N/A	#N/A	#N/A	#N/A
		AT1G60810.2	AT1G60810.2;AT1G60810.1	AT1G60810.2 | Symbols: ACLA2, ACLA-2 | ATP-citrate lyase A-2 | chr1:22388691-22390993 REVERSE LENGTH=423;AT1G60810.1 | Symbols: ACLA2, ACLA-2 | ATP-citrate lyase A-2 | chr1:22388691-22390993 REVERSE LENGTH=423	0	1	0	0	0	0	0	0	0	1	0	0	0	0	2	2	2	7	4	6	1	1	4	1	#N/A	#N/A	#N/A	#N/A	#N/A
		AT1G67280.2	AT1G67280.2;AT1G67280.1	AT1G67280.2 | Symbols: AtGLYI6 | GlyoxalaseI 6 | chr1:25188563-25190134 REVERSE LENGTH=262;AT1G67280.1 | Symbols: AtGLYI6 | GlyoxalaseI 6 | chr1:25188563-25190547 REVERSE LENGTH=350	0	1	2	0	1	1	1	0	1	2	1	#N/A	#N/A	#N/A	#N/A	#N/A	#N/A	#N/A	#N/A	#N/A	#N/A	#N/A	#N/A	#N/A	#N/A	#N/A	#N/A	#N/A	#N/A
		AT1G68540.1	AT1G68540.1;AT1G68540.2	AT1G68540.1 | Symbols: TKPR2, CCRL6 | tetraketide alpha-pyrone reductase 2, cinnamoyl coA reductase-like 6 | chr1:25720066-25721282 FORWARD LENGTH=321;AT1G68540.2 | Symbols: TKPR2, CCRL6 | tetraketide alpha-pyrone reductase 2, cinnamoyl coA reductase-like	0	1	1	0	0	#N/A	#N/A	#N/A	#N/A	#N/A	#N/A	0	1	2	5	3	2	7	3	4	3	3	4	0	#N/A	#N/A	#N/A	#N/A	#N/A
		AT1G70320.1	AT1G70320.1;AT1G55860.1	AT1G70320.1 | Symbols: UPL2 | ubiquitin-protein ligase 2 | chr1:26488745-26501281 REVERSE LENGTH=3658;AT1G55860.1 | Symbols: UPL1 | ubiquitin-protein ligase 1 | chr1:20879900-20892910 REVERSE LENGTH=3681	0	1	3	0	0	0	1	66	36	101	71	0	0	11	6	16	2	4	1	1	0	7	3	4	0	1	1	0	0
		AT1G71040.1	AT1G71040.1	AT1G71040.1 | Symbols: LPR2 | Low Phosphate Root2 | chr1:26797201-26800224 REVERSE LENGTH=581	0	1	1	1	1	0	0	0	0	2	0	#N/A	#N/A	#N/A	#N/A	#N/A	#N/A	#N/A	#N/A	#N/A	#N/A	#N/A	#N/A	#N/A	#N/A	#N/A	#N/A	#N/A	#N/A
		AT1G71500.1	AT1G71500.1	AT1G71500.1 | Symbols: PSB33, LIL8 | PhotoSystem B protein 33, Light-harvesting-like 8 | chr1:26936084-26937331 FORWARD LENGTH=287	0	1	1	1	0	0	2	1	3	6	4	0	0	2	4	3	1	1	1	0	0	0	0	0	0	0	0	0	0
		AT1G73720.1	AT1G73720.1	AT1G73720.1 | Symbols: SMU1 | SUPPRESSORS OF MEC-8 AND UNC-52 1 | chr1:27725059-27729722 FORWARD LENGTH=511	0	1	1	0	3	#N/A	#N/A	#N/A	#N/A	#N/A	#N/A	0	0	0	0	0	0	1	2	0	0	0	0	0	#N/A	#N/A	#N/A	#N/A	#N/A
		AT1G77300.2	AT1G77300.2;AT1G77300.1	AT1G77300.2 | Symbols: CLI186, LAZ2, EFS, SDG8, CCR1, ASHH2 | SET DOMAIN GROUP 8, CAROTENOID CHLOROPLAST REGULATORY1, EARLY FLOWERING IN SHORT DAYS, LAZARUS 2, CARBON AND LIGHT INSENSITIVE 186, ASH1 HOMOLOG 2 | chr1:29040936-29048810 REVERSE LENGTH=1501;AT	0	1	0	0	1	#N/A	#N/A	#N/A	#N/A	#N/A	#N/A	#N/A	#N/A	#N/A	#N/A	#N/A	#N/A	#N/A	#N/A	#N/A	#N/A	#N/A	#N/A	#N/A	#N/A	#N/A	#N/A	#N/A	#N/A
		AT2G03820.1	AT2G03820.1	AT2G03820.1 | Symbols: NMD3, AtNMD3 | Nonsense-Mediated mRNA Decay 3 | chr2:1165149-1166699 REVERSE LENGTH=516	0	1	1	0	1	0	0	0	0	3	0	0	0	11	6	10	5	3	2	2	0	1	2	0	0	0	0	0	0
		AT2G05830.3	AT2G05830.3;AT2G05830.2;AT2G05830.4;AT2G05830.1	AT2G05830.3 | Symbols: MTI1 | 5-METHYLTHIORIBOSE-1-PHOSPHATE-ISOMERASE1, 5-METHYLTHIORIBOSE KINASE 1 | chr2:2230057-2231839 FORWARD LENGTH=326;AT2G05830.2 | Symbols: MTI1 | 5-METHYLTHIORIBOSE-1-PHOSPHATE-ISOMERASE1, 5-METHYLTHIORIBOSE KINASE 1 | chr2:22300	0	1	0	0	0	#N/A	#N/A	#N/A	#N/A	#N/A	#N/A	0	0	0	6	8	3	7	4	7	7	3	3	2	#N/A	#N/A	#N/A	#N/A	#N/A
		AT2G24580.1	AT2G24580.1	AT2G24580.1 | Symbols: no symbol available | no full name available | chr2:10444928-10446178 REVERSE LENGTH=416	0	1	1	0	0	#N/A	#N/A	#N/A	#N/A	#N/A	#N/A	0	1	1	5	2	2	3	5	7	2	2	8	1	#N/A	#N/A	#N/A	#N/A	#N/A
		AT2G24765.2	AT2G24765.2;AT2G24765.1	AT2G24765.2 | Symbols: ARF3, ARL1, ATARL1 | ARF-LIKE 1, ADP-ribosylation factor 3 | chr2:10562822-10564742 FORWARD LENGTH=135;AT2G24765.1 | Symbols: ARF3, ARL1, ATARL1 | ARF-LIKE 1, ADP-ribosylation factor 3 | chr2:10562822-10564961 FORWARD LENGTH=182	0	1	0	1	0	#N/A	#N/A	#N/A	#N/A	#N/A	#N/A	#N/A	#N/A	#N/A	#N/A	#N/A	#N/A	#N/A	#N/A	#N/A	#N/A	#N/A	#N/A	#N/A	#N/A	#N/A	#N/A	#N/A	#N/A
		AT2G25170.4	AT2G25170.4;AT2G25170.1;AT2G25170.2;AT2G25170.3	AT2G25170.4 | Symbols: SSL2, CHR6, CHD3, GYM, HRB2, EPP1, LWR1, CKH2, PKL | CYTOKININ-HYPERSENSITIVE 2, hypersensitive to red and blue 2, GYMNOS, LOW-WATER-POTENTIAL RESPONSE 1, ENHANCED PHOTOMORPHOGENIC 1, SUPPRESSOR OF SLR 2, PICKLE | chr2:10714411-10723	0	1	4	0	0	0	0	0	0	5	0	0	0	7	0	6	5	8	15	7	0	0	2	0	0	0	0	5	0
		AT2G25870.1	AT2G25870.1	AT2G25870.1 | Symbols: AtYbeY | YbeY endoribonuclease | chr2:11031159-11034302 FORWARD LENGTH=584	0	1	0	0	0	0	0	1	1	5	0	0	0	3	2	3	1	3	4	3	3	3	2	0	#N/A	#N/A	#N/A	#N/A	#N/A
		AT2G25970.1	AT2G25970.1	AT2G25970.1 | Symbols: no symbol available | no full name available | chr2:11071844-11075604 REVERSE LENGTH=632	0	1	1	0	1	0	1	0	0	1	0	11	8	8	14	17	19	28	17	23	13	8	14	9	#N/A	#N/A	#N/A	#N/A	#N/A
		AT2G27460.1	AT2G27460.1	AT2G27460.1 | Symbols: AtSEC23D | | chr2:11740670-11744867 FORWARD LENGTH=745	0	1	0	0	1	0	0	0	0	3	0	0	0	2	5	5	5	7	4	5	3	3	3	2	#N/A	#N/A	#N/A	#N/A	#N/A
		AT2G29300.1	AT2G29300.1;AT2G29300.2	AT2G29300.1 | Symbols: no symbol available | no full name available | chr2:12588214-12589372 FORWARD LENGTH=263;AT2G29300.2 | Symbols: no symbol available | no full name available | chr2:12588214-12589643 FORWARD LENGTH=286	0	1	1	0	2	0	1	0	0	0	0	#N/A	#N/A	#N/A	#N/A	#N/A	#N/A	#N/A	#N/A	#N/A	#N/A	#N/A	#N/A	#N/A	#N/A	#N/A	#N/A	#N/A	#N/A
		AT2G33040.1	AT2G33040.1	AT2G33040.1 | Symbols: ATP3 | gamma subunit of Mt ATP synthase | chr2:14018978-14021047 REVERSE LENGTH=325	0	1	0	0	1	0	0	0	2	5	3	#N/A	#N/A	#N/A	#N/A	#N/A	#N/A	#N/A	#N/A	#N/A	#N/A	#N/A	#N/A	#N/A	2	0	1	0	0
		AT2G37470.1	AT2G37470.1	AT2G37470.1 | Symbols: HTB5 | | chr2:15736832-15737248 FORWARD LENGTH=138	0	1	1	3	1	#N/A	#N/A	#N/A	#N/A	#N/A	#N/A	#N/A	#N/A	#N/A	#N/A	#N/A	#N/A	#N/A	#N/A	#N/A	#N/A	#N/A	#N/A	#N/A	0	2	0	1	0
		AT2G41500.2	AT2G41500.2;AT2G41500.1	AT2G41500.2 | Symbols: AtSAP60, EMB2776, PRP4, LIS, AtPRP4 | LACHESIS, proline-rich protein 4 | chr2:17304319-17306855 REVERSE LENGTH=554;AT2G41500.1 | Symbols: AtSAP60, EMB2776, PRP4, LIS, AtPRP4 | LACHESIS, proline-rich protein 4 | chr2:17304319-17306855	0	1	0	0	1	0	1	0	0	1	0	2	4	1	5	4	7	9	5	12	6	2	7	3	#N/A	#N/A	#N/A	#N/A	#N/A
		AT2G42690.1	AT2G42690.1	AT2G42690.1 | Symbols: AGAP1 | ACYLATED GALACTOLIPID- ASSOCIATED PHOSPHOLIPASE 1 | chr2:17776356-17777682 REVERSE LENGTH=412	0	1	1	0	0	1	0	0	0	0	1	0	0	0	1	1	1	2	2	1	0	0	1	0	#N/A	#N/A	#N/A	#N/A	#N/A
		AT2G46580.1	AT2G46580.1	AT2G46580.1 | Symbols: no symbol available | no full name available | chr2:19129409-19130513 REVERSE LENGTH=198	0	1	0	0	1	#N/A	#N/A	#N/A	#N/A	#N/A	#N/A	4	2	1	5	11	6	7	4	10	7	8	9	6	#N/A	#N/A	#N/A	#N/A	#N/A
		AT2G46820.2	AT2G46820.2;AT2G46820.1	AT2G46820.2 | Symbols: PTAC8, PSI-P, PSAP, CURT1B, TMP14 | CURVATURE THYLAKOID 1B, PLASTID TRANSCRIPTIONALLY ACTIVE 8, THYLAKOID MEMBRANE PHOSPHOPROTEIN OF 14 KDA, photosystem I P subunit | chr2:19243729-19244870 FORWARD LENGTH=174;AT2G46820.1 | Symbols: P	0	1	1	0	2	0	0	0	0	1	0	#N/A	#N/A	#N/A	#N/A	#N/A	#N/A	#N/A	#N/A	#N/A	#N/A	#N/A	#N/A	#N/A	#N/A	#N/A	#N/A	#N/A	#N/A
		AT3G01910.1	AT3G01910.1;AT3G01910.2	AT3G01910.1 | Symbols: AtSO, AT-SO, SOX | sulfite oxidase | chr3:314919-317274 REVERSE LENGTH=393;AT3G01910.2 | Symbols: AtSO, AT-SO, SOX | sulfite oxidase | chr3:314919-316641 REVERSE LENGTH=298	0	1	3	0	1	#N/A	#N/A	#N/A	#N/A	#N/A	#N/A	0	3	2	0	2	1	1	2	1	0	0	0	0	#N/A	#N/A	#N/A	#N/A	#N/A
		AT3G02080.1	AT3G02080.1	AT3G02080.1 | Symbols: no symbol available | no full name available | chr3:364138-365161 REVERSE LENGTH=143	0	1	2	2	1	1	1	1	8	5	3	2	3	3	4	6	2	4	5	5	2	6	2	3	#N/A	#N/A	#N/A	#N/A	#N/A
		AT3G02180.2	AT3G02180.2;AT3G02180.1	AT3G02180.2 | Symbols: SP1L3 | SPIRAL1-like3 | chr3:404989-405457 FORWARD LENGTH=122;AT3G02180.1 | Symbols: SP1L3 | SPIRAL1-like3 | chr3:404989-405457 FORWARD LENGTH=122	0	1	0	0	0	#N/A	#N/A	#N/A	#N/A	#N/A	#N/A	#N/A	#N/A	#N/A	#N/A	#N/A	#N/A	#N/A	#N/A	#N/A	#N/A	#N/A	#N/A	#N/A	#N/A	#N/A	#N/A	#N/A	#N/A
		AT3G04260.1	AT3G04260.1	AT3G04260.1 | Symbols: PTAC3, PDE324 | plastid transcriptionally active 3, PIGMENT DEFECTIVE 324 | chr3:1123231-1127515 REVERSE LENGTH=910	0	1	1	0	0	0	0	0	0	2	1	0	0	1	2	3	1	2	1	3	0	1	1	0	0	0	3	0	0
		AT3G04600.3	AT3G04600.3;AT3G04600.2;AT3G04600.1	AT3G04600.3 | Symbols: no symbol available | no full name available | chr3:1243152-1245958 FORWARD LENGTH=402;AT3G04600.2 | Symbols: no symbol available | no full name available | chr3:1243152-1245958 FORWARD LENGTH=402;AT3G04600.1 | Symbols: no symbol ava	0	1	2	0	1	#N/A	#N/A	#N/A	#N/A	#N/A	#N/A	1	0	2	8	10	4	9	8	11	4	4	11	3	#N/A	#N/A	#N/A	#N/A	#N/A
		AT3G06400.1	AT3G06400.1;AT3G06400.2;AT3G06400.3;AT5G18620.1;AT5G18620.2	AT3G06400.1 | Symbols: CHR11 | chromatin-remodeling protein 11 | chr3:1941066-1946700 FORWARD LENGTH=1055;AT3G06400.2 | Symbols: CHR11 | chromatin-remodeling protein 11 | chr3:1941066-1946700 FORWARD LENGTH=1056;AT3G06400.3 | Symbols: CHR11 | chromatin-rem	0	1	2	0	0	0	2	1	25	43	43	0	0	3	1	2	0	2	2	3	0	0	0	0	0	1	52	1	0
		AT3G06530.3	AT3G06530.3;AT3G06530.1;AT3G06530.2;AT3G06530.5;AT3G06530.4	AT3G06530.3 | Symbols: no symbol available | no full name available | chr3:2022596-2033637 FORWARD LENGTH=2188;AT3G06530.1 | Symbols: no symbol available | no full name available | chr3:2022596-2033637 FORWARD LENGTH=2197;AT3G06530.2 | Symbols: no symbol a	0	1	3	1	1	0	1	0	0	3	0	0	2	4	0	3	1	6	4	3	4	0	1	0	#N/A	#N/A	#N/A	#N/A	#N/A
		AT3G06810.1	AT3G06810.1	AT3G06810.1 | Symbols: IBR3 | IBA-RESPONSE 3 | chr3:2146534-2150654 FORWARD LENGTH=824	0	1	2	0	0	#N/A	#N/A	#N/A	#N/A	#N/A	#N/A	#N/A	#N/A	#N/A	#N/A	#N/A	#N/A	#N/A	#N/A	#N/A	#N/A	#N/A	#N/A	#N/A	#N/A	#N/A	#N/A	#N/A	#N/A
		AT3G10410.1	AT3G10410.1	AT3G10410.1 | Symbols: CPY, SCPL49 | CARBOXYPEPTIDASE Y, SERINE CARBOXYPEPTIDASE-LIKE 49 | chr3:3235518-3238063 REVERSE LENGTH=516	0	1	2	0	2	0	1	1	0	6	4	0	1	3	2	3	4	7	3	3	1	2	2	0	#N/A	#N/A	#N/A	#N/A	#N/A
		AT3G12490.2	AT3G12490.2	AT3G12490.2 | Symbols: ATCYSB, ATCYS6, CYSB | ARABIDOPSIS THALIANA PHYTOCYSTATIN 6, cystatin B | chr3:3960523-3961876 REVERSE LENGTH=234	0	1	0	0	0	4	7	4	5	10	7	5	11	16	16	19	16	13	15	14	14	13	10	7	0	0	0	1	0
		AT3G12915.2	AT3G12915.2	AT3G12915.2 | Symbols: no symbol available | no full name available | chr3:4112834-4115708 FORWARD LENGTH=788	0	1	0	0	1	#N/A	#N/A	#N/A	#N/A	#N/A	#N/A	0	0	3	3	2	2	2	2	1	0	1	2	0	0	0	0	0	0
		AT3G15680.2	AT3G15680.2;AT3G15680.1	AT3G15680.2 | Symbols: no symbol available | no full name available | chr3:5315437-5316048 FORWARD LENGTH=164;AT3G15680.1 | Symbols: no symbol available | no full name available | chr3:5315437-5316048 FORWARD LENGTH=164	0	1	1	0	1	0	1	1	1	2	1	1	2	2	2	3	3	2	5	1	2	1	1	2	#N/A	#N/A	#N/A	#N/A	#N/A
		AT3G19820.3	AT3G19820.3;AT3G19820.2;AT3G19820.1	AT3G19820.3 | Symbols: DWF1, DIM, DIM1, CBB1, EVE1 | ENHANCED VERY-LOW-FLUENCE RESPONSES 1, DIMINUTIA, DIMINUTO 1, CABBAGE 1, DWARF 1 | chr3:6879835-6881616 REVERSE LENGTH=561;AT3G19820.2 | Symbols: DWF1, DIM, DIM1, CBB1, EVE1 | ENHANCED VERY-LOW-FLUENCE R	0	1	2	0	0	0	6	0	17	26	25	1	0	3	0	0	0	0	2	0	0	1	0	0	3	3	7	1	0
		AT3G19980.1	AT3G19980.1	AT3G19980.1 | Symbols: STPP, ATFYPP3, EMB2736, FYPP3 | EMBRYO DEFECTIVE 2736, SERINE/THREONINE PROTEIN PHOSPHATASE, flower-specific, phytochrome-associated protein phosphatase 3 | chr3:6962008-6964761 FORWARD LENGTH=303	0	1	2	0	1	#N/A	#N/A	#N/A	#N/A	#N/A	#N/A	0	0	0	0	1	0	0	0	1	0	0	0	0	0	0	1	1	0
		AT3G21540.1	AT3G21540.1	AT3G21540.1 | Symbols: no symbol available | no full name available | chr3:7586100-7590856 REVERSE LENGTH=955	0	1	5	0	0	#N/A	#N/A	#N/A	#N/A	#N/A	#N/A	0	0	1	0	4	2	2	4	7	3	0	4	0	#N/A	#N/A	#N/A	#N/A	#N/A
		AT3G22200.1	AT3G22200.1;AT3G22200.2	AT3G22200.1 | Symbols: POP2, HER1, GABA-T | GAMMA-AMINOBUTYRATE TRANSAMINASE, POLLEN-PISTIL INCOMPATIBILITY 2, HEXENAL RESPONSE1 | chr3:7835286-7838863 FORWARD LENGTH=504;AT3G22200.2 | Symbols: POP2, HER1, GABA-T | GAMMA-AMINOBUTYRATE TRANSAMINASE, POLLEN-	0	1	1	0	0	0	2	0	0	4	1	1	3	3	6	5	5	4	5	6	6	2	4	2	1	1	0	0	0
		AT3G25050.1	AT3G25050.1	AT3G25050.1 | Symbols: XTH3, AtXTH3 | xyloglucan endotransglucosylase/hydrolase 3 | chr3:9126872-9128218 FORWARD LENGTH=290	0	1	4	0	1	2	2	2	6	6	6	1	2	2	0	2	3	0	3	0	0	1	1	2	#N/A	#N/A	#N/A	#N/A	#N/A
		AT3G25700.1	AT3G25700.1	AT3G25700.1 | Symbols: no symbol available | no full name available | chr3:9358937-9360295 FORWARD LENGTH=452	0	1	0	0	1	#N/A	#N/A	#N/A	#N/A	#N/A	#N/A	#N/A	#N/A	#N/A	#N/A	#N/A	#N/A	#N/A	#N/A	#N/A	#N/A	#N/A	#N/A	#N/A	#N/A	#N/A	#N/A	#N/A	#N/A
		AT3G27610.9	AT3G27610.9;AT3G27610.7;AT3G27610.6;AT3G27610.4	AT3G27610.9 | Symbols: no symbol available | no full name available | chr3:10225729-10227620 REVERSE LENGTH=321;AT3G27610.7 | Symbols: no symbol available | no full name available | chr3:10225729-10227620 REVERSE LENGTH=321;AT3G27610.6 | Symbols: no symbol	0	1	0	0	0	#N/A	#N/A	#N/A	#N/A	#N/A	#N/A	#N/A	#N/A	#N/A	#N/A	#N/A	#N/A	#N/A	#N/A	#N/A	#N/A	#N/A	#N/A	#N/A	#N/A	#N/A	#N/A	#N/A	#N/A
		AT3G28830.1	AT3G28830.1	AT3G28830.1 | Symbols: no symbol available | no full name available | chr3:10831233-10833020 FORWARD LENGTH=539	0	1	2	0	0	0	0	0	1	5	4	0	1	0	0	0	0	0	1	1	0	1	0	0	0	3	3	3	1
		AT3G48750.1	AT3G48750.1	AT3G48750.1 | Symbols: CDC2AAT, CDKA;1, CDK2, CDC2, CDKA1, CDC2A | cell division control 2 | chr3:18072238-18074296 FORWARD LENGTH=294	0	1	0	0	0	#N/A	#N/A	#N/A	#N/A	#N/A	#N/A	0	0	0	2	3	0	2	0	2	0	1	1	0	#N/A	#N/A	#N/A	#N/A	#N/A
		AT3G49660.1	AT3G49660.1	AT3G49660.1 | Symbols: AtWDR5a, WDR5a | human WDR5 (WD40 repeat) homolog a | chr3:18413690-18415223 FORWARD LENGTH=317	0	1	1	0	0	#N/A	#N/A	#N/A	#N/A	#N/A	#N/A	0	0	0	0	1	0	1	0	2	0	0	0	0	#N/A	#N/A	#N/A	#N/A	#N/A
		AT3G52640.3	AT3G52640.3;AT3G52640.1;AT3G52640.2	AT3G52640.3 | Symbols: NCT | NCT | chr3:19515625-19520290 REVERSE LENGTH=618;AT3G52640.1 | Symbols: NCT | NCT | chr3:19515078-19520290 REVERSE LENGTH=676;AT3G52640.2 | Symbols: NCT | NCT | chr3:19515078-19520290 REVERSE LENGTH=705	0	1	2	0	1	0	3	1	1	3	2	#N/A	#N/A	#N/A	#N/A	#N/A	#N/A	#N/A	#N/A	#N/A	#N/A	#N/A	#N/A	#N/A	#N/A	#N/A	#N/A	#N/A	#N/A
		AT3G55010.2	AT3G55010.2;AT3G55010.1	AT3G55010.2 | Symbols: EMB2818, PUR5, ATPURM | EMBRYO DEFECTIVE 2818 | chr3:20386818-20388549 FORWARD LENGTH=389;AT3G55010.1 | Symbols: EMB2818, PUR5, ATPURM | EMBRYO DEFECTIVE 2818 | chr3:20386818-20388549 FORWARD LENGTH=389	0	1	0	0	1	0	0	0	0	1	0	0	0	0	1	1	0	0	0	0	0	1	0	0	#N/A	#N/A	#N/A	#N/A	#N/A
		AT3G59600.1	AT3G59600.1;AT1G54250.1	AT3G59600.1 | Symbols: NRPD8B, NRPE8B, NRPB8B | | chr3:22016629-22017923 FORWARD LENGTH=146;AT1G54250.1 | Symbols: NRPE8A, ATRPABC16.5, NRPB8A | | chr1:20255210-20256335 FORWARD LENGTH=146	0	1	0	0	0	#N/A	#N/A	#N/A	#N/A	#N/A	#N/A	#N/A	#N/A	#N/A	#N/A	#N/A	#N/A	#N/A	#N/A	#N/A	#N/A	#N/A	#N/A	#N/A	#N/A	#N/A	#N/A	#N/A	#N/A
		AT4G04020.1	AT4G04020.1	AT4G04020.1 | Symbols: FIB, PGL35, FIB1a | plastoglobulin 35, fibrillin 1a, fibrillin | chr4:1932161-1933546 FORWARD LENGTH=318	0	1	1	0	1	0	0	0	1	5	1	0	0	0	1	3	2	1	1	1	1	2	1	0	#N/A	#N/A	#N/A	#N/A	#N/A
		AT4G10450.1	AT4G10450.1;AT4G10450.2	AT4G10450.1 | Symbols: no symbol available | no full name available | chr4:6463201-6464458 REVERSE LENGTH=194;AT4G10450.2 | Symbols: no symbol available | no full name available | chr4:6463837-6464458 REVERSE LENGTH=175	0	1	2	1	2	0	0	0	0	1	0	#N/A	#N/A	#N/A	#N/A	#N/A	#N/A	#N/A	#N/A	#N/A	#N/A	#N/A	#N/A	#N/A	0	0	0	0	0
		AT4G10610.2	AT4G10610.2;AT4G10610.1	AT4G10610.2 | Symbols: CID12, ATRBP37, RBP37 | RNA-BINDING PROTEIN 37, CTC-interacting domain 12 | chr4:6557336-6559019 FORWARD LENGTH=326;AT4G10610.1 | Symbols: CID12, ATRBP37, RBP37 | RNA-BINDING PROTEIN 37, CTC-interacting domain 12 | chr4:6557336-65591	0	1	3	1	0	1	1	1	1	1	1	0	0	1	2	3	0	1	0	1	0	0	0	1	0	0	0	0	0
		AT4G10710.3	AT4G10710.3;AT4G10710.2;AT4G10710.1	AT4G10710.3 | Symbols: SPT16 | global transcription factor C | chr4:6602226-6604650 REVERSE LENGTH=767;AT4G10710.2 | Symbols: SPT16 | global transcription factor C | chr4:6602226-6605450 REVERSE LENGTH=1074;AT4G10710.1 | Symbols: SPT16 | global transcripti	0	1	0	0	0	#N/A	#N/A	#N/A	#N/A	#N/A	#N/A	#N/A	#N/A	#N/A	#N/A	#N/A	#N/A	#N/A	#N/A	#N/A	#N/A	#N/A	#N/A	#N/A	#N/A	#N/A	#N/A	#N/A	#N/A
		AT4G11790.1	AT4G11790.1	AT4G11790.1 | Symbols: no symbol available | no full name available | chr4:7090456-7093208 FORWARD LENGTH=443	0	1	0	0	0	#N/A	#N/A	#N/A	#N/A	#N/A	#N/A	#N/A	#N/A	#N/A	#N/A	#N/A	#N/A	#N/A	#N/A	#N/A	#N/A	#N/A	#N/A	#N/A	0	2	9	3	3
		AT4G14800.1	AT4G14800.1;AT4G14800.2;AT3G22630.1	AT4G14800.1 | Symbols: PBD2 | 20S proteasome beta subunit D2 | chr4:8500398-8502058 FORWARD LENGTH=199;AT4G14800.2 | Symbols: PBD2 | 20S proteasome beta subunit D2 | chr4:8500398-8502058 FORWARD LENGTH=215;AT3G22630.1 | Symbols: PBD1, PRCGB | 20S proteasom	0	1	2	0	0	0	0	0	0	2	0	0	0	7	0	4	0	5	4	1	0	0	1	0	#N/A	#N/A	#N/A	#N/A	#N/A
		AT4G15020.2	AT4G15020.2;AT4G15020.1	AT4G15020.2 | Symbols: no symbol available | no full name available | chr4:8575806-8578372 FORWARD LENGTH=768;AT4G15020.1 | Symbols: no symbol available | no full name available | chr4:8575806-8578372 FORWARD LENGTH=768	0	1	0	0	0	0	0	1	0	4	1	0	0	0	0	1	0	0	1	0	0	1	0	0	#N/A	#N/A	#N/A	#N/A	#N/A
		AT4G16340.2	AT4G16340.2;AT4G16340.1	AT4G16340.2 | Symbols: SPK1 | SPIKE1 | chr4:9228773-9241060 REVERSE LENGTH=1830;AT4G16340.1 | Symbols: SPK1 | SPIKE1 | chr4:9228773-9241060 REVERSE LENGTH=1830	0	1	0	0	0	0	0	0	0	2	0	0	0	0	0	6	2	3	2	9	1	1	3	0	#N/A	#N/A	#N/A	#N/A	#N/A
		AT4G18800.1	AT4G18800.1;AT5G45750.1;AT1G16920.1;AT5G60860.1;AT3G15060.1;AT1G09630.1;AT5G59150.2;AT1G07410.1;AT1G06400.1;AT5G59150.1;AT3G46830.2;AT3G46830.1;AT2G33870.1;AT1G28550.1	AT4G18800.1 | Symbols: ATRAB11B, ATRABA1D, RABA1d, ATHSGBP | RAB GTPase homolog A1D | chr4:10320156-10321339 REVERSE LENGTH=214;AT5G45750.1 | Symbols: RABA1c, AtRABA1c | RAB GTPase homolog A1C | chr5:18559318-18560639 FORWARD LENGTH=216;AT1G16920.1 | Symbo	0	1	0	1	0	#N/A	#N/A	#N/A	#N/A	#N/A	#N/A	#N/A	#N/A	#N/A	#N/A	#N/A	#N/A	#N/A	#N/A	#N/A	#N/A	#N/A	#N/A	#N/A	#N/A	#N/A	#N/A	#N/A	#N/A
		AT4G20020.2	AT4G20020.2;AT4G20020.1	AT4G20020.2 | Symbols: MORF1 | multiple organellar RNA editing factor 1 | chr4:10844360-10846085 REVERSE LENGTH=406;AT4G20020.1 | Symbols: MORF1 | multiple organellar RNA editing factor 1 | chr4:10844433-10846085 REVERSE LENGTH=419	0	1	0	0	0	#N/A	#N/A	#N/A	#N/A	#N/A	#N/A	0	0	0	0	0	0	1	2	1	0	1	1	0	0	0	0	0	0
		AT4G21100.1	AT4G21100.1	AT4G21100.1 | Symbols: DDB1B | damaged DNA binding protein 1B | chr4:11258916-11265309 REVERSE LENGTH=1088	0	1	0	0	0	#N/A	#N/A	#N/A	#N/A	#N/A	#N/A	0	0	1	0	5	0	1	3	5	0	0	0	0	#N/A	#N/A	#N/A	#N/A	#N/A
		AT4G21650.1	AT4G21650.1	AT4G21650.1 | Symbols: SBT3.13 | subtilase 3.13 | chr4:11501314-11504656 REVERSE LENGTH=766	0	1	2	0	2	0	3	3	4	7	9	1	7	4	1	11	1	9	7	13	2	2	10	5	0	0	4	0	0
		AT4G24580.3	AT4G24580.3;AT4G24580.2;AT4G24580.1	AT4G24580.3 | Symbols: REN1 | ROP1 ENHANCER 1 | chr4:12688871-12694248 REVERSE LENGTH=702;AT4G24580.2 | Symbols: REN1 | ROP1 ENHANCER 1 | chr4:12687879-12694248 REVERSE LENGTH=920;AT4G24580.1 | Symbols: REN1 | ROP1 ENHANCER 1 | chr4:12687879-12694248 REVER	0	1	2	0	0	#N/A	#N/A	#N/A	#N/A	#N/A	#N/A	#N/A	#N/A	#N/A	#N/A	#N/A	#N/A	#N/A	#N/A	#N/A	#N/A	#N/A	#N/A	#N/A	#N/A	#N/A	#N/A	#N/A	#N/A
		AT4G25550.1	AT4G25550.1	AT4G25550.1 | Symbols: IRP9 | INVOLVED IN rRNA PROCESSING 9 | chr4:13048519-13050873 FORWARD LENGTH=200	0	1	1	0	0	0	1	0	1	3	1	1	0	0	2	1	0	3	0	2	0	2	0	0	#N/A	#N/A	#N/A	#N/A	#N/A
		AT4G25630.1	AT4G25630.1	AT4G25630.1 | Symbols: ATFIB2, FIB2 | fibrillarin 2 | chr4:13074239-13076205 FORWARD LENGTH=320	0	1	3	0	0	5	5	3	8	17	13	13	16	9	9	9	11	10	9	12	11	9	12	8	#N/A	#N/A	#N/A	#N/A	#N/A
		AT4G29830.1	AT4G29830.1	AT4G29830.1 | Symbols: SKI8, VIP3 | A. thaliana homolog of yeast SKI8, vernalization independence 3 | chr4:14597728-14599157 FORWARD LENGTH=321	0	1	2	0	1	0	1	0	0	1	1	0	0	0	2	2	0	3	1	2	0	1	1	0	#N/A	#N/A	#N/A	#N/A	#N/A
		AT4G30600.2	AT4G30600.2;AT4G30600.1	AT4G30600.2 | Symbols: no symbol available | no full name available | chr4:14938142-14940600 REVERSE LENGTH=634;AT4G30600.1 | Symbols: no symbol available | no full name available | chr4:14938142-14940600 REVERSE LENGTH=634	0	1	0	0	0	#N/A	#N/A	#N/A	#N/A	#N/A	#N/A	#N/A	#N/A	#N/A	#N/A	#N/A	#N/A	#N/A	#N/A	#N/A	#N/A	#N/A	#N/A	#N/A	0	0	0	0	0
		AT4G32590.1	AT4G32590.1;AT4G32590.3;AT4G32590.5;AT4G32590.4	AT4G32590.1 | Symbols: no symbol available | no full name available | chr4:15721417-15722776 FORWARD LENGTH=173;AT4G32590.3 | Symbols: no symbol available | no full name available | chr4:15721417-15722781 FORWARD LENGTH=180;AT4G32590.5 | Symbols: no symbol	0	1	1	2	1	#N/A	#N/A	#N/A	#N/A	#N/A	#N/A	0	1	3	3	4	2	1	2	1	2	1	1	1	0	0	0	0	0
		AT4G32840.1	AT4G32840.1;AT4G29220.1;AT5G56630.1;AT4G26270.1;AT5G61580.2;AT5G61580.1	AT4G32840.1 | Symbols: PFK6 | phosphofructokinase 6 | chr4:15845010-15848305 REVERSE LENGTH=462;AT4G29220.1 | Symbols: PFK1 | phosphofructokinase 1 | chr4:14403621-14406071 REVERSE LENGTH=473;AT5G56630.1 | Symbols: PFK7 | phosphofructokinase 7 | chr5:22924	0	1	0	1	0	0	1	1	2	1	1	#N/A	#N/A	#N/A	#N/A	#N/A	#N/A	#N/A	#N/A	#N/A	#N/A	#N/A	#N/A	#N/A	0	0	0	0	0
		AT4G34620.1	AT4G34620.1	AT4G34620.1 | Symbols: SSR16 | small subunit ribosomal protein 16 | chr4:16535084-16536092 REVERSE LENGTH=113	0	1	4	1	1	0	0	0	1	1	2	0	1	2	2	1	1	1	1	2	1	0	1	1	1	0	1	0	0
		AT4G37210.2	AT4G37210.2;AT4G37210.1	AT4G37210.2 | Symbols: NASP | NUCLEAR AUTOANTIGENIC SPERM PROTEIN | chr4:17512376-17514072 FORWARD LENGTH=377;AT4G37210.1 | Symbols: NASP | NUCLEAR AUTOANTIGENIC SPERM PROTEIN | chr4:17512376-17514421 FORWARD LENGTH=492	0	1	0	0	0	#N/A	#N/A	#N/A	#N/A	#N/A	#N/A	#N/A	#N/A	#N/A	#N/A	#N/A	#N/A	#N/A	#N/A	#N/A	#N/A	#N/A	#N/A	#N/A	#N/A	#N/A	#N/A	#N/A	#N/A
		AT4G39680.2	AT4G39680.2;AT4G39680.1	AT4G39680.2 | Symbols: ACINUS | ACINUS | chr4:18414604-18416938 REVERSE LENGTH=633;AT4G39680.1 | Symbols: ACINUS | ACINUS | chr4:18414604-18416938 REVERSE LENGTH=633	0	1	0	0	0	2	3	0	1	1	2	4	5	4	7	5	4	2	2	6	2	3	6	7	0	0	0	0	0
		AT4G39960.2	AT4G39960.2;AT4G39960.1	AT4G39960.2 | Symbols: DJA5 | DNA J protein A5 | chr4:18534194-18536320 FORWARD LENGTH=447;AT4G39960.1 | Symbols: DJA5 | DNA J protein A5 | chr4:18534194-18536320 FORWARD LENGTH=447	0	1	2	1	0	0	0	0	1	4	1	#N/A	#N/A	#N/A	#N/A	#N/A	#N/A	#N/A	#N/A	#N/A	#N/A	#N/A	#N/A	#N/A	#N/A	#N/A	#N/A	#N/A	#N/A
		AT5G01650.1	AT5G01650.1;AT5G01650.4;AT5G01650.3;AT5G01650.2	AT5G01650.1 | Symbols: MDL2 | MIF/D-DT-like 2 | chr5:242734-244033 REVERSE LENGTH=115;AT5G01650.4 | Symbols: MDL2 | MIF/D-DT-like 2 | chr5:243209-244033 REVERSE LENGTH=116;AT5G01650.3 | Symbols: MDL2 | MIF/D-DT-like 2 | chr5:243067-244033 REVERSE LENGTH=12	0	1	0	0	1	0	2	0	0	1	2	1	1	0	3	4	1	6	3	4	2	2	5	0	#N/A	#N/A	#N/A	#N/A	#N/A
		AT5G02570.1	AT5G02570.1	AT5G02570.1 | Symbols: HTB10 | | chr5:576742-577140 REVERSE LENGTH=132	0	1	3	1	0	4	2	4	4	8	10	0	0	0	0	0	1	0	1	0	0	0	0	0	0	2	0	0	0
		AT5G06160.1	AT5G06160.1	AT5G06160.1 | Symbols: ATO | ATROPOS | chr5:1862623-1866298 REVERSE LENGTH=504	0	1	1	0	0	#N/A	#N/A	#N/A	#N/A	#N/A	#N/A	0	0	0	0	0	2	3	0	1	1	0	1	0	#N/A	#N/A	#N/A	#N/A	#N/A
		AT5G08370.2	AT5G08370.2;AT5G08370.1	AT5G08370.2 | Symbols: AtAGAL2, AGAL2 | alpha-galactosidase 2 | chr5:2691116-2693441 REVERSE LENGTH=370;AT5G08370.1 | Symbols: AtAGAL2, AGAL2 | alpha-galactosidase 2 | chr5:2691116-2693441 REVERSE LENGTH=396	0	1	0	0	1	0	0	0	2	1	1	0	1	2	6	7	1	4	3	3	0	1	3	6	#N/A	#N/A	#N/A	#N/A	#N/A
		AT5G08450.3	AT5G08450.3;AT5G08450.2;AT5G08450.1	AT5G08450.3 | Symbols: HDC1, RXT3-like | Histone Deacetylation Complex 1, RXT3-like | chr5:2727970-2732572 REVERSE LENGTH=918;AT5G08450.2 | Symbols: HDC1, RXT3-like | Histone Deacetylation Complex 1, RXT3-like | chr5:2727970-2732572 REVERSE LENGTH=918;AT5G	0	1	1	0	1	0	0	0	0	3	0	2	1	4	10	10	8	8	10	11	2	3	6	3	#N/A	#N/A	#N/A	#N/A	#N/A
		AT5G09880.1	AT5G09880.1	AT5G09880.1 | Symbols: no symbol available | no full name available | chr5:3081646-3085179 REVERSE LENGTH=527	0	1	1	0	0	#N/A	#N/A	#N/A	#N/A	#N/A	#N/A	0	0	0	1	1	0	1	2	1	0	0	1	0	#N/A	#N/A	#N/A	#N/A	#N/A
		AT5G11340.1	AT5G11340.1	AT5G11340.1 | Symbols: NAA50 | N-terminal acetyltransferase 50 | chr5:3619226-3621068 FORWARD LENGTH=164	0	1	1	0	1	0	1	1	2	4	1	0	0	0	3	2	1	3	1	3	1	3	3	0	#N/A	#N/A	#N/A	#N/A	#N/A
		AT5G13280.1	AT5G13280.1	AT5G13280.1 | Symbols: AK, AK1, AK-LYS1 | ASPARTATE KINASE, aspartate kinase 1, ASPARTATE KINASE 1 | chr5:4249516-4252654 FORWARD LENGTH=569	0	1	1	0	0	#N/A	#N/A	#N/A	#N/A	#N/A	#N/A	1	3	2	3	13	4	8	3	11	4	3	8	1	#N/A	#N/A	#N/A	#N/A	#N/A
		AT5G15090.2	AT5G15090.2;AT5G15090.1	AT5G15090.2 | Symbols: VDAC3, AtVDAC-3, ATVDAC3 | ARABIDOPSIS THALIANA VOLTAGE DEPENDENT ANION CHANNEL 3, voltage dependent anion channel 3 | chr5:4889641-4891389 REVERSE LENGTH=274;AT5G15090.1 | Symbols: VDAC3, AtVDAC-3, ATVDAC3 | ARABIDOPSIS THALIANA VOL	0	1	1	1	0	0	6	0	8	13	22	#N/A	#N/A	#N/A	#N/A	#N/A	#N/A	#N/A	#N/A	#N/A	#N/A	#N/A	#N/A	#N/A	3	2	2	0	0
		AT5G15110.1	AT5G15110.1	AT5G15110.1 | Symbols: no symbol available | no full name available | chr5:4895966-4897682 FORWARD LENGTH=472	0	1	0	0	0	#N/A	#N/A	#N/A	#N/A	#N/A	#N/A	#N/A	#N/A	#N/A	#N/A	#N/A	#N/A	#N/A	#N/A	#N/A	#N/A	#N/A	#N/A	#N/A	#N/A	#N/A	#N/A	#N/A	#N/A
		AT5G15550.1	AT5G15550.1;AT5G15550.3;AT5G15550.2	AT5G15550.1 | Symbols: atPEIP2, AtPEP2 | Arabidopsis thaliana pescadillo ortholog | chr5:5059051-5062003 REVERSE LENGTH=433;AT5G15550.3 | Symbols: atPEIP2, AtPEP2 | Arabidopsis thaliana pescadillo ortholog | chr5:5059051-5062003 REVERSE LENGTH=433;AT5G1555	0	1	3	1	0	#N/A	#N/A	#N/A	#N/A	#N/A	#N/A	3	4	0	1	5	2	4	2	4	2	0	3	0	#N/A	#N/A	#N/A	#N/A	#N/A
		AT5G16750.1	AT5G16750.1	AT5G16750.1 | Symbols: TOZ | TORMOZEMBRYO DEFECTIVE | chr5:5504541-5509266 REVERSE LENGTH=876	0	1	4	0	2	#N/A	#N/A	#N/A	#N/A	#N/A	#N/A	0	2	1	2	2	1	4	4	3	1	0	0	0	#N/A	#N/A	#N/A	#N/A	#N/A
		AT5G17770.1	AT5G17770.1	AT5G17770.1 | Symbols: CBR, CBR1, ATCBR | NADH:cytochrome B5 reductase 1, NADH:CYTOCHROME B5 REDUCTASE 1 | chr5:5864543-5866495 REVERSE LENGTH=281	0	1	0	0	0	0	1	0	6	8	18	#N/A	#N/A	#N/A	#N/A	#N/A	#N/A	#N/A	#N/A	#N/A	#N/A	#N/A	#N/A	#N/A	0	0	0	0	0
		AT5G20000.1	AT5G20000.1	AT5G20000.1 | Symbols: no symbol available | no full name available | chr5:6756915-6759550 FORWARD LENGTH=419	0	1	0	0	0	3	9	10	12	18	14	1	2	1	1	3	1	1	1	1	1	1	1	0	#N/A	#N/A	#N/A	#N/A	#N/A
		AT5G20980.2	AT5G20980.2;AT5G20980.1	AT5G20980.2 | Symbols: MS3, ATMS3 | methionine synthase 3 | chr5:7124397-7128353 REVERSE LENGTH=812;AT5G20980.1 | Symbols: MS3, ATMS3 | methionine synthase 3 | chr5:7124397-7128353 REVERSE LENGTH=812	0	1	0	0	0	#N/A	#N/A	#N/A	#N/A	#N/A	#N/A	#N/A	#N/A	#N/A	#N/A	#N/A	#N/A	#N/A	#N/A	#N/A	#N/A	#N/A	#N/A	#N/A	#N/A	#N/A	#N/A	#N/A	#N/A
		AT5G26210.1	AT5G26210.1	AT5G26210.1 | Symbols: AL4 | alfin-like 4 | chr5:9158566-9160221 REVERSE LENGTH=255	0	1	1	0	3	#N/A	#N/A	#N/A	#N/A	#N/A	#N/A	0	1	1	1	2	1	2	1	1	1	0	1	0	#N/A	#N/A	#N/A	#N/A	#N/A
		AT5G26667.4	AT5G26667.4;AT5G26667.3;AT5G26667.2;AT5G26667.1	AT5G26667.4 | Symbols: PYR6 | | chr5:9276659-9278091 FORWARD LENGTH=202;AT5G26667.3 | Symbols: PYR6 | | chr5:9276659-9278091 FORWARD LENGTH=202;AT5G26667.2 | Symbols: PYR6 | | chr5:9276659-9278091 FORWARD LENGTH=202;AT5G26667.1 | Symbols: PYR6 | | chr5	0	1	0	0	1	0	1	1	1	3	3	0	0	0	5	6	1	5	7	8	6	1	9	1	#N/A	#N/A	#N/A	#N/A	#N/A
		AT5G27120.1	AT5G27120.1	AT5G27120.1 | Symbols: no symbol available | no full name available | chr5:9541287-9543684 FORWARD LENGTH=533	0	1	4	1	0	0	0	0	2	7	1	1	0	1	5	6	2	5	5	4	1	2	1	0	0	0	5	0	0
		AT5G35590.1	AT5G35590.1	AT5G35590.1 | Symbols: PAA1 | proteasome alpha subunit A1 | chr5:13765417-13767768 REVERSE LENGTH=246	0	1	2	1	1	0	3	1	0	9	2	2	1	3	5	7	2	5	7	6	3	3	5	0	1	0	1	1	0
		AT5G36210.1	AT5G36210.1	AT5G36210.1 | Symbols: no symbol available | no full name available | chr5:14248202-14253272 REVERSE LENGTH=730	0	1	0	0	1	0	0	0	0	3	1	1	1	1	4	8	4	12	11	22	8	4	17	5	#N/A	#N/A	#N/A	#N/A	#N/A
		AT5G39210.1	AT5G39210.1	AT5G39210.1 | Symbols: CRR7 | CHLORORESPIRATORY REDUCTION 7 | chr5:15703231-15703999 FORWARD LENGTH=156	0	1	0	0	0	0	0	0	0	1	0	0	0	0	4	1	1	3	4	4	1	1	4	2	#N/A	#N/A	#N/A	#N/A	#N/A
		AT5G40370.1	AT5G40370.1;AT5G40370.2	AT5G40370.1 | Symbols: AtGRXC2, GRXC2, GRX370 | glutaredoxin C2 | chr5:16147826-16149052 REVERSE LENGTH=111;AT5G40370.2 | Symbols: AtGRXC2, GRXC2, GRX370 | glutaredoxin C2 | chr5:16147826-16148900 REVERSE LENGTH=136	0	1	0	1	1	2	7	0	1	4	3	4	8	11	15	11	15	14	13	12	11	15	13	16	#N/A	#N/A	#N/A	#N/A	#N/A
		AT5G40760.2	AT5G40760.2;AT5G40760.1;AT3G27300.3;AT3G27300.2;AT3G27300.1;AT3G27300.5;AT3G27300.4	AT5G40760.2 | Symbols: G6PD6 | glucose-6-phosphate dehydrogenase 6 | chr5:16311284-16314556 FORWARD LENGTH=515;AT5G40760.1 | Symbols: G6PD6 | glucose-6-phosphate dehydrogenase 6 | chr5:16311284-16314556 FORWARD LENGTH=515;AT3G27300.3 | Symbols: G6PD5 | glu	0	1	1	0	0	0	1	0	1	8	0	0	1	4	5	13	8	12	6	10	5	5	6	1	#N/A	#N/A	#N/A	#N/A	#N/A
		AT5G41670.4	AT5G41670.4;AT5G41670.3;AT5G41670.2;AT5G41670.1;AT1G64190.1	AT5G41670.4 | Symbols: PGD3 | 6-phosphogluconate dehydrogenase 3 | chr5:16665647-16667110 REVERSE LENGTH=487;AT5G41670.3 | Symbols: PGD3 | 6-phosphogluconate dehydrogenase 3 | chr5:16665647-16667110 REVERSE LENGTH=487;AT5G41670.2 | Symbols: PGD3 | 6-phosph	0	1	0	0	0	0	0	0	0	5	0	0	0	0	0	1	0	1	0	0	0	0	0	0	#N/A	#N/A	#N/A	#N/A	#N/A
		AT5G42740.3	AT5G42740.3;AT5G42740.2;AT5G42740.1	AT5G42740.3 | Symbols: no symbol available | no full name available | chr5:17136269-17140622 FORWARD LENGTH=528;AT5G42740.2 | Symbols: no symbol available | no full name available | chr5:17136080-17140622 FORWARD LENGTH=560;AT5G42740.1 | Symbols: no symbol	0	1	1	0	0	0	1	0	1	2	2	0	0	0	2	2	1	2	3	2	0	0	1	0	#N/A	#N/A	#N/A	#N/A	#N/A
		AT5G46570.1	AT5G46570.1	AT5G46570.1 | Symbols: BSK2 | brassinosteroid-signaling kinase 2 | chr5:18894687-18897198 FORWARD LENGTH=489	0	1	1	0	1	0	0	0	0	1	3	#N/A	#N/A	#N/A	#N/A	#N/A	#N/A	#N/A	#N/A	#N/A	#N/A	#N/A	#N/A	#N/A	#N/A	#N/A	#N/A	#N/A	#N/A
		AT5G53460.3	AT5G53460.3;AT5G53460.2;AT5G53460.1	AT5G53460.3 | Symbols: GLT1 | NADH-dependent glutamate synthase 1 | chr5:21700518-21709629 FORWARD LENGTH=2208;AT5G53460.2 | Symbols: GLT1 | NADH-dependent glutamate synthase 1 | chr5:21700518-21709629 FORWARD LENGTH=2208;AT5G53460.1 | Symbols: GLT1 | NADH	0	1	1	1	0	0	0	0	0	3	0	0	0	0	3	6	0	8	3	11	0	2	6	1	0	1	2	0	0
		AT5G53840.1	AT5G53840.1	AT5G53840.1 | Symbols: no symbol available | no full name available | chr5:21859148-21860672 REVERSE LENGTH=444	0	1	0	1	0	#N/A	#N/A	#N/A	#N/A	#N/A	#N/A	#N/A	#N/A	#N/A	#N/A	#N/A	#N/A	#N/A	#N/A	#N/A	#N/A	#N/A	#N/A	#N/A	#N/A	#N/A	#N/A	#N/A	#N/A
		AT5G54750.1	AT5G54750.1;AT5G54750.2	AT5G54750.1 | Symbols: TRAPPC3 | | chr5:22242080-22243477 FORWARD LENGTH=186;AT5G54750.2 | Symbols: TRAPPC3 | | chr5:22242080-22243477 FORWARD LENGTH=199	0	1	0	0	0	0	0	0	0	4	0	0	0	6	6	8	9	10	5	8	6	8	10	7	#N/A	#N/A	#N/A	#N/A	#N/A
		AT5G61760.2	AT5G61760.2;AT5G61760.1	AT5G61760.2 | Symbols: IPK2BETA, IPK2B, ATIPK2BETA | INOSITOL POLYPHOSPHATE KINASE 2 BETA, inositol polyphosphate kinase 2 beta, ARABIDOPSIS THALIANA INOSITOL POLYPHOSPHATE KINASE 2 BETA | chr5:24813916-24814818 REVERSE LENGTH=300;AT5G61760.1 | Symbols: IP	0	1	0	0	0	#N/A	#N/A	#N/A	#N/A	#N/A	#N/A	0	0	0	3	4	1	5	5	2	0	1	3	0	#N/A	#N/A	#N/A	#N/A	#N/A
		AT5G61970.1	AT5G61970.1	AT5G61970.1 | Symbols: no symbol available | no full name available | chr5:24888920-24893079 FORWARD LENGTH=605	0	1	1	0	0	0	0	0	0	4	0	0	0	0	0	3	1	1	3	4	0	1	1	0	#N/A	#N/A	#N/A	#N/A	#N/A
		AT5G62530.1	AT5G62530.1	AT5G62530.1 | Symbols: ALDH12A1, P5CDH, ATP5CDH | aldehyde dehydrogenase 12A1, ARABIDOPSIS THALIANA DELTA1-PYRROLINE-5-CARBOXYLATE DEHYDROGENASE, DELTA1-PYRROLINE-5-CARBOXYLATE DEHYDROGENASE | chr5:25099768-25103159 REVERSE LENGTH=556	0	1	0	0	1	0	0	0	0	6	0	0	2	1	0	1	1	5	3	4	0	1	1	0	#N/A	#N/A	#N/A	#N/A	#N/A
		AT5G62670.1	AT5G62670.1	AT5G62670.1 | Symbols: HA11, AHA11 | H(+)-ATPase 11 | chr5:25159495-25164957 FORWARD LENGTH=956	0	1	1	1	1	0	2	2	13	20	26	2	2	1	1	1	2	0	0	0	0	1	0	1	0	0	4	0	1
		AT5G62950.2	AT5G62950.2;AT5G62950.6;AT5G62950.5;AT5G62950.7;AT5G62950.4;AT5G62950.3;AT5G62950.1	AT5G62950.2 | Symbols: no symbol available | no full name available | chr5:25262447-25263033 REVERSE LENGTH=106;AT5G62950.6 | Symbols: no symbol available | no full name available | chr5:25262523-25263033 REVERSE LENGTH=117;AT5G62950.5 | Symbols: no symbol	0	1	0	0	0	#N/A	#N/A	#N/A	#N/A	#N/A	#N/A	#N/A	#N/A	#N/A	#N/A	#N/A	#N/A	#N/A	#N/A	#N/A	#N/A	#N/A	#N/A	#N/A	#N/A	#N/A	#N/A	#N/A	#N/A
		AT5G65360.1	AT5G65360.1;AT5G10400.1;AT5G10390.1;AT3G27360.1;AT1G09200.1;AT5G65350.1	AT5G65360.1 | Symbols: H3.1, HTR1 | histone 3.1 | chr5:26120099-26120509 REVERSE LENGTH=136;AT5G10400.1 | Symbols: H3.1, HTR9 | histone 3.1 | chr5:3270478-3270888 REVERSE LENGTH=136;AT5G10390.1 | Symbols: H3.1, HTR13 | histone 3.1 | chr5:3269065-3269475 RE	0	1	1	1	1	#N/A	#N/A	#N/A	#N/A	#N/A	#N/A	3	3	5	1	4	5	2	7	2	2	2	2	2	#N/A	#N/A	#N/A	#N/A	#N/A
		AT5G65430.2	AT5G65430.2;AT5G65430.1;AT5G65430.3	AT5G65430.2 | Symbols: 14-3-3KAPPA, GRF8, AtMIN10, GF14 KAPPA | general regulatory factor 8, 14-3-3 PROTEIN G-BOX FACTOR14 KAPPA | chr5:26148546-26150255 REVERSE LENGTH=246;AT5G65430.1 | Symbols: 14-3-3KAPPA, GRF8, AtMIN10, GF14 KAPPA | general regulatory	0	1	3	0	3	0	1	0	2	3	3	#N/A	#N/A	#N/A	#N/A	#N/A	#N/A	#N/A	#N/A	#N/A	#N/A	#N/A	#N/A	#N/A	1	0	2	0	1
		AT5G66930.1	AT5G66930.1;AT5G66930.2	AT5G66930.1 | Symbols: ATG101 | AUTOPHAGY-RELATED 101 | chr5:26725997-26727127 FORWARD LENGTH=157;AT5G66930.2 | Symbols: ATG101 | AUTOPHAGY-RELATED 101 | chr5:26725997-26727549 FORWARD LENGTH=215	0	1	0	0	1	#N/A	#N/A	#N/A	#N/A	#N/A	#N/A	#N/A	#N/A	#N/A	#N/A	#N/A	#N/A	#N/A	#N/A	#N/A	#N/A	#N/A	#N/A	#N/A	#N/A	#N/A	#N/A	#N/A	#N/A
		ATCG00190.1	ATCG00190.1	ATCG00190.1 | Symbols: RPOB | RNA polymerase subunit beta | chrc:23111-26329 REVERSE LENGTH=1072	0	1	1	1	1	0	0	0	0	4	1	0	0	1	1	6	0	2	1	0	0	0	0	0	0	2	0	0	0
		ATCG01300.1	ATCG01300.1;ATCG00840.1	ATCG01300.1 | Symbols: RPL23.2 | ribosomal protein L23 | chrc:152506-152787 FORWARD LENGTH=93;ATCG00840.1 | Symbols: RPL23.1, RPL23 | ribosomal protein L23.1, RIBOSOMAL PROTEIN L23 | chrc:85862-86143 REVERSE LENGTH=93	0	1	3	1	2	#N/A	#N/A	#N/A	#N/A	#N/A	#N/A	0	1	1	0	1	0	0	0	0	0	0	0	0	#N/A	#N/A	#N/A	#N/A	#N/A
		REV__AT4G23515.2	REV__AT4G23515.2;REV__AT4G23515.1	AT4G23515.2 | Symbols: no symbol available | no full name available | chr4:12271701-12272842 REVERSE LENGTH=280;AT4G23515.1 | Symbols: no symbol available | no full name available | chr4:12271521-12272842 REVERSE LENGTH=317	0	1	1	0	0	#N/A	#N/A	#N/A	#N/A	#N/A	#N/A	#N/A	#N/A	#N/A	#N/A	#N/A	#N/A	#N/A	#N/A	#N/A	#N/A	#N/A	#N/A	#N/A	#N/A	#N/A	#N/A	#N/A	#N/A
		REV__AT5G45050.3	REV__AT5G45050.3;REV__AT5G45050.4;REV__AT5G45050.2;REV__AT5G45050.1	AT5G45050.3 | Symbols: WRKY16, ATWRKY16 | | chr5:18177569-18181805 REVERSE LENGTH=1212;AT5G45050.4 | Symbols: WRKY16, ATWRKY16 | | chr5:18177016-18181129 REVERSE LENGTH=1233;AT5G45050.2 | Symbols: WRKY16, ATWRKY16 | | chr5:18177016-18181805 REVERSE LENG	0	1	1	0	0	#N/A	#N/A	#N/A	#N/A	#N/A	#N/A	0	0	0	0	0	1	0	2	0	0	0	0	0	0	2	0	0	0
		AT1G01510.1	AT1G01510.1	AT1G01510.1 | Symbols: DOQ, AN | ANGUSTIFOLIA, DETORQUEO | chr1:187235-189836 FORWARD LENGTH=636	0	0	1	1	1	0	0	2	7	15	6	0	0	6	1	3	2	1	2	1	0	1	0	0	#N/A	#N/A	#N/A	#N/A	#N/A
		AT1G06670.2	AT1G06670.2;AT1G06670.1	AT1G06670.2 | Symbols: NIH | nuclear DEIH-boxhelicase | chr1:2040567-2047333 FORWARD LENGTH=1548;AT1G06670.1 | Symbols: NIH | nuclear DEIH-boxhelicase | chr1:2040567-2047333 FORWARD LENGTH=1576	0	0	1	0	0	#N/A	#N/A	#N/A	#N/A	#N/A	#N/A	0	0	1	0	1	0	0	0	1	0	0	0	0	#N/A	#N/A	#N/A	#N/A	#N/A
		AT1G07210.1	AT1G07210.1	AT1G07210.1 | Symbols: no symbol available | no full name available | chr1:2215320-2216668 FORWARD LENGTH=261	0	0	6	0	1	#N/A	#N/A	#N/A	#N/A	#N/A	#N/A	2	3	0	0	0	0	2	2	2	2	0	1	0	#N/A	#N/A	#N/A	#N/A	#N/A
		AT1G09130.1	AT1G09130.1;AT1G09130.2;AT1G09130.3	AT1G09130.1 | Symbols: no symbol available | no full name available | chr1:2940063-2942217 REVERSE LENGTH=330;AT1G09130.2 | Symbols: no symbol available | no full name available | chr1:2940063-2942217 REVERSE LENGTH=330;AT1G09130.3 | Symbols: no symbol ava	0	0	2	0	0	0	0	0	0	1	0	#N/A	#N/A	#N/A	#N/A	#N/A	#N/A	#N/A	#N/A	#N/A	#N/A	#N/A	#N/A	#N/A	#N/A	#N/A	#N/A	#N/A	#N/A
		AT1G09730.2	AT1G09730.2;AT1G09730.1	AT1G09730.2 | Symbols: SPF1, ASP1 | Arabidopsis SUMO protease 1, SUMO PROTEASE RELATED TO FERTILITY1 | chr1:3148017-3154236 REVERSE LENGTH=931;AT1G09730.1 | Symbols: SPF1, ASP1 | Arabidopsis SUMO protease 1, SUMO PROTEASE RELATED TO FERTILITY1 | chr1:31480	0	0	1	0	0	0	0	7	7	21	11	0	0	0	1	1	0	0	1	0	0	0	0	0	#N/A	#N/A	#N/A	#N/A	#N/A
		AT1G11750.1	AT1G11750.1;AT1G11750.2	AT1G11750.1 | Symbols: NCLPP1, CLPP6, NCLPP6 | NUCLEAR-ENCODED CLPP 1, CLP protease proteolytic subunit 6 | chr1:3967609-3969535 FORWARD LENGTH=271;AT1G11750.2 | Symbols: NCLPP1, CLPP6, NCLPP6 | NUCLEAR-ENCODED CLPP 1, CLP protease proteolytic subunit 6 |	0	0	3	0	0	#N/A	#N/A	#N/A	#N/A	#N/A	#N/A	0	0	0	0	0	0	0	0	1	0	0	0	0	#N/A	#N/A	#N/A	#N/A	#N/A
		AT1G12340.1	AT1G12340.1	AT1G12340.1 | Symbols: no symbol available | no full name available | chr1:4197396-4198032 FORWARD LENGTH=129	0	0	0	0	0	#N/A	#N/A	#N/A	#N/A	#N/A	#N/A	#N/A	#N/A	#N/A	#N/A	#N/A	#N/A	#N/A	#N/A	#N/A	#N/A	#N/A	#N/A	#N/A	#N/A	#N/A	#N/A	#N/A	#N/A
		AT1G15290.2	AT1G15290.2;AT1G15290.1;AT1G01320.2;AT1G01320.3;AT1G01320.1;AT4G28080.1	AT1G15290.2 | Symbols: REC3 | REDUCED CHLOROPLAST COVERAGE 3 | chr1:5258091-5264814 REVERSE LENGTH=1330;AT1G15290.1 | Symbols: REC3 | REDUCED CHLOROPLAST COVERAGE 3 | chr1:5257327-5264814 REVERSE LENGTH=1608;AT1G01320.2 | Symbols: REC1, FLL2 | FLOURY ENDOS	0	0	0	0	1	#N/A	#N/A	#N/A	#N/A	#N/A	#N/A	0	0	0	4	4	1	4	3	3	0	2	1	0	#N/A	#N/A	#N/A	#N/A	#N/A
		AT1G15820.1	AT1G15820.1	AT1G15820.1 | Symbols: CP24, LHCB6 | light harvesting complex photosystem II subunit 6 | chr1:5446685-5447676 REVERSE LENGTH=258	0	0	1	2	1	2	1	2	7	4	4	#N/A	#N/A	#N/A	#N/A	#N/A	#N/A	#N/A	#N/A	#N/A	#N/A	#N/A	#N/A	#N/A	1	1	2	0	0
		AT1G17650.2	AT1G17650.2;AT1G17650.1	AT1G17650.2 | Symbols: AtGLYR2, GLYR2, GR2 | GLYOXYLATE REDUCTASE 2, glyoxylate reductase 2 | chr1:6069594-6071588 REVERSE LENGTH=299;AT1G17650.1 | Symbols: AtGLYR2, GLYR2, GR2 | GLYOXYLATE REDUCTASE 2, glyoxylate reductase 2 | chr1:6069594-6071964 REVERSE	0	0	0	0	1	#N/A	#N/A	#N/A	#N/A	#N/A	#N/A	0	0	0	4	1	1	7	1	3	1	0	2	0	#N/A	#N/A	#N/A	#N/A	#N/A
		AT1G23570.1	AT1G23570.1;AT1G23570.2	AT1G23570.1 | Symbols: no symbol available | no full name available | chr1:8355081-8356364 REVERSE LENGTH=261;AT1G23570.2 | Symbols: no symbol available | no full name available | chr1:8355081-8356364 REVERSE LENGTH=263	0	0	0	0	0	#N/A	#N/A	#N/A	#N/A	#N/A	#N/A	#N/A	#N/A	#N/A	#N/A	#N/A	#N/A	#N/A	#N/A	#N/A	#N/A	#N/A	#N/A	#N/A	#N/A	#N/A	#N/A	#N/A	#N/A
		AT1G24180.1	AT1G24180.1	AT1G24180.1 | Symbols: IAR4 | IAA-CONJUGATE-RESISTANT 4 | chr1:8560777-8563382 REVERSE LENGTH=393	0	0	0	0	1	0	0	0	0	2	0	0	0	3	4	6	4	5	5	9	2	6	8	3	#N/A	#N/A	#N/A	#N/A	#N/A
		AT1G24240.2	AT1G24240.2;AT1G24240.1;AT4G11630.1;AT5G11750.1;AT5G11750.2	AT1G24240.2 | Symbols: no symbol available | no full name available | chr1:8586431-8587499 FORWARD LENGTH=158;AT1G24240.1 | Symbols: no symbol available | no full name available | chr1:8586431-8587970 FORWARD LENGTH=222;AT4G11630.1 | Symbols: no symbol ava	0	0	1	1	1	#N/A	#N/A	#N/A	#N/A	#N/A	#N/A	#N/A	#N/A	#N/A	#N/A	#N/A	#N/A	#N/A	#N/A	#N/A	#N/A	#N/A	#N/A	#N/A	#N/A	#N/A	#N/A	#N/A	#N/A
		AT1G28260.2	AT1G28260.2;AT1G28260.1	AT1G28260.2 | Symbols: no symbol available | no full name available | chr1:9875776-9878782 REVERSE LENGTH=880;AT1G28260.1 | Symbols: no symbol available | no full name available | chr1:9875776-9878782 REVERSE LENGTH=880	0	0	0	0	0	#N/A	#N/A	#N/A	#N/A	#N/A	#N/A	#N/A	#N/A	#N/A	#N/A	#N/A	#N/A	#N/A	#N/A	#N/A	#N/A	#N/A	#N/A	#N/A	#N/A	#N/A	#N/A	#N/A	#N/A
		AT1G29260.1	AT1G29260.1	AT1G29260.1 | Symbols: ATPEX7, PEX7 | peroxin 7, ARABIDOPSIS PEROXIN 7 | chr1:10224923-10225876 FORWARD LENGTH=317	0	0	0	0	1	#N/A	#N/A	#N/A	#N/A	#N/A	#N/A	0	1	2	3	2	1	3	3	6	0	0	5	1	#N/A	#N/A	#N/A	#N/A	#N/A
		AT1G30270.3	AT1G30270.3;AT5G21326.1;AT1G01140.1;AT1G01140.2;AT1G01140.3;AT1G30270.2;AT1G30270.1;AT5G21222.4;AT5G21222.3;AT5G21222.2;AT5G21222.1	AT1G30270.3 | Symbols: SnRK3.23, PKS17, CIPK23, ATCIPK23, LKS1 | SOS2-like protein kinase 17, LOW-K+-SENSITIVE 1, CBL-interacting protein kinase 23, SNF1-RELATED PROTEIN KINASE 3.23 | chr1:10655949-10658524 FORWARD LENGTH=385;AT5G21326.1 | Symbols: CIPK26	0	0	1	0	1	#N/A	#N/A	#N/A	#N/A	#N/A	#N/A	#N/A	#N/A	#N/A	#N/A	#N/A	#N/A	#N/A	#N/A	#N/A	#N/A	#N/A	#N/A	#N/A	#N/A	#N/A	#N/A	#N/A	#N/A
		AT1G32415.1	AT1G32415.1	AT1G32415.1 | Symbols: CWM2, RRD2 | CELL WALL MAINTAINER 2 | chr1:11695611-11697896 FORWARD LENGTH=761	0	0	0	0	0	#N/A	#N/A	#N/A	#N/A	#N/A	#N/A	#N/A	#N/A	#N/A	#N/A	#N/A	#N/A	#N/A	#N/A	#N/A	#N/A	#N/A	#N/A	#N/A	#N/A	#N/A	#N/A	#N/A	#N/A
		AT1G32480.1	AT1G32480.1;AT2G17130.2;AT4G35260.1;AT2G17130.1;AT4G35650.1	AT1G32480.1 | Symbols: IDH-IV | isocitrate dehydrogenase IV | chr1:11741083-11741727 FORWARD LENGTH=214;AT2G17130.2 | Symbols: IDH2, IDH-II | isocitrate dehydrogenase subunit 2, isocitrate dehydrogenase II | chr2:7461062-7462466 REVERSE LENGTH=363;AT4G3526	0	0	0	1	0	#N/A	#N/A	#N/A	#N/A	#N/A	#N/A	#N/A	#N/A	#N/A	#N/A	#N/A	#N/A	#N/A	#N/A	#N/A	#N/A	#N/A	#N/A	#N/A	#N/A	#N/A	#N/A	#N/A	#N/A
		AT1G33590.1	AT1G33590.1;AT1G33590.3;AT1G33590.2	AT1G33590.1 | Symbols: no symbol available | no full name available | chr1:12177788-12179221 FORWARD LENGTH=477;AT1G33590.3 | Symbols: no symbol available | no full name available | chr1:12177683-12179221 FORWARD LENGTH=512;AT1G33590.2 | Symbols: no symbol	0	0	1	0	0	0	1	0	2	8	3	0	0	0	2	2	0	1	0	2	0	0	1	0	#N/A	#N/A	#N/A	#N/A	#N/A
		AT1G43005.1	AT1G43005.1	AT1G43005.1 | Symbols: no symbol available | no full name available | chr1:16151095-16152240 FORWARD LENGTH=225	0	0	0	0	0	#N/A	#N/A	#N/A	#N/A	#N/A	#N/A	#N/A	#N/A	#N/A	#N/A	#N/A	#N/A	#N/A	#N/A	#N/A	#N/A	#N/A	#N/A	#N/A	#N/A	#N/A	#N/A	#N/A	#N/A
		AT1G44170.3	AT1G44170.3;AT1G44170.2;AT1G44170.1	AT1G44170.3 | Symbols: ALDH4, ALDH3H1 | aldehyde dehydrogenase 4, aldehyde dehydrogenase 3H1 | chr1:16796564-16798574 REVERSE LENGTH=421;AT1G44170.2 | Symbols: ALDH4, ALDH3H1 | aldehyde dehydrogenase 4, aldehyde dehydrogenase 3H1 | chr1:16796564-16800031 R	0	0	1	0	0	#N/A	#N/A	#N/A	#N/A	#N/A	#N/A	#N/A	#N/A	#N/A	#N/A	#N/A	#N/A	#N/A	#N/A	#N/A	#N/A	#N/A	#N/A	#N/A	#N/A	#N/A	#N/A	#N/A	#N/A
		AT1G47970.1	AT1G47970.1	AT1G47970.1 | Symbols: no symbol available | no full name available | chr1:17687342-17688562 FORWARD LENGTH=198	0	0	0	0	0	7	3	4	6	1	5	3	0	2	0	3	1	0	2	1	1	1	1	0	2	1	2	1	2
		AT1G47980.1	AT1G47980.1;AT3G62730.1	AT1G47980.1 | Symbols: no symbol available | no full name available | chr1:17691985-17693818 REVERSE LENGTH=315;AT3G62730.1 | Symbols: no symbol available | no full name available | chr3:23208003-23209436 REVERSE LENGTH=317	0	0	1	1	0	0	0	0	3	2	6	2	3	0	0	4	1	3	1	4	5	1	5	3	0	0	2	0	0
		AT1G51480.1	AT1G51480.1	AT1G51480.1 | Symbols: RSG1 | Resistance Silenced Gene 1 | chr1:19090847-19093411 REVERSE LENGTH=854	0	0	0	0	0	#N/A	#N/A	#N/A	#N/A	#N/A	#N/A	#N/A	#N/A	#N/A	#N/A	#N/A	#N/A	#N/A	#N/A	#N/A	#N/A	#N/A	#N/A	#N/A	#N/A	#N/A	#N/A	#N/A	#N/A
		AT1G52930.1	AT1G52930.1;AT3G15460.1	AT1G52930.1 | Symbols: atBRX1-2 | Arabidopsis homologue of yeast Brx1 2 | chr1:19711261-19713103 FORWARD LENGTH=320;AT3G15460.1 | Symbols: atBRX1-1 | Arabidopsis homologue of yeast Brx1 1 | chr3:5214279-5216188 REVERSE LENGTH=315	0	0	3	0	0	0	0	0	0	2	1	0	1	0	0	1	0	1	1	2	0	0	0	0	#N/A	#N/A	#N/A	#N/A	#N/A
		AT1G52980.1	AT1G52980.1	AT1G52980.1 | Symbols: Nug2, AtNug2 | nuclear/nucleolar GTPase 2 | chr1:19737493-19740201 FORWARD LENGTH=576	0	0	5	2	1	0	0	0	0	1	1	0	3	4	4	9	3	6	5	5	4	1	2	0	#N/A	#N/A	#N/A	#N/A	#N/A
		AT1G54330.1	AT1G54330.1;AT5G17260.1;AT3G03200.1;AT1G65910.1	AT1G54330.1 | Symbols: NAC020, ANAC020 | NAC domain containing protein 20 | chr1:20279715-20280889 REVERSE LENGTH=301;AT5G17260.1 | Symbols: NAC86, anac086, NAC086 | NAC domain containing protein 86 | chr5:5675323-5677912 REVERSE LENGTH=476;AT3G03200.1 | S	0	0	0	0	0	#N/A	#N/A	#N/A	#N/A	#N/A	#N/A	#N/A	#N/A	#N/A	#N/A	#N/A	#N/A	#N/A	#N/A	#N/A	#N/A	#N/A	#N/A	#N/A	#N/A	#N/A	#N/A	#N/A	#N/A
		AT1G60050.1	AT1G60050.1	AT1G60050.1 | Symbols: UMAMIT35 | Usually multiple acids move in and out Transporters 35 | chr1:22121550-22123702 REVERSE LENGTH=374	0	0	0	0	0	#N/A	#N/A	#N/A	#N/A	#N/A	#N/A	#N/A	#N/A	#N/A	#N/A	#N/A	#N/A	#N/A	#N/A	#N/A	#N/A	#N/A	#N/A	#N/A	#N/A	#N/A	#N/A	#N/A	#N/A
		AT1G60140.3	AT1G60140.3;AT1G70290.1;AT1G60140.6;AT1G60140.5;AT1G60140.4;AT1G60140.2;AT1G60140.1;AT1G23870.1;AT1G70290.2;AT4G17770.2;AT4G17770.1	AT1G60140.3 | Symbols: TPS10, ATTPS10 | TREHALOSE PHOSPHATE SYNTHASE 10, trehalose phosphate synthase | chr1:22177691-22180073 REVERSE LENGTH=764;AT1G70290.1 | Symbols: ATTPS8, TPS8, ATTPSC | trehalose-6-phosphatase synthase S8 | chr1:26471286-26474078 REV	0	0	2	0	0	#N/A	#N/A	#N/A	#N/A	#N/A	#N/A	#N/A	#N/A	#N/A	#N/A	#N/A	#N/A	#N/A	#N/A	#N/A	#N/A	#N/A	#N/A	#N/A	#N/A	#N/A	#N/A	#N/A	#N/A
		AT1G60770.1	AT1G60770.1	AT1G60770.1 | Symbols: RPPR4 | Ribosomal Pentatricopeptide Repeat Protein 4 | chr1:22366959-22368648 REVERSE LENGTH=491	0	0	2	1	1	#N/A	#N/A	#N/A	#N/A	#N/A	#N/A	1	1	1	0	0	0	1	0	0	1	0	0	0	#N/A	#N/A	#N/A	#N/A	#N/A
		AT1G60970.1	AT1G60970.1;AT4G08520.1	AT1G60970.1 | Symbols: no symbol available | no full name available | chr1:22448008-22449387 REVERSE LENGTH=177;AT4G08520.1 | Symbols: no symbol available | no full name available | chr4:5417887-5420295 FORWARD LENGTH=181	0	0	1	0	0	#N/A	#N/A	#N/A	#N/A	#N/A	#N/A	#N/A	#N/A	#N/A	#N/A	#N/A	#N/A	#N/A	#N/A	#N/A	#N/A	#N/A	#N/A	#N/A	#N/A	#N/A	#N/A	#N/A	#N/A
		AT1G61700.1	AT1G61700.1;AT1G11475.1	AT1G61700.1 | Symbols: no symbol available | no full name available | chr1:22787105-22788112 FORWARD LENGTH=71;AT1G11475.1 | Symbols: NRPD10, NRPB10, NRPE10 | | chr1:3862520-3863805 FORWARD LENGTH=71	0	0	0	0	0	#N/A	#N/A	#N/A	#N/A	#N/A	#N/A	#N/A	#N/A	#N/A	#N/A	#N/A	#N/A	#N/A	#N/A	#N/A	#N/A	#N/A	#N/A	#N/A	#N/A	#N/A	#N/A	#N/A	#N/A
		AT1G63680.3	AT1G63680.3;AT1G63680.2;AT1G63680.1	AT1G63680.3 | Symbols: PDE316, ATMURE, MURE, APG13 | ALBINO OR PALE-GREEN 13, PIGMENT DEFECTIVE EMBRYO 316 | chr1:23614461-23617247 FORWARD LENGTH=772;AT1G63680.2 | Symbols: PDE316, ATMURE, MURE, APG13 | ALBINO OR PALE-GREEN 13, PIGMENT DEFECTIVE EMBRYO 31	0	0	1	0	0	#N/A	#N/A	#N/A	#N/A	#N/A	#N/A	0	0	0	2	1	2	4	3	2	0	0	1	0	0	0	2	0	0
		AT1G65030.1	AT1G65030.1	AT1G65030.1 | Symbols: no symbol available | no full name available | chr1:24156798-24158511 FORWARD LENGTH=345	0	0	1	1	0	#N/A	#N/A	#N/A	#N/A	#N/A	#N/A	#N/A	#N/A	#N/A	#N/A	#N/A	#N/A	#N/A	#N/A	#N/A	#N/A	#N/A	#N/A	#N/A	#N/A	#N/A	#N/A	#N/A	#N/A
		AT1G67230.1	AT1G67230.1	AT1G67230.1 | Symbols: CRWN1, KAKU2, LINC1, AtLINC1 | (Japanese for nucleus) 2, CROWDED NUCLEI 1, LITTLE NUCLEI1 | chr1:25151561-25156032 REVERSE LENGTH=1132	0	0	1	0	1	0	0	0	0	2	0	0	2	1	0	2	2	1	3	6	0	0	2	0	0	1	0	0	0
		AT1G71440.1	AT1G71440.1	AT1G71440.1 | Symbols: PFI, TFC E | PFIFFERLING, TUBULIN-FOLDING COFACTOR E | chr1:26921271-26924373 REVERSE LENGTH=531	0	0	0	0	0	#N/A	#N/A	#N/A	#N/A	#N/A	#N/A	0	0	1	1	2	3	2	1	2	2	2	2	0	#N/A	#N/A	#N/A	#N/A	#N/A
		AT1G71695.1	AT1G71695.1	AT1G71695.1 | Symbols: no symbol available | no full name available | chr1:26964359-26966557 FORWARD LENGTH=358	0	0	0	8	0	1	20	2	55	52	76	1	5	1	0	0	0	0	0	0	0	0	0	1	10	5	51	1	0
		AT1G72275.2	AT1G72275.2;AT1G72275.1	AT1G72275.2 | Symbols: no symbol available | no full name available | chr1:27209890-27211122 REVERSE LENGTH=410;AT1G72275.1 | Symbols: no symbol available | no full name available | chr1:27209473-27211122 REVERSE LENGTH=424	0	0	0	0	3	#N/A	#N/A	#N/A	#N/A	#N/A	#N/A	#N/A	#N/A	#N/A	#N/A	#N/A	#N/A	#N/A	#N/A	#N/A	#N/A	#N/A	#N/A	#N/A	0	0	0	19	17
		AT1G73600.1	AT1G73600.1;AT1G73600.2	AT1G73600.1 | Symbols: DEG26, NMT, AtPMT3, NMT3 | Phosphoethanolamine methyltransferase3 | chr1:27670825-27673400 FORWARD LENGTH=490;AT1G73600.2 | Symbols: DEG26, NMT, AtPMT3, NMT3 | Phosphoethanolamine methyltransferase3 | chr1:27669224-27673400 FORWARD L	0	0	0	2	0	#N/A	#N/A	#N/A	#N/A	#N/A	#N/A	0	0	0	0	0	0	3	0	1	0	0	0	0	#N/A	#N/A	#N/A	#N/A	#N/A
		AT1G76300.1	AT1G76300.1	AT1G76300.1 | Symbols: SMD3A | snRNP core protein SMD3 | chr1:28625957-28627080 FORWARD LENGTH=128	0	0	2	1	1	#N/A	#N/A	#N/A	#N/A	#N/A	#N/A	#N/A	#N/A	#N/A	#N/A	#N/A	#N/A	#N/A	#N/A	#N/A	#N/A	#N/A	#N/A	#N/A	#N/A	#N/A	#N/A	#N/A	#N/A
		AT1G76980.2	AT1G76980.2;AT1G76980.1	AT1G76980.2 | Symbols: no symbol available | no full name available | chr1:28926086-28927242 REVERSE LENGTH=250;AT1G76980.1 | Symbols: no symbol available | no full name available | chr1:28926466-28927242 REVERSE LENGTH=258	0	0	1	0	0	#N/A	#N/A	#N/A	#N/A	#N/A	#N/A	#N/A	#N/A	#N/A	#N/A	#N/A	#N/A	#N/A	#N/A	#N/A	#N/A	#N/A	#N/A	#N/A	#N/A	#N/A	#N/A	#N/A	#N/A
		AT1G77470.1	AT1G77470.1	AT1G77470.1 | Symbols: RFC5, EMB2810, RFC3 | EMBRYO DEFECTIVE 2810, replication factor C subunit 3, replication factor C 5 | chr1:29112194-29114323 REVERSE LENGTH=369	0	0	1	0	0	0	0	0	0	2	0	0	0	0	0	2	1	0	1	0	0	0	0	0	#N/A	#N/A	#N/A	#N/A	#N/A
		AT1G78370.1	AT1G78370.1	AT1G78370.1 | Symbols: ATGSTU20, GSTU20 | glutathione S-transferase TAU 20 | chr1:29484428-29485204 REVERSE LENGTH=217	0	0	1	0	2	0	1	0	0	1	2	0	1	3	3	4	4	7	4	8	3	5	6	4	#N/A	#N/A	#N/A	#N/A	#N/A
		AT1G80600.1	AT1G80600.1	AT1G80600.1 | Symbols: TUP5, WIN1 | HOPW1-1-interacting 1, TUMOR PRONE 5 | chr1:30298675-30300513 REVERSE LENGTH=457	0	0	2	0	0	1	0	0	0	1	1	#N/A	#N/A	#N/A	#N/A	#N/A	#N/A	#N/A	#N/A	#N/A	#N/A	#N/A	#N/A	#N/A	#N/A	#N/A	#N/A	#N/A	#N/A
		AT1G80750.1	AT1G80750.1	AT1G80750.1 | Symbols: RPL7A | | chr1:30349052-30350434 FORWARD LENGTH=247	0	0	7	1	0	0	0	0	1	3	1	1	1	2	1	4	3	4	5	5	2	0	1	0	#N/A	#N/A	#N/A	#N/A	#N/A
		AT2G02100.1	AT2G02100.1	AT2G02100.1 | Symbols: PDF2.2, LCR69 | low-molecular-weight cysteine-rich 69 | chr2:528397-528885 FORWARD LENGTH=77	0	0	0	1	0	0	0	0	6	3	7	#N/A	#N/A	#N/A	#N/A	#N/A	#N/A	#N/A	#N/A	#N/A	#N/A	#N/A	#N/A	#N/A	0	0	2	0	0
		AT2G02790.3	AT2G02790.3;AT2G02790.2;AT2G02790.1	AT2G02790.3 | Symbols: IQD29 | IQ-domain 29 | chr2:788708-790927 FORWARD LENGTH=597;AT2G02790.2 | Symbols: IQD29 | IQ-domain 29 | chr2:788708-790927 FORWARD LENGTH=597;AT2G02790.1 | Symbols: IQD29 | IQ-domain 29 | chr2:788708-790946 FORWARD LENGTH=636	0	0	3	0	0	0	0	1	1	2	1	0	0	4	1	1	1	0	0	0	0	0	0	0	0	0	0	0	0
		AT2G03440.1	AT2G03440.1	AT2G03440.1 | Symbols: ATNRP1, NRP1 | nodulin-related protein 1 | chr2:1039409-1039972 REVERSE LENGTH=187	0	0	4	0	2	1	1	1	1	0	1	2	3	2	4	2	2	3	3	6	5	2	3	3	0	0	0	0	1
		AT2G05100.1	AT2G05100.1;AT2G05070.1;AT3G27690.1;AT3G27690.2;AT2G05100.2	AT2G05100.1 | Symbols: LHCB2, LHCB2.1 | LIGHT-HARVESTING CHLOROPHYLL B-BINDING 2, photosystem II light harvesting complex gene 2.1 | chr2:1823449-1824331 REVERSE LENGTH=265;AT2G05070.1 | Symbols: LHCB2, LHCB2.2 | LIGHT-HARVESTING CHLOROPHYLL B-BINDING 2, p	0	0	0	2	0	0	1	2	9	3	6	#N/A	#N/A	#N/A	#N/A	#N/A	#N/A	#N/A	#N/A	#N/A	#N/A	#N/A	#N/A	#N/A	0	1	1	0	0
		AT2G05260.1	AT2G05260.1	AT2G05260.1 | Symbols: PRLIP3 | | chr2:1918730-1919893 FORWARD LENGTH=358	0	0	1	3	3	#N/A	#N/A	#N/A	#N/A	#N/A	#N/A	#N/A	#N/A	#N/A	#N/A	#N/A	#N/A	#N/A	#N/A	#N/A	#N/A	#N/A	#N/A	#N/A	#N/A	#N/A	#N/A	#N/A	#N/A
		AT2G14880.1	AT2G14880.1;AT4G34290.1	AT2G14880.1 | Symbols: SWIB2 | | chr2:6393686-6394841 REVERSE LENGTH=141;AT4G34290.1 | Symbols: SWIB3 | | chr4:16410883-16412122 FORWARD LENGTH=144	0	0	2	0	1	#N/A	#N/A	#N/A	#N/A	#N/A	#N/A	2	3	2	2	2	2	4	1	5	3	3	4	2	0	0	0	0	0
		AT2G16940.5	AT2G16940.5;AT2G16940.4;AT2G16940.1;AT2G16940.3;AT2G16940.2	AT2G16940.5 | Symbols: CC1 | CC1- LIKE SPLICING FACTOR | chr2:7342869-7345835 REVERSE LENGTH=420;AT2G16940.4 | Symbols: CC1 | CC1- LIKE SPLICING FACTOR | chr2:7342869-7345835 REVERSE LENGTH=420;AT2G16940.1 | Symbols: CC1 | CC1- LIKE SPLICING FACTOR | chr2:	0	0	1	0	1	#N/A	#N/A	#N/A	#N/A	#N/A	#N/A	#N/A	#N/A	#N/A	#N/A	#N/A	#N/A	#N/A	#N/A	#N/A	#N/A	#N/A	#N/A	#N/A	#N/A	#N/A	#N/A	#N/A	#N/A
		AT2G20490.1	AT2G20490.1;AT2G20490.3;AT2G20490.2	AT2G20490.1 | Symbols: NOP10, EDA27 | EMBRYO SAC DEVELOPMENT ARREST 27 | chr2:8831897-8832723 FORWARD LENGTH=64;AT2G20490.3 | Symbols: NOP10, EDA27 | EMBRYO SAC DEVELOPMENT ARREST 27 | chr2:8831897-8832723 FORWARD LENGTH=64;AT2G20490.2 | Symbols: NOP10, ED	0	0	5	2	0	#N/A	#N/A	#N/A	#N/A	#N/A	#N/A	5	5	5	8	11	9	10	10	11	9	14	7	13	1	1	3	0	0
		AT2G20680.1	AT2G20680.1	AT2G20680.1 | Symbols: MAN2, AtMAN2, MAN5-2 | endo-beta-mannase 2 | chr2:8921024-8923066 FORWARD LENGTH=433	0	0	0	0	0	#N/A	#N/A	#N/A	#N/A	#N/A	#N/A	#N/A	#N/A	#N/A	#N/A	#N/A	#N/A	#N/A	#N/A	#N/A	#N/A	#N/A	#N/A	#N/A	#N/A	#N/A	#N/A	#N/A	#N/A
		AT2G21727.1	AT2G21727.1	AT2G21727.1 | Symbols: no symbol available | no full name available | chr2:9278597-9279052 REVERSE LENGTH=151	0	0	0	0	0	#N/A	#N/A	#N/A	#N/A	#N/A	#N/A	#N/A	#N/A	#N/A	#N/A	#N/A	#N/A	#N/A	#N/A	#N/A	#N/A	#N/A	#N/A	#N/A	#N/A	#N/A	#N/A	#N/A	#N/A
		AT2G25110.1	AT2G25110.1	AT2G25110.1 | Symbols: AtSDF2, ATSDL, SDF2 | ATSDF2-LIKE, Arabidopsis thaliana STROMAL CELL-DERIVED FACTOR 2-like protein precursor, stromal cell-derived factor 2-like protein precursor | chr2:10684428-10685838 FORWARD LENGTH=218	0	0	1	1	0	0	0	0	0	2	2	#N/A	#N/A	#N/A	#N/A	#N/A	#N/A	#N/A	#N/A	#N/A	#N/A	#N/A	#N/A	#N/A	0	0	0	0	0
		AT2G28560.6	AT2G28560.6;AT2G28560.5;AT2G28560.2;AT2G28560.1	AT2G28560.6 | Symbols: ATRAD51B, RAD51B | | chr2:12236876-12239086 REVERSE LENGTH=370;AT2G28560.5 | Symbols: ATRAD51B, RAD51B | | chr2:12236876-12239086 REVERSE LENGTH=370;AT2G28560.2 | Symbols: ATRAD51B, RAD51B | | chr2:12236876-12239086 REVERSE LENGTH	0	0	0	0	1	#N/A	#N/A	#N/A	#N/A	#N/A	#N/A	#N/A	#N/A	#N/A	#N/A	#N/A	#N/A	#N/A	#N/A	#N/A	#N/A	#N/A	#N/A	#N/A	#N/A	#N/A	#N/A	#N/A	#N/A
		AT2G29120.1	AT2G29120.1	AT2G29120.1 | Symbols: ATGLR2.7, GLR2.7 | GLUTAMATE RECEPTOR 2.7, glutamate receptor 2.7 | chr2:12511479-12515893 REVERSE LENGTH=952	0	0	0	0	1	#N/A	#N/A	#N/A	#N/A	#N/A	#N/A	#N/A	#N/A	#N/A	#N/A	#N/A	#N/A	#N/A	#N/A	#N/A	#N/A	#N/A	#N/A	#N/A	#N/A	#N/A	#N/A	#N/A	#N/A
		AT2G30440.1	AT2G30440.1	AT2G30440.1 | Symbols: Plsp2B, TPP | plastidic type I signal peptidase 2B, thylakoid processing peptide | chr2:12973244-12975027 FORWARD LENGTH=340	0	0	1	1	1	#N/A	#N/A	#N/A	#N/A	#N/A	#N/A	0	0	0	1	0	1	1	0	0	0	0	0	0	#N/A	#N/A	#N/A	#N/A	#N/A
		AT2G30470.1	AT2G30470.1	AT2G30470.1 | Symbols: VAL1, HSI2 | high-level expression of sugar-inducible gene 2, VIVIPAROUS1/ABI3-LIKE1, VP1/ABI3-LIKE 1 | chr2:12980904-12984724 REVERSE LENGTH=790	0	0	0	1	0	#N/A	#N/A	#N/A	#N/A	#N/A	#N/A	#N/A	#N/A	#N/A	#N/A	#N/A	#N/A	#N/A	#N/A	#N/A	#N/A	#N/A	#N/A	#N/A	#N/A	#N/A	#N/A	#N/A	#N/A
		AT2G31810.2	AT2G31810.2;AT2G31810.3;AT2G31810.1	AT2G31810.2 | Symbols: AHASS1, AIP1 | acetolactate synthase small subunit 1, ALS-INTERACTING PROTEIN1 | chr2:13524419-13528246 FORWARD LENGTH=421;AT2G31810.3 | Symbols: AHASS1, AIP1 | acetolactate synthase small subunit 1, ALS-INTERACTING PROTEIN1 | chr2:1	0	0	1	0	1	0	0	0	0	3	0	0	0	0	1	2	0	0	0	1	0	0	0	0	0	0	0	0	0
		AT2G32720.2	AT2G32720.2;AT2G32720.1	AT2G32720.2 | Symbols: B5 #4, ATCB5-B, CB5-B, CYTB5-D | cytochrome B5 isoform B, ARABIDOPSIS CYTOCHROME B5 ISOFORM B | chr2:13877013-13877756 REVERSE LENGTH=134;AT2G32720.1 | Symbols: B5 #4, ATCB5-B, CB5-B, CYTB5-D | cytochrome B5 isoform B, ARABIDOPSIS CY	0	0	0	1	1	#N/A	#N/A	#N/A	#N/A	#N/A	#N/A	2	2	1	0	1	0	0	0	4	1	1	0	0	0	0	0	0	0
		AT2G34700.1	AT2G34700.1	AT2G34700.1 | Symbols: no symbol available | no full name available | chr2:14634298-14635597 REVERSE LENGTH=175	0	0	0	0	0	0	0	0	0	1	0	#N/A	#N/A	#N/A	#N/A	#N/A	#N/A	#N/A	#N/A	#N/A	#N/A	#N/A	#N/A	#N/A	#N/A	#N/A	#N/A	#N/A	#N/A
		AT2G36580.1	AT2G36580.1	AT2G36580.1 | Symbols: no symbol available | no full name available | chr2:15339253-15342781 FORWARD LENGTH=527	0	0	1	0	2	0	1	2	1	8	6	0	0	0	3	5	3	3	6	6	3	2	4	1	2	1	0	0	1
		AT2G36830.1	AT2G36830.1	AT2G36830.1 | Symbols: TIP1;1, GAMMA-TIP, GAMMA-TIP1 | TONOPLAST INTRINSIC PROTEIN 1;1, gamma tonoplast intrinsic protein, GAMMA TONOPLAST INTRINSIC PROTEIN 1 | chr2:15445490-15446336 FORWARD LENGTH=251	0	0	1	2	2	0	1	0	2	4	2	1	1	0	0	1	1	2	0	1	1	2	2	2	0	2	2	0	1
		AT2G38750.2	AT2G38750.2;AT2G38750.1	AT2G38750.2 | Symbols: AtANN4, ANNAT4 | annexin 4 | chr2:16196582-16198273 REVERSE LENGTH=302;AT2G38750.1 | Symbols: AtANN4, ANNAT4 | annexin 4 | chr2:16196582-16198431 REVERSE LENGTH=319	0	0	20	1	0	48	1	51	32	12	9	#N/A	#N/A	#N/A	#N/A	#N/A	#N/A	#N/A	#N/A	#N/A	#N/A	#N/A	#N/A	#N/A	22	13	1	0	0
		AT2G38760.1	AT2G38760.1	AT2G38760.1 | Symbols: ANNAT3, ANN3, AtANN3 | ANNEXIN 3, annexin 3 | chr2:16201086-16202490 FORWARD LENGTH=321	0	0	30	0	0	50	0	39	29	15	11	#N/A	#N/A	#N/A	#N/A	#N/A	#N/A	#N/A	#N/A	#N/A	#N/A	#N/A	#N/A	#N/A	29	17	3	0	0
		AT2G40490.1	AT2G40490.1	AT2G40490.1 | Symbols: HEME2 | | chr2:16912961-16914988 FORWARD LENGTH=394	0	0	2	0	0	0	4	0	0	3	0	3	5	5	8	10	2	17	12	12	9	6	11	5	#N/A	#N/A	#N/A	#N/A	#N/A
		AT2G46220.1	AT2G46220.1	AT2G46220.1 | Symbols: no symbol available | no full name available | chr2:18979655-18980557 FORWARD LENGTH=241	0	0	0	0	0	#N/A	#N/A	#N/A	#N/A	#N/A	#N/A	#N/A	#N/A	#N/A	#N/A	#N/A	#N/A	#N/A	#N/A	#N/A	#N/A	#N/A	#N/A	#N/A	#N/A	#N/A	#N/A	#N/A	#N/A
		AT2G47890.3	AT2G47890.3;AT2G47890.1	AT2G47890.3 | Symbols: BBX11 | B-box protein 11 | chr2:19608245-19609314 FORWARD LENGTH=302;AT2G47890.1 | Symbols: BBX11 | B-box protein 11 | chr2:19608245-19609476 FORWARD LENGTH=332	0	0	0	0	0	#N/A	#N/A	#N/A	#N/A	#N/A	#N/A	#N/A	#N/A	#N/A	#N/A	#N/A	#N/A	#N/A	#N/A	#N/A	#N/A	#N/A	#N/A	#N/A	#N/A	#N/A	#N/A	#N/A	#N/A
		AT2G47990.1	AT2G47990.1	AT2G47990.1 | Symbols: SWA1, EDA13, EDA19 | SLOW WALKER1, EMBRYO SAC DEVELOPMENT ARREST 19, EMBRYO SAC DEVELOPMENT ARREST 13 | chr2:19637010-19638602 REVERSE LENGTH=530	0	0	2	0	0	0	0	0	0	1	0	0	0	0	0	2	1	2	4	2	0	0	0	0	#N/A	#N/A	#N/A	#N/A	#N/A
		AT3G02190.1	AT3G02190.1	AT3G02190.1 | Symbols: no symbol available | no full name available | chr3:406005-406342 REVERSE LENGTH=51	0	0	0	2	0	0	0	0	0	2	0	#N/A	#N/A	#N/A	#N/A	#N/A	#N/A	#N/A	#N/A	#N/A	#N/A	#N/A	#N/A	#N/A	#N/A	#N/A	#N/A	#N/A	#N/A
		AT3G02780.1	AT3G02780.1;AT3G02780.2	AT3G02780.1 | Symbols: IDI2, IPIAT1, IPP2 | isopentenyl pyrophosphate:dimethylallyl pyrophosphate isomerase 2, ATISOPENTENYL DIPHOSPHE ISOMERASE 2 | chr3:602578-604648 REVERSE LENGTH=284;AT3G02780.2 | Symbols: IDI2, IPIAT1, IPP2 | isopentenyl pyrophosphate	0	0	0	2	2	#N/A	#N/A	#N/A	#N/A	#N/A	#N/A	1	2	2	6	6	6	8	5	1	4	1	5	4	#N/A	#N/A	#N/A	#N/A	#N/A
		AT3G05380.3	AT3G05380.3;AT3G05380.1;AT3G05380.5;AT3G05380.4;AT3G05380.2	AT3G05380.3 | Symbols: ALY2, ATALY2 | ARABIDOPSIS THALIANA ALWAYS EARLY 2, ALWAYS EARLY 2 | chr3:1540961-1546139 FORWARD LENGTH=974;AT3G05380.1 | Symbols: ALY2, ATALY2 | ARABIDOPSIS THALIANA ALWAYS EARLY 2, ALWAYS EARLY 2 | chr3:1540562-1546139 FORWARD LEN	0	0	0	0	0	#N/A	#N/A	#N/A	#N/A	#N/A	#N/A	#N/A	#N/A	#N/A	#N/A	#N/A	#N/A	#N/A	#N/A	#N/A	#N/A	#N/A	#N/A	#N/A	#N/A	#N/A	#N/A	#N/A	#N/A
		AT3G05620.1	AT3G05620.1	AT3G05620.1 | Symbols: no symbol available | no full name available | chr3:1629658-1631766 REVERSE LENGTH=543	0	0	0	0	0	#N/A	#N/A	#N/A	#N/A	#N/A	#N/A	#N/A	#N/A	#N/A	#N/A	#N/A	#N/A	#N/A	#N/A	#N/A	#N/A	#N/A	#N/A	#N/A	#N/A	#N/A	#N/A	#N/A	#N/A
		AT3G06340.4	AT3G06340.4;AT3G06340.3;AT3G06340.2;AT3G06340.1	AT3G06340.4 | Symbols: no symbol available | no full name available | chr3:1920607-1922628 REVERSE LENGTH=673;AT3G06340.3 | Symbols: no symbol available | no full name available | chr3:1920607-1922628 REVERSE LENGTH=673;AT3G06340.2 | Symbols: no symbol ava	0	0	0	0	1	#N/A	#N/A	#N/A	#N/A	#N/A	#N/A	#N/A	#N/A	#N/A	#N/A	#N/A	#N/A	#N/A	#N/A	#N/A	#N/A	#N/A	#N/A	#N/A	#N/A	#N/A	#N/A	#N/A	#N/A
		AT3G06980.1	AT3G06980.1	AT3G06980.1 | Symbols: no symbol available | no full name available | chr3:2201531-2204662 FORWARD LENGTH=781	0	0	2	1	0	0	0	0	0	2	0	0	0	0	1	1	0	5	1	1	0	1	1	0	#N/A	#N/A	#N/A	#N/A	#N/A
		AT3G10530.1	AT3G10530.1	AT3G10530.1 | Symbols: no symbol available | no full name available | chr3:3286277-3288670 FORWARD LENGTH=536	0	0	2	3	0	#N/A	#N/A	#N/A	#N/A	#N/A	#N/A	0	0	1	0	1	1	3	0	3	1	0	0	0	#N/A	#N/A	#N/A	#N/A	#N/A
		AT3G11710.1	AT3G11710.1	AT3G11710.1 | Symbols: ATKRS-1 | lysyl-tRNA synthetase 1 | chr3:3702359-3705613 REVERSE LENGTH=626	0	0	0	1	2	0	0	0	0	7	2	0	0	1	0	1	0	0	0	2	0	0	0	0	0	0	1	0	0
		AT3G14750.1	AT3G14750.1	AT3G14750.1 | Symbols: FLL1 | FLX-LIKE 1 | chr3:4953765-4955373 REVERSE LENGTH=331	0	0	0	0	0	#N/A	#N/A	#N/A	#N/A	#N/A	#N/A	#N/A	#N/A	#N/A	#N/A	#N/A	#N/A	#N/A	#N/A	#N/A	#N/A	#N/A	#N/A	#N/A	#N/A	#N/A	#N/A	#N/A	#N/A
		AT3G14980.4	AT3G14980.4;AT3G14980.3;AT3G14980.5;AT3G14980.6;AT3G14980.2;AT3G14980.1	AT3G14980.4 | Symbols: ROS4, IDM1 | increased DNA methylation 1, REPRESSOR OF SILENCING 4 | chr3:5041154-5044811 REVERSE LENGTH=935;AT3G14980.3 | Symbols: ROS4, IDM1 | increased DNA methylation 1, REPRESSOR OF SILENCING 4 | chr3:5040418-5044811 REVERSE LEN	0	0	0	1	5	#N/A	#N/A	#N/A	#N/A	#N/A	#N/A	#N/A	#N/A	#N/A	#N/A	#N/A	#N/A	#N/A	#N/A	#N/A	#N/A	#N/A	#N/A	#N/A	#N/A	#N/A	#N/A	#N/A	#N/A
		AT3G20420.1	AT3G20420.1	AT3G20420.1 | Symbols: RTL2, ATRTL2 | RNASEIII-LIKE 2, RNAse THREE-like protein 2 | chr3:7119371-7120895 REVERSE LENGTH=391	0	0	0	0	0	#N/A	#N/A	#N/A	#N/A	#N/A	#N/A	#N/A	#N/A	#N/A	#N/A	#N/A	#N/A	#N/A	#N/A	#N/A	#N/A	#N/A	#N/A	#N/A	#N/A	#N/A	#N/A	#N/A	#N/A
		AT3G22660.1	AT3G22660.1	AT3G22660.1 | Symbols: EBP2 | | chr3:8016237-8017118 REVERSE LENGTH=293	0	0	1	0	0	0	0	0	0	1	0	#N/A	#N/A	#N/A	#N/A	#N/A	#N/A	#N/A	#N/A	#N/A	#N/A	#N/A	#N/A	#N/A	#N/A	#N/A	#N/A	#N/A	#N/A
		AT3G24480.1	AT3G24480.1	AT3G24480.1 | Symbols: LRX4 | leucine-rich repeat extensin 4 | chr3:8901154-8902638 REVERSE LENGTH=494	0	0	0	0	2	0	2	0	2	12	9	2	1	0	0	0	0	0	0	0	0	0	0	0	2	1	6	0	0
		AT3G25150.1	AT3G25150.1;AT3G25150.2	AT3G25150.1 | Symbols: no symbol available | no full name available | chr3:9157161-9159362 REVERSE LENGTH=488;AT3G25150.2 | Symbols: no symbol available | no full name available | chr3:9157161-9160052 REVERSE LENGTH=587	0	0	1	0	3	#N/A	#N/A	#N/A	#N/A	#N/A	#N/A	0	0	0	0	1	0	1	0	3	0	0	0	0	#N/A	#N/A	#N/A	#N/A	#N/A
		AT3G26520.1	AT3G26520.1	AT3G26520.1 | Symbols: GAMMA-TIP2, SITIP, TIP2, TIP1;2 | SALT-STRESS INDUCIBLE TONOPLAST INTRINSIC PROTEIN, tonoplast intrinsic protein 2 | chr3:9722770-9723703 REVERSE LENGTH=253	0	0	1	0	1	0	2	3	7	2	4	1	2	1	1	1	1	2	2	1	0	2	2	0	2	2	2	2	0
		AT3G42790.1	AT3G42790.1	AT3G42790.1 | Symbols: AL3 | alfin-like 3 | chr3:14878128-14879618 REVERSE LENGTH=250	0	0	1	0	0	#N/A	#N/A	#N/A	#N/A	#N/A	#N/A	0	0	1	0	0	0	1	2	1	0	0	1	0	#N/A	#N/A	#N/A	#N/A	#N/A
		AT3G44200.2	AT3G44200.2;AT3G44200.1	AT3G44200.2 | Symbols: NEK6, IBO1, ATNEK6 | NIMA-RELATED KINASE6, NIMA (never in mitosis, gene A)-related 6 | chr3:15906788-15911365 FORWARD LENGTH=956;AT3G44200.1 | Symbols: NEK6, IBO1, ATNEK6 | NIMA-RELATED KINASE6, NIMA (never in mitosis, gene A)-rel	0	0	0	0	0	#N/A	#N/A	#N/A	#N/A	#N/A	#N/A	#N/A	#N/A	#N/A	#N/A	#N/A	#N/A	#N/A	#N/A	#N/A	#N/A	#N/A	#N/A	#N/A	#N/A	#N/A	#N/A	#N/A	#N/A
		AT3G44680.1	AT3G44680.1	AT3G44680.1 | Symbols: HDAC9, HDA09, HDA9, AtHDAC9, AtHDA9 | histone deacetylase 9 | chr3:16226769-16229752 REVERSE LENGTH=426	0	0	2	0	3	#N/A	#N/A	#N/A	#N/A	#N/A	#N/A	#N/A	#N/A	#N/A	#N/A	#N/A	#N/A	#N/A	#N/A	#N/A	#N/A	#N/A	#N/A	#N/A	#N/A	#N/A	#N/A	#N/A	#N/A
		AT3G50350.1	AT3G50350.1	AT3G50350.1 | Symbols: no symbol available | no full name available | chr3:18672906-18673706 FORWARD LENGTH=181	0	0	0	0	0	#N/A	#N/A	#N/A	#N/A	#N/A	#N/A	#N/A	#N/A	#N/A	#N/A	#N/A	#N/A	#N/A	#N/A	#N/A	#N/A	#N/A	#N/A	#N/A	#N/A	#N/A	#N/A	#N/A	#N/A
		AT3G50820.1	AT3G50820.1	AT3G50820.1 | Symbols: OEC33, PSBO-2, PSBO2 | photosystem II subunit O-2, OXYGEN EVOLVING COMPLEX SUBUNIT 33 KDA, PHOTOSYSTEM II SUBUNIT O-2 | chr3:18891008-18892311 REVERSE LENGTH=331	0	0	0	1	0	0	3	2	19	19	19	5	12	7	9	20	4	6	6	10	7	6	6	6	8	8	14	1	0
		AT3G53760.2	AT3G53760.2;AT3G53760.3;AT3G53760.1	AT3G53760.2 | Symbols: GCP4, ATGCP4 | GAMMA-TUBULIN COMPLEX PROTEIN 4 | chr3:19918472-19922264 REVERSE LENGTH=698;AT3G53760.3 | Symbols: GCP4, ATGCP4 | GAMMA-TUBULIN COMPLEX PROTEIN 4 | chr3:19918182-19922264 REVERSE LENGTH=717;AT3G53760.1 | Symbols: GCP4,	0	0	0	1	0	#N/A	#N/A	#N/A	#N/A	#N/A	#N/A	#N/A	#N/A	#N/A	#N/A	#N/A	#N/A	#N/A	#N/A	#N/A	#N/A	#N/A	#N/A	#N/A	#N/A	#N/A	#N/A	#N/A	#N/A
		AT3G54960.1	AT3G54960.1;AT3G54960.2	AT3G54960.1 | Symbols: PDI1, PDIL1-3, ATPDIL1-3, ATPDI1 | ARABIDOPSIS THALIANA PROTEIN DISULFIDE ISOMERASE 1, PDI-like 1-3, PROTEIN DISULFIDE ISOMERASE 1 | chr3:20363514-20366822 REVERSE LENGTH=579;AT3G54960.2 | Symbols: PDI1, PDIL1-3, ATPDIL1-3, ATPDI1 |	0	0	2	0	1	1	4	4	4	6	3	#N/A	#N/A	#N/A	#N/A	#N/A	#N/A	#N/A	#N/A	#N/A	#N/A	#N/A	#N/A	#N/A	#N/A	#N/A	#N/A	#N/A	#N/A
		AT3G55430.1	AT3G55430.1	AT3G55430.1 | Symbols: no symbol available | no full name available | chr3:20549806-20552004 REVERSE LENGTH=449	0	0	1	0	0	#N/A	#N/A	#N/A	#N/A	#N/A	#N/A	#N/A	#N/A	#N/A	#N/A	#N/A	#N/A	#N/A	#N/A	#N/A	#N/A	#N/A	#N/A	#N/A	#N/A	#N/A	#N/A	#N/A	#N/A
		AT3G56500.1	AT3G56500.1	AT3G56500.1 | Symbols: no symbol available | no full name available | chr3:20943638-20943970 FORWARD LENGTH=110	0	0	0	0	0	#N/A	#N/A	#N/A	#N/A	#N/A	#N/A	#N/A	#N/A	#N/A	#N/A	#N/A	#N/A	#N/A	#N/A	#N/A	#N/A	#N/A	#N/A	#N/A	#N/A	#N/A	#N/A	#N/A	#N/A
		AT3G57490.1	AT3G57490.1	AT3G57490.1 | Symbols: no symbol available | no full name available | chr3:21279824-21280887 REVERSE LENGTH=276	0	0	1	1	1	#N/A	#N/A	#N/A	#N/A	#N/A	#N/A	#N/A	#N/A	#N/A	#N/A	#N/A	#N/A	#N/A	#N/A	#N/A	#N/A	#N/A	#N/A	#N/A	#N/A	#N/A	#N/A	#N/A	#N/A
		AT3G57520.1	AT3G57520.1;AT3G57520.2	AT3G57520.1 | Symbols: SIP2, RS2, AtSIP2 | seed imbibition 2, raffinose synthase 2 | chr3:21288982-21292694 REVERSE LENGTH=773;AT3G57520.2 | Symbols: SIP2, RS2, AtSIP2 | seed imbibition 2, raffinose synthase 2 | chr3:21289299-21292694 REVERSE LENGTH=656	0	0	2	0	3	#N/A	#N/A	#N/A	#N/A	#N/A	#N/A	0	0	12	16	19	12	20	11	12	9	10	12	1	0	0	0	0	0
		AT3G58660.1	AT3G58660.1	AT3G58660.1 | Symbols: no symbol available | no full name available | chr3:21701574-21702914 FORWARD LENGTH=446	0	0	6	0	0	0	0	0	0	3	0	1	3	5	1	3	2	4	3	5	3	1	3	1	0	0	0	0	0
		AT3G60190.1	AT3G60190.1	AT3G60190.1 | Symbols: ADLP2, DRP1E, EDR3, DL1E, ADL1E, ADL4 | DYNAMIN-RELATED PROTEIN 1E, ARABIDOPSIS DYNAMIN-LIKE 4, DYNAMIN-like 1E, ENHANCED DISEASE RESISTANCE 3, DYNAMIN-LIKE PROTEIN 2 | chr3:22244367-22247651 REVERSE LENGTH=624	0	0	1	0	0	0	1	0	17	22	33	0	0	1	2	4	0	3	2	1	0	1	1	0	0	0	2	2	0
		AT3G61430.2	AT3G61430.2;AT3G61430.1	AT3G61430.2 | Symbols: ATPIP1, PIP1A, PIP1, PIP1;1 | plasma membrane intrinsic protein 1A, PLASMA MEMBRANE INTRINSIC PROTEIN 1, ARABIDOPSIS THALIANA PLASMA MEMBRANE INTRINSIC PROTEIN 1, PLASMA MEMBRANE INTRINSIC PROTEIN 1;1 | chr3:22733657-22735113 FORWARD	0	0	0	0	1	#N/A	#N/A	#N/A	#N/A	#N/A	#N/A	#N/A	#N/A	#N/A	#N/A	#N/A	#N/A	#N/A	#N/A	#N/A	#N/A	#N/A	#N/A	#N/A	#N/A	#N/A	#N/A	#N/A	#N/A
		AT3G61470.1	AT3G61470.1	AT3G61470.1 | Symbols: LHCA2 | photosystem I light harvesting complex gene 2 | chr3:22745736-22747032 FORWARD LENGTH=257	0	0	1	0	0	0	2	0	0	3	0	#N/A	#N/A	#N/A	#N/A	#N/A	#N/A	#N/A	#N/A	#N/A	#N/A	#N/A	#N/A	#N/A	#N/A	#N/A	#N/A	#N/A	#N/A
		AT3G62600.1	AT3G62600.1	AT3G62600.1 | Symbols: ERDJ3B, ATERDJ3B | | chr3:23151038-23153346 REVERSE LENGTH=346	0	0	0	0	1	0	0	0	1	1	3	#N/A	#N/A	#N/A	#N/A	#N/A	#N/A	#N/A	#N/A	#N/A	#N/A	#N/A	#N/A	#N/A	0	0	0	0	0
		AT3G63380.1	AT3G63380.1	AT3G63380.1 | Symbols: ACA12 | auto-inhibited Ca2+ ATPase 12 | chr3:23407112-23410213 REVERSE LENGTH=1033	0	0	0	0	0	#N/A	#N/A	#N/A	#N/A	#N/A	#N/A	#N/A	#N/A	#N/A	#N/A	#N/A	#N/A	#N/A	#N/A	#N/A	#N/A	#N/A	#N/A	#N/A	#N/A	#N/A	#N/A	#N/A	#N/A
		AT4G02425.1	AT4G02425.1	AT4G02425.1 | Symbols: no symbol available | no full name available | chr4:1067531-1068663 REVERSE LENGTH=262	0	0	1	0	0	#N/A	#N/A	#N/A	#N/A	#N/A	#N/A	#N/A	#N/A	#N/A	#N/A	#N/A	#N/A	#N/A	#N/A	#N/A	#N/A	#N/A	#N/A	#N/A	#N/A	#N/A	#N/A	#N/A	#N/A
		AT4G03620.2	AT4G03620.2;AT4G03620.1	AT4G03620.2 | Symbols: no symbol available | no full name available | chr4:1607040-1608101 REVERSE LENGTH=310;AT4G03620.1 | Symbols: no symbol available | no full name available | chr4:1607040-1608665 REVERSE LENGTH=342	0	0	0	0	0	0	0	0	0	0	0	#N/A	#N/A	#N/A	#N/A	#N/A	#N/A	#N/A	#N/A	#N/A	#N/A	#N/A	#N/A	#N/A	#N/A	#N/A	#N/A	#N/A	#N/A
		AT4G11175.1	AT4G11175.1	AT4G11175.1 | Symbols: no symbol available | no full name available | chr4:6818162-6818806 FORWARD LENGTH=141	0	0	1	0	0	#N/A	#N/A	#N/A	#N/A	#N/A	#N/A	#N/A	#N/A	#N/A	#N/A	#N/A	#N/A	#N/A	#N/A	#N/A	#N/A	#N/A	#N/A	#N/A	4	0	0	0	1
		AT4G13340.1	AT4G13340.1;AT4G18670.1	AT4G13340.1 | Symbols: LRX3 | leucine-rich repeat/extensin 3 | chr4:7758610-7760892 FORWARD LENGTH=760;AT4G18670.1 | Symbols: LRX5 | leucine-rich repeat extensin 5 | chr4:10275918-10278491 REVERSE LENGTH=857	0	0	0	0	1	0	0	0	0	5	3	2	1	0	0	2	1	2	2	3	3	0	0	0	1	1	2	0	0
		AT4G14455.1	AT4G14455.1	AT4G14455.1 | Symbols: BS14B, ATBET12, ATBS14B, BET12 | BET1P/SFT1P-LIKE PROTEIN 14BB, ARABIDOPSIS THALIANA BET1P/SFT1P-LIKE PROTEIN 14BB | chr4:8310482-8311938 FORWARD LENGTH=130	0	0	0	0	0	#N/A	#N/A	#N/A	#N/A	#N/A	#N/A	#N/A	#N/A	#N/A	#N/A	#N/A	#N/A	#N/A	#N/A	#N/A	#N/A	#N/A	#N/A	#N/A	#N/A	#N/A	#N/A	#N/A	#N/A
		AT4G16390.1	AT4G16390.1	AT4G16390.1 | Symbols: SVR7 | suppressor of variegation 7 | chr4:9257985-9260093 FORWARD LENGTH=702	0	0	5	0	2	0	0	0	0	3	0	0	2	5	3	5	4	9	9	6	5	3	4	1	0	0	0	0	0
		AT4G22380.1	AT4G22380.1;AT5G20160.1;AT5G20160.2	AT4G22380.1 | Symbols: no symbol available | no full name available | chr4:11812041-11812922 REVERSE LENGTH=128;AT5G20160.1 | Symbols: no symbol available | no full name available | chr5:6804075-6805102 REVERSE LENGTH=128;AT5G20160.2 | Symbols: no symbol a	0	0	0	0	2	1	2	1	5	6	5	#N/A	#N/A	#N/A	#N/A	#N/A	#N/A	#N/A	#N/A	#N/A	#N/A	#N/A	#N/A	#N/A	#N/A	#N/A	#N/A	#N/A	#N/A
		AT4G24800.4	AT4G24800.4;AT4G24800.3;AT4G24800.2;AT4G24800.1;AT5G63190.2;AT5G63190.1	AT4G24800.4 | Symbols: ECIP1, MRF3 | EIN2 C-terminus Interacting Protein 1, MA3 domain-containing translation regulatory factor 3 | chr4:12782463-12784902 FORWARD LENGTH=702;AT4G24800.3 | Symbols: ECIP1, MRF3 | EIN2 C-terminus Interacting Protein 1, MA3 do	0	0	1	1	1	0	0	0	0	9	6	0	4	5	9	14	13	12	13	13	7	9	9	8	0	0	0	0	0
		AT4G25340.2	AT4G25340.2;AT4G25340.1	AT4G25340.2 | Symbols: ATFKBP53, FKBP53 | FK506 BINDING PROTEIN 53 | chr4:12959863-12962632 REVERSE LENGTH=444;AT4G25340.1 | Symbols: ATFKBP53, FKBP53 | FK506 BINDING PROTEIN 53 | chr4:12959657-12962632 REVERSE LENGTH=477	0	0	4	0	0	0	0	0	0	2	0	3	2	1	0	4	0	3	3	7	3	1	1	2	0	0	0	0	0
		AT4G26380.1	AT4G26380.1	AT4G26380.1 | Symbols: no symbol available | no full name available | chr4:13338078-13341560 FORWARD LENGTH=1016	0	0	0	0	0	#N/A	#N/A	#N/A	#N/A	#N/A	#N/A	#N/A	#N/A	#N/A	#N/A	#N/A	#N/A	#N/A	#N/A	#N/A	#N/A	#N/A	#N/A	#N/A	#N/A	#N/A	#N/A	#N/A	#N/A
		AT4G33090.1	AT4G33090.1	AT4G33090.1 | Symbols: APM1, ATAPM1 | AMINOPEPTIDASE M1, aminopeptidase M1 | chr4:15965915-15970418 REVERSE LENGTH=879	0	0	3	2	1	0	0	1	1	9	3	2	7	5	10	16	9	10	18	16	8	5	12	11	0	0	0	0	1
		AT4G33770.2	AT4G33770.2;AT4G33770.1	AT4G33770.2 | Symbols: ITPK2, AtITPK2 | inositol 1,3,4-trisphosphate 5/6 kinase 2 | chr4:16193589-16195238 REVERSE LENGTH=298;AT4G33770.1 | Symbols: ITPK2, AtITPK2 | inositol 1,3,4-trisphosphate 5/6 kinase 2 | chr4:16193589-16196242 REVERSE LENGTH=391	0	0	0	1	0	#N/A	#N/A	#N/A	#N/A	#N/A	#N/A	#N/A	#N/A	#N/A	#N/A	#N/A	#N/A	#N/A	#N/A	#N/A	#N/A	#N/A	#N/A	#N/A	#N/A	#N/A	#N/A	#N/A	#N/A
		AT4G34350.1	AT4G34350.1	AT4G34350.1 | Symbols: ISPH, CLB6, HDR | 4-hydroxy-3-methylbut-2-enyl diphosphate reductase, CHLOROPLAST BIOGENESIS 6 | chr4:16428681-16431038 REVERSE LENGTH=466	0	0	0	0	1	#N/A	#N/A	#N/A	#N/A	#N/A	#N/A	0	2	1	4	6	3	9	6	11	3	2	11	1	#N/A	#N/A	#N/A	#N/A	#N/A
		AT4G37880.1	AT4G37880.1	AT4G37880.1 | Symbols: no symbol available | no full name available | chr4:17810183-17811349 FORWARD LENGTH=388	0	0	0	0	0	#N/A	#N/A	#N/A	#N/A	#N/A	#N/A	#N/A	#N/A	#N/A	#N/A	#N/A	#N/A	#N/A	#N/A	#N/A	#N/A	#N/A	#N/A	#N/A	#N/A	#N/A	#N/A	#N/A	#N/A
		AT5G02810.2	AT5G02810.2;AT5G02810.1	AT5G02810.2 | Symbols: APRR7, PRR7 | pseudo-response regulator 7 | chr5:638283-640795 REVERSE LENGTH=583;AT5G02810.1 | Symbols: APRR7, PRR7 | pseudo-response regulator 7 | chr5:638283-641461 REVERSE LENGTH=727	0	0	1	0	0	#N/A	#N/A	#N/A	#N/A	#N/A	#N/A	#N/A	#N/A	#N/A	#N/A	#N/A	#N/A	#N/A	#N/A	#N/A	#N/A	#N/A	#N/A	#N/A	#N/A	#N/A	#N/A	#N/A	#N/A
		AT5G03660.1	AT5G03660.1;AT5G03660.2;AT5G03660.3	AT5G03660.1 | Symbols: no symbol available | no full name available | chr5:938068-939811 FORWARD LENGTH=173;AT5G03660.2 | Symbols: no symbol available | no full name available | chr5:938068-939811 FORWARD LENGTH=151;AT5G03660.3 | Symbols: no symbol availab	0	0	0	4	0	0	0	0	8	18	15	#N/A	#N/A	#N/A	#N/A	#N/A	#N/A	#N/A	#N/A	#N/A	#N/A	#N/A	#N/A	#N/A	1	0	27	0	0
		AT5G08180.2	AT5G08180.2;AT5G08180.1	AT5G08180.2 | Symbols: no symbol available | no full name available | chr5:2631843-2633374 REVERSE LENGTH=156;AT5G08180.1 | Symbols: no symbol available | no full name available | chr5:2631843-2633374 REVERSE LENGTH=156	0	0	2	1	0	0	1	0	3	9	8	0	4	2	1	2	3	1	1	1	1	1	1	1	1	0	3	0	0
		AT5G10770.1	AT5G10770.1	AT5G10770.1 | Symbols: no symbol available | no full name available | chr5:3403331-3405331 REVERSE LENGTH=474	0	0	1	0	0	0	0	0	0	1	0	#N/A	#N/A	#N/A	#N/A	#N/A	#N/A	#N/A	#N/A	#N/A	#N/A	#N/A	#N/A	#N/A	#N/A	#N/A	#N/A	#N/A	#N/A
		AT5G10860.1	AT5G10860.1	AT5G10860.1 | Symbols: CBSX3 | CBS domain containing protein 3 | chr5:3429173-3430142 REVERSE LENGTH=206	0	0	1	0	1	#N/A	#N/A	#N/A	#N/A	#N/A	#N/A	0	3	1	2	2	2	3	2	5	1	1	1	1	#N/A	#N/A	#N/A	#N/A	#N/A
		AT5G11240.1	AT5G11240.1	AT5G11240.1 | Symbols: AtGHS40, NuGWD1, GHS40 | Nuclear Glucose-responsive WD40 protein1, GLUCOSE HYPERSENSITIVE 40 | chr5:3582949-3586782 FORWARD LENGTH=615	0	0	3	1	0	0	0	0	0	1	0	0	0	4	1	3	0	4	3	8	1	0	1	0	#N/A	#N/A	#N/A	#N/A	#N/A
		AT5G11490.3	AT5G11490.3;AT5G11490.1;AT5G11490.2	AT5G11490.3 | Symbols: AP4B, GFS4 | Adaptor protein complex protein 4B | chr5:3672524-3676263 FORWARD LENGTH=796;AT5G11490.1 | Symbols: AP4B, GFS4 | Adaptor protein complex protein 4B | chr5:3671964-3676144 FORWARD LENGTH=841;AT5G11490.2 | Symbols: AP4B, G	0	0	1	0	0	#N/A	#N/A	#N/A	#N/A	#N/A	#N/A	0	0	2	3	5	6	5	4	7	0	2	4	2	#N/A	#N/A	#N/A	#N/A	#N/A
		AT5G11670.1	AT5G11670.1	AT5G11670.1 | Symbols: NADP-ME2, ATNADP-ME2 | NADP-malic enzyme 2, Arabidopsis thaliana NADP-malic enzyme 2 | chr5:3754456-3758040 FORWARD LENGTH=588	0	0	4	0	0	0	4	0	1	7	5	0	0	1	4	10	4	6	8	16	1	2	2	1	#N/A	#N/A	#N/A	#N/A	#N/A
		AT5G13530.2	AT5G13530.2;AT5G13530.1	AT5G13530.2 | Symbols: KEG | KEEP ON GOING | chr5:4345618-4354369 FORWARD LENGTH=1624;AT5G13530.1 | Symbols: KEG | KEEP ON GOING | chr5:4345618-4354369 FORWARD LENGTH=1625	0	0	1	1	0	0	0	7	0	16	5	0	0	4	2	10	3	4	1	5	0	5	3	0	0	0	0	0	0
		AT5G14320.2	AT5G14320.2;AT5G14320.1	AT5G14320.2 | Symbols: EMB3137 | EMBRYO DEFECTIVE 3137 | chr5:4618189-4618772 REVERSE LENGTH=128;AT5G14320.1 | Symbols: EMB3137 | EMBRYO DEFECTIVE 3137 | chr5:4617839-4618772 REVERSE LENGTH=169	0	0	0	0	1	#N/A	#N/A	#N/A	#N/A	#N/A	#N/A	0	0	0	1	0	0	0	1	1	1	0	0	0	#N/A	#N/A	#N/A	#N/A	#N/A
		AT5G14720.2	AT5G14720.2;AT5G14720.1	AT5G14720.2 | Symbols: TOT3, MAP4K4 | MITOGEN-ACTIVATED PROTEIN KINASE KINASE KINASE KINASE4, TARGET OF TEMPERATURE3 | chr5:4748212-4752642 REVERSE LENGTH=674;AT5G14720.1 | Symbols: TOT3, MAP4K4 | MITOGEN-ACTIVATED PROTEIN KINASE KINASE KINASE KINASE4, TAR	0	0	2	0	0	#N/A	#N/A	#N/A	#N/A	#N/A	#N/A	0	0	0	0	1	0	1	0	0	0	0	0	0	#N/A	#N/A	#N/A	#N/A	#N/A
		AT5G20950.2	AT5G20950.2;AT5G20950.1;AT5G20950.3;AT3G47050.2;AT3G47000.3;AT3G47000.1;AT3G47050.1	AT5G20950.2 | Symbols: BGLC1 | | chr5:7107609-7110775 REVERSE LENGTH=624;AT5G20950.1 | Symbols: BGLC1 | | chr5:7107609-7110775 REVERSE LENGTH=624;AT5G20950.3 | Symbols: BGLC1 | | chr5:7107609-7111385 REVERSE LENGTH=702;AT3G47050.2 | Symbols: no symbol a	0	0	0	2	0	0	4	0	58	45	62	#N/A	#N/A	#N/A	#N/A	#N/A	#N/A	#N/A	#N/A	#N/A	#N/A	#N/A	#N/A	#N/A	3	0	34	0	0
		AT5G22010.2	AT5G22010.2;AT5G22010.1	AT5G22010.2 | Symbols: AtRFC1, RFC1 | replication factor C1, replication factor C 1 | chr5:7280928-7287037 REVERSE LENGTH=915;AT5G22010.1 | Symbols: AtRFC1, RFC1 | replication factor C1, replication factor C 1 | chr5:7280632-7287037 REVERSE LENGTH=956	0	0	2	0	0	#N/A	#N/A	#N/A	#N/A	#N/A	#N/A	#N/A	#N/A	#N/A	#N/A	#N/A	#N/A	#N/A	#N/A	#N/A	#N/A	#N/A	#N/A	#N/A	#N/A	#N/A	#N/A	#N/A	#N/A
		AT5G26742.3	AT5G26742.3	AT5G26742.3 | Symbols: AtRH3, RH3, emb1138 | embryo defective 1138 | chr5:9285540-9288618 REVERSE LENGTH=655	0	0	0	0	0	11	13	15	14	25	24	#N/A	#N/A	#N/A	#N/A	#N/A	#N/A	#N/A	#N/A	#N/A	#N/A	#N/A	#N/A	#N/A	2	6	7	6	15
		AT5G26760.1	AT5G26760.1;AT5G26760.2	AT5G26760.1 | Symbols: RIMA | RPAP2 IYO Mate | chr5:9403869-9405704 REVERSE LENGTH=430;AT5G26760.2 | Symbols: RIMA | RPAP2 IYO Mate | chr5:9403869-9407170 REVERSE LENGTH=735	0	0	0	0	0	#N/A	#N/A	#N/A	#N/A	#N/A	#N/A	#N/A	#N/A	#N/A	#N/A	#N/A	#N/A	#N/A	#N/A	#N/A	#N/A	#N/A	#N/A	#N/A	#N/A	#N/A	#N/A	#N/A	#N/A
		AT5G26830.1	AT5G26830.1	AT5G26830.1 | Symbols: no symbol available | no full name available | chr5:9437351-9441568 FORWARD LENGTH=709	0	0	1	0	1	0	1	0	1	9	4	0	0	5	3	10	3	9	4	13	2	2	3	0	#N/A	#N/A	#N/A	#N/A	#N/A
		AT5G46610.3	AT5G46610.3;AT5G46610.2;AT5G46600.1;AT5G46610.1;AT4G17970.1	AT5G46610.3 | Symbols: no symbol available | no full name available | chr5:18913115-18915736 REVERSE LENGTH=496;AT5G46610.2 | Symbols: no symbol available | no full name available | chr5:18913115-18915736 REVERSE LENGTH=519;AT5G46600.1 | Symbols: no symbol	0	0	0	0	0	#N/A	#N/A	#N/A	#N/A	#N/A	#N/A	#N/A	#N/A	#N/A	#N/A	#N/A	#N/A	#N/A	#N/A	#N/A	#N/A	#N/A	#N/A	#N/A	#N/A	#N/A	#N/A	#N/A	#N/A
		AT5G47520.1	AT5G47520.1	AT5G47520.1 | Symbols: RABA5a, AtRABA5a | RAB GTPase homolog A5A | chr5:19277596-19278366 REVERSE LENGTH=221	0	0	0	0	0	#N/A	#N/A	#N/A	#N/A	#N/A	#N/A	#N/A	#N/A	#N/A	#N/A	#N/A	#N/A	#N/A	#N/A	#N/A	#N/A	#N/A	#N/A	#N/A	#N/A	#N/A	#N/A	#N/A	#N/A
		AT5G49320.1	AT5G49320.1	AT5G49320.1 | Symbols: no symbol available | no full name available | chr5:19995083-19996214 REVERSE LENGTH=257	0	0	0	0	0	#N/A	#N/A	#N/A	#N/A	#N/A	#N/A	#N/A	#N/A	#N/A	#N/A	#N/A	#N/A	#N/A	#N/A	#N/A	#N/A	#N/A	#N/A	#N/A	#N/A	#N/A	#N/A	#N/A	#N/A
		AT5G52040.2	AT5G52040.2	AT5G52040.2 | Symbols: ATRSP41, RS41, At-RS41 | arginine/serine-rich splicing factor 41 | chr5:21131081-21133318 FORWARD LENGTH=357	0	0	0	0	0	1044	973	909	964	1010	774	456	546	602	585	683	718	681	645	655	550	613	548	480	#N/A	#N/A	#N/A	#N/A	#N/A
		AT5G53550.4	AT5G53550.4;AT5G53550.6;AT5G53550.5;AT5G53550.3;AT5G53550.2;AT5G53550.1	AT5G53550.4 | Symbols: YSL3, ATYSL3 | YELLOW STRIPE like 3, YELLOW STRIPE LIKE 3 | chr5:21756662-21758776 FORWARD LENGTH=513;AT5G53550.6 | Symbols: YSL3, ATYSL3 | YELLOW STRIPE like 3, YELLOW STRIPE LIKE 3 | chr5:21756081-21758776 FORWARD LENGTH=675;AT5G53	0	0	0	0	0	#N/A	#N/A	#N/A	#N/A	#N/A	#N/A	#N/A	#N/A	#N/A	#N/A	#N/A	#N/A	#N/A	#N/A	#N/A	#N/A	#N/A	#N/A	#N/A	#N/A	#N/A	#N/A	#N/A	#N/A
		AT5G55830.1	AT5G55830.1	AT5G55830.1 | Symbols: LecRK-S.7 | L-type lectin receptor kinase S.7 | chr5:22594655-22596700 FORWARD LENGTH=681	0	0	1	0	0	#N/A	#N/A	#N/A	#N/A	#N/A	#N/A	#N/A	#N/A	#N/A	#N/A	#N/A	#N/A	#N/A	#N/A	#N/A	#N/A	#N/A	#N/A	#N/A	#N/A	#N/A	#N/A	#N/A	#N/A
		AT5G58240.1	AT5G58240.1	AT5G58240.1 | Symbols: FHIT | FRAGILE HISTIDINE TRIAD | chr5:23558349-23559313 REVERSE LENGTH=180	0	0	0	1	1	#N/A	#N/A	#N/A	#N/A	#N/A	#N/A	1	2	3	5	4	4	5	7	6	4	1	5	4	#N/A	#N/A	#N/A	#N/A	#N/A
		AT5G62190.1	AT5G62190.1	AT5G62190.1 | Symbols: AtRH7, PRH75 | PLANT RNA HELICASE75 | chr5:24980542-24983879 REVERSE LENGTH=671	0	0	7	1	2	0	0	0	0	4	3	0	0	3	3	4	0	1	2	0	0	0	0	0	0	0	0	0	0
		AT5G62930.2	AT5G62930.2;AT5G62930.1;AT5G62930.3	AT5G62930.2 | Symbols: GGL29 | | chr5:25254834-25256357 FORWARD LENGTH=268;AT5G62930.1 | Symbols: GGL29 | | chr5:25254912-25256357 FORWARD LENGTH=242;AT5G62930.3 | Symbols: GGL29 | | chr5:25255392-25256357 FORWARD LENGTH=184	0	0	2	0	2	0	1	0	0	2	0	#N/A	#N/A	#N/A	#N/A	#N/A	#N/A	#N/A	#N/A	#N/A	#N/A	#N/A	#N/A	#N/A	#N/A	#N/A	#N/A	#N/A	#N/A
		AT5G63860.1	AT5G63860.1	AT5G63860.1 | Symbols: AtUVR8, UVR8 | UVB-RESISTANCE 8 | chr5:25554821-25558587 REVERSE LENGTH=440	0	0	0	0	1	0	1	1	0	7	3	0	2	12	13	14	14	15	13	20	10	9	19	8	0	0	0	0	0
		AT5G64140.1	AT5G64140.1	AT5G64140.1 | Symbols: RPS28 | ribosomal protein S28 | chr5:25667529-25667723 REVERSE LENGTH=64	0	0	1	1	2	1	2	2	1	2	1	1	2	1	1	2	2	0	1	2	1	2	2	1	1	0	1	0	1
		AT5G64580.1	AT5G64580.1	AT5G64580.1 | Symbols: FtsHi4, EMB3144 | EMBRYO DEFECTIVE 3144, FtsH (filamentation-temperature-sensitive protein H) inactive 4 | chr5:25817391-25821465 REVERSE LENGTH=855	0	0	0	0	0	#N/A	#N/A	#N/A	#N/A	#N/A	#N/A	#N/A	#N/A	#N/A	#N/A	#N/A	#N/A	#N/A	#N/A	#N/A	#N/A	#N/A	#N/A	#N/A	#N/A	#N/A	#N/A	#N/A	#N/A
		AT5G65760.1	AT5G65760.1	AT5G65760.1 | Symbols: no symbol available | no full name available | chr5:26308289-26310891 FORWARD LENGTH=515	0	0	1	1	2	0	0	0	0	2	0	#N/A	#N/A	#N/A	#N/A	#N/A	#N/A	#N/A	#N/A	#N/A	#N/A	#N/A	#N/A	#N/A	#N/A	#N/A	#N/A	#N/A	#N/A
		AT5G66680.1	AT5G66680.1	AT5G66680.1 | Symbols: DGL1 | DEFECTIVE GLYCOSYLATION | chr5:26617840-26620581 REVERSE LENGTH=437	0	0	1	0	1	0	2	0	9	12	18	#N/A	#N/A	#N/A	#N/A	#N/A	#N/A	#N/A	#N/A	#N/A	#N/A	#N/A	#N/A	#N/A	0	0	2	0	0
		AT5G67280.1	AT5G67280.1	AT5G67280.1 | Symbols: RLK | receptor-like kinase | chr5:26842430-26845126 REVERSE LENGTH=751	0	0	1	0	0	#N/A	#N/A	#N/A	#N/A	#N/A	#N/A	#N/A	#N/A	#N/A	#N/A	#N/A	#N/A	#N/A	#N/A	#N/A	#N/A	#N/A	#N/A	#N/A	#N/A	#N/A	#N/A	#N/A	#N/A
		ATCG00280.1	ATCG00280.1	ATCG00280.1 | Symbols: PSBC | photosystem II reaction center protein C | chrc:33720-35141 FORWARD LENGTH=473	0	0	0	4	0	0	4	2	8	12	20	2	1	0	1	0	0	0	0	0	0	0	0	0	2	1	2	0	0
		ATCG01120.1	ATCG01120.1	ATCG01120.1 | Symbols: RPS15 | chloroplast ribosomal protein S15 | chrc:123296-123562 REVERSE LENGTH=88	0	0	0	1	0	0	1	2	6	7	7	0	1	1	1	1	2	3	2	2	1	5	3	2	1	0	3	1	0
		CON__P00711	CON__P00711	#N/A	0	0	0	4	0	#N/A	#N/A	#N/A	#N/A	#N/A	#N/A	0	0	0	0	0	2	0	0	0	0	0	0	0	#N/A	#N/A	#N/A	#N/A	#N/A
		CON__P02662	CON__P02662	#N/A	0	0	2	17	11	8	4	8	8	4	11	12	7	15	8	8	11	5	9	5	8	13	7	9	2	2	2	16	1
		CON__P02663	CON__P02663	#N/A	0	0	0	13	6	0	2	3	1	3	5	3	3	2	3	3	10	2	4	3	2	4	3	3	0	0	0	5	0
		CON__P02666	CON__P02666	#N/A	0	0	0	3	1	0	1	2	2	2	1	3	1	1	1	2	3	0	2	1	2	1	1	2	0	0	1	2	1
		CON__P02668	CON__P02668	#N/A	0	0	0	5	3	2	1	1	2	1	4	2	0	0	1	2	3	2	0	0	0	5	2	2	0	0	0	3	0
		CON__P02754	CON__P02754	#N/A	0	0	0	16	6	#N/A	#N/A	#N/A	#N/A	#N/A	#N/A	8	3	4	3	1	5	2	1	2	0	3	1	1	0	0	0	1	0
		CON__P12763	CON__P12763	#N/A	0	0	0	1	0	#N/A	#N/A	#N/A	#N/A	#N/A	#N/A	#N/A	#N/A	#N/A	#N/A	#N/A	#N/A	#N/A	#N/A	#N/A	#N/A	#N/A	#N/A	#N/A	#N/A	#N/A	#N/A	#N/A	#N/A
		CON__Q86YZ3	CON__Q86YZ3	#N/A	0	0	6	0	1	#N/A	#N/A	#N/A	#N/A	#N/A	#N/A	0	1	0	0	3	0	3	2	0	3	0	1	1	1	0	1	0	3
		REV__AT1G55150.1	REV__AT1G55150.1;REV__AT1G55150.2	AT1G55150.1 | Symbols: AtRH20, RH20 | RNA helicase 20 | chr1:20574634-20577141 FORWARD LENGTH=501;AT1G55150.2 | Symbols: AtRH20, RH20 | RNA helicase 20 | chr1:20574749-20577141 FORWARD LENGTH=526	0	0	0	1	0	#N/A	#N/A	#N/A	#N/A	#N/A	#N/A	#N/A	#N/A	#N/A	#N/A	#N/A	#N/A	#N/A	#N/A	#N/A	#N/A	#N/A	#N/A	#N/A	#N/A	#N/A	#N/A	#N/A	#N/A
		REV__AT2G43470.1	REV__AT2G43470.1	AT2G43470.1 | Symbols: no symbol available | no full name available | chr2:18049944-18051218 REVERSE LENGTH=210	0	0	0	0	0	#N/A	#N/A	#N/A	#N/A	#N/A	#N/A	#N/A	#N/A	#N/A	#N/A	#N/A	#N/A	#N/A	#N/A	#N/A	#N/A	#N/A	#N/A	#N/A	#N/A	#N/A	#N/A	#N/A	#N/A
		REV__AT3G06020.1	REV__AT3G06020.1	AT3G06020.1 | Symbols: FAF4 | FANTASTIC FOUR 4 | chr3:1813267-1814169 FORWARD LENGTH=300	0	0	0	0	0	#N/A	#N/A	#N/A	#N/A	#N/A	#N/A	#N/A	#N/A	#N/A	#N/A	#N/A	#N/A	#N/A	#N/A	#N/A	#N/A	#N/A	#N/A	#N/A	#N/A	#N/A	#N/A	#N/A	#N/A
		REV__AT3G07160.1	REV__AT3G07160.1;REV__AT3G07160.3;REV__AT3G07160.2	AT3G07160.1 | Symbols: CALS9, GSL10, gsl10, ATGSL10 | glucan synthase-like 10 | chr3:2265142-2279383 REVERSE LENGTH=1890;AT3G07160.3 | Symbols: CALS9, GSL10, gsl10, ATGSL10 | glucan synthase-like 10 | chr3:2265142-2279383 REVERSE LENGTH=1892;AT3G07160.2 |	0	0	0	0	1	#N/A	#N/A	#N/A	#N/A	#N/A	#N/A	#N/A	#N/A	#N/A	#N/A	#N/A	#N/A	#N/A	#N/A	#N/A	#N/A	#N/A	#N/A	#N/A	#N/A	#N/A	#N/A	#N/A	#N/A
		REV__AT3G23670.2	REV__AT3G23670.2;REV__AT3G23670.1	AT3G23670.2 | Symbols: KINESIN-12B, PAKRP1L | | chr3:8519290-8525055 FORWARD LENGTH=971;AT3G23670.1 | Symbols: KINESIN-12B, PAKRP1L | | chr3:8519290-8525055 FORWARD LENGTH=1313	0	0	0	1	0	#N/A	#N/A	#N/A	#N/A	#N/A	#N/A	1	0	0	0	0	0	0	0	0	1	0	0	0	#N/A	#N/A	#N/A	#N/A	#N/A
		REV__AT4G16900.3	REV__AT4G16900.3;REV__AT4G16950.6;REV__AT4G16950.3;REV__AT4G16950.2;REV__AT4G16950.4;REV__AT4G16920.2;REV__AT4G16920.8;REV__AT4G16920.3;REV__AT4G16920.5;REV__AT4G16950.5;REV__AT4G16900.2;REV__AT4G16920.7;REV__AT4G16920.4;REV__AT4G16920.6;REV__AT4G19500.1;REV__AT4G16920.9;REV__AT4G16920.1;REV__AT4G16900.1;REV__AT4G16950.1	AT4G16900.3 | Symbols: no symbol available | no full name available | chr4:9513954-9516541 REVERSE LENGTH=686;AT4G16950.6 | Symbols: SIKIC2, RPP5 | RECOGNITION OF PERONOSPORA PARASITICA 5, SIDEKICK SNC1 2 | chr4:9539010-9544340 REVERSE LENGTH=1359;AT4G1695	0	0	0	1	0	#N/A	#N/A	#N/A	#N/A	#N/A	#N/A	#N/A	#N/A	#N/A	#N/A	#N/A	#N/A	#N/A	#N/A	#N/A	#N/A	#N/A	#N/A	#N/A	#N/A	#N/A	#N/A	#N/A	#N/A
		REV__AT5G14200.3	REV__AT5G14200.3;REV__AT5G14200.1	AT5G14200.3 | Symbols: ATIMD1, IMD1 | isopropylmalate dehydrogenase 1, ARABIDOPSIS ISOPROPYLMALATE DEHYDROGENASE 1 | chr5:4576220-4577962 FORWARD LENGTH=388;AT5G14200.1 | Symbols: ATIMD1, IMD1 | isopropylmalate dehydrogenase 1, ARABIDOPSIS ISOPROPYLMALATE	0	0	1	0	0	#N/A	#N/A	#N/A	#N/A	#N/A	#N/A	#N/A	#N/A	#N/A	#N/A	#N/A	#N/A	#N/A	#N/A	#N/A	#N/A	#N/A	#N/A	#N/A	#N/A	#N/A	#N/A	#N/A	#N/A
		AT1G48610.1	AT1G48610.1;AT1G48610.2	AT1G48610.1 | Symbols: no symbol available | no full name available | chr1:17971027-17972798 REVERSE LENGTH=212;AT1G48610.2 | Symbols: no symbol available | no full name available | chr1:17971322-17972798 REVERSE LENGTH=198	1	36	16	9	13	#N/A	#N/A	#N/A	#N/A	#N/A	#N/A	0	1	1	0	0	5	0	1	0	0	0	0	0	1	9	2	4	0
		AT5G59870.1	AT5G59870.1	AT5G59870.1 | Symbols: h2a.w.6, HTA6 | histone H2A 6 | chr5:24115605-24116144 REVERSE LENGTH=150	1	23	11	9	8	#N/A	#N/A	#N/A	#N/A	#N/A	#N/A	0	0	7	0	1	9	1	10	1	0	4	0	0	1	6	0	9	0
		AT2G38770.1	AT2G38770.1	AT2G38770.1 | Symbols: MAC7, EMB2765 | MOS4-ASSOCIATED COMPLEX 7, EMBRYO DEFECTIVE 2765 | chr2:16203185-16210253 REVERSE LENGTH=1509	1	22	27	12	17	0	0	4	1	17	2	4	8	9	11	16	11	12	9	15	6	4	10	4	0	0	0	0	0
		AT3G02650.1	AT3G02650.1	AT3G02650.1 | Symbols: no symbol available | no full name available | chr3:568135-569865 FORWARD LENGTH=576	1	10	7	5	9	#N/A	#N/A	#N/A	#N/A	#N/A	#N/A	1	1	1	3	5	6	3	7	7	2	3	4	1	#N/A	#N/A	#N/A	#N/A	#N/A
		AT4G11420.1	AT4G11420.1	AT4G11420.1 | Symbols: ATTIF3A1, TIF3A1, EIF3A-1, ATEIF3A-1, EIF3A | eukaryotic translation initiation factor 3A | chr4:6947834-6952053 REVERSE LENGTH=987	1	9	3	0	3	0	1	1	0	12	10	0	6	10	11	23	13	28	26	40	11	19	19	5	1	0	0	0	0
		AT4G15900.1	AT4G15900.1	AT4G15900.1 | Symbols: PRL1 | pleiotropic regulatory locus 1 | chr4:9023775-9027443 FORWARD LENGTH=486	1	9	11	8	3	0	0	0	0	4	0	4	2	4	4	9	9	6	7	10	6	5	5	1	0	1	2	1	0
		AT3G53580.1	AT3G53580.1	AT3G53580.1 | Symbols: no symbol available | no full name available | chr3:19864784-19866907 FORWARD LENGTH=362	1	8	3	0	3	0	0	0	0	4	0	1	1	1	4	6	3	3	2	2	2	2	3	2	#N/A	#N/A	#N/A	#N/A	#N/A
		AT4G24780.2	AT4G24780.2;AT4G24780.1	AT4G24780.2 | Symbols: PLL19 | | chr4:12770631-12772227 REVERSE LENGTH=408;AT4G24780.1 | Symbols: PLL19 | | chr4:12770631-12772227 REVERSE LENGTH=408	1	8	8	5	7	0	0	0	0	1	2	#N/A	#N/A	#N/A	#N/A	#N/A	#N/A	#N/A	#N/A	#N/A	#N/A	#N/A	#N/A	#N/A	#N/A	#N/A	#N/A	#N/A	#N/A
		AT4G26900.1	AT4G26900.1	AT4G26900.1 | Symbols: AT-HF, HISN4 | HIS HF | chr4:13515514-13519608 FORWARD LENGTH=592	1	7	7	0	4	0	2	0	1	4	1	2	1	6	12	17	10	15	11	14	6	10	13	4	#N/A	#N/A	#N/A	#N/A	#N/A
		AT5G23940.1	AT5G23940.1	AT5G23940.1 | Symbols: EMB3009, DCR, PEL3 | EMBRYO DEFECTIVE 3009, DEFECTIVE IN CUTICULAR RIDGES, PERMEABLE LEAVES3 | chr5:8076616-8079677 REVERSE LENGTH=484	1	7	5	3	3	0	1	0	1	11	10	5	4	7	9	9	6	8	11	9	8	7	7	4	2	2	3	3	0
		AT1G15440.1	AT1G15440.1;AT1G15440.2	AT1G15440.1 | Symbols: PWP2, ATPWP2 | periodic tryptophan protein 2, PERIODIC TRYPTOPHAN PROTEIN 2 | chr1:5306159-5309460 REVERSE LENGTH=900;AT1G15440.2 | Symbols: PWP2, ATPWP2 | periodic tryptophan protein 2, PERIODIC TRYPTOPHAN PROTEIN 2 | chr1:5306159-5	1	6	5	1	1	#N/A	#N/A	#N/A	#N/A	#N/A	#N/A	#N/A	#N/A	#N/A	#N/A	#N/A	#N/A	#N/A	#N/A	#N/A	#N/A	#N/A	#N/A	#N/A	#N/A	#N/A	#N/A	#N/A	#N/A
		AT1G52040.1	AT1G52040.1	AT1G52040.1 | Symbols: MBP1, ATMBP | myrosinase-binding protein 1 | chr1:19350595-19352578 REVERSE LENGTH=462	1	6	5	2	1	0	6	3	27	28	34	5	3	3	4	9	9	7	12	9	5	4	8	2	2	3	13	0	0
		AT1G79280.1	AT1G79280.1;AT1G79280.3;AT1G79280.2	AT1G79280.1 | Symbols: AtTPR, NUA | TRANSLOCATED PROMOTER REGION, nuclear pore anchor | chr1:29819176-29832809 REVERSE LENGTH=2093;AT1G79280.3 | Symbols: AtTPR, NUA | TRANSLOCATED PROMOTER REGION, nuclear pore anchor | chr1:29819176-29832809 REVERSE LENGTH	1	6	3	1	1	#N/A	#N/A	#N/A	#N/A	#N/A	#N/A	0	1	0	0	0	0	0	1	0	0	0	0	0	1	0	0	0	0
		AT2G04842.2	AT2G04842.2;AT2G04842.1	AT2G04842.2 | Symbols: EMB2761 | EMBRYO DEFECTIVE 2761 | chr2:1698466-1701271 REVERSE LENGTH=650;AT2G04842.1 | Symbols: EMB2761 | EMBRYO DEFECTIVE 2761 | chr2:1698466-1701271 REVERSE LENGTH=650	1	6	1	0	0	0	0	0	0	2	0	3	6	10	19	20	16	19	19	23	10	9	17	12	#N/A	#N/A	#N/A	#N/A	#N/A
		AT2G44530.1	AT2G44530.1;AT2G44530.2	AT2G44530.1 | Symbols: PRS5, AtPRS5 | phosphoribosyl diphosphate synthase 5 | chr2:18383732-18385974 FORWARD LENGTH=394;AT2G44530.2 | Symbols: PRS5, AtPRS5 | phosphoribosyl diphosphate synthase 5 | chr2:18383732-18385974 FORWARD LENGTH=393	1	6	4	3	6	#N/A	#N/A	#N/A	#N/A	#N/A	#N/A	#N/A	#N/A	#N/A	#N/A	#N/A	#N/A	#N/A	#N/A	#N/A	#N/A	#N/A	#N/A	#N/A	#N/A	#N/A	#N/A	#N/A	#N/A
		AT3G18990.1	AT3G18990.1;AT3G18990.2;AT1G49480.3;AT1G49480.2;AT1G49480.1	AT3G18990.1 | Symbols: REM39, VRN1 | REPRODUCTIVE MERISTEM 39, REDUCED VERNALIZATION RESPONSE 1 | chr3:6549077-6551568 REVERSE LENGTH=341;AT3G18990.2 | Symbols: REM39, VRN1 | REPRODUCTIVE MERISTEM 39, REDUCED VERNALIZATION RESPONSE 1 | chr3:6548552-6551568	1	6	7	1	2	#N/A	#N/A	#N/A	#N/A	#N/A	#N/A	#N/A	#N/A	#N/A	#N/A	#N/A	#N/A	#N/A	#N/A	#N/A	#N/A	#N/A	#N/A	#N/A	0	4	0	3	0
		AT3G59480.1	AT3G59480.1	AT3G59480.1 | Symbols: FRK4, FRK7 | Fructokinase 7, Fructokinase 4 | chr3:21983103-21984440 FORWARD LENGTH=326	1	6	0	0	1	0	0	0	0	2	0	1	1	1	0	6	6	2	7	4	1	1	1	0	#N/A	#N/A	#N/A	#N/A	#N/A
		AT4G22240.1	AT4G22240.1	AT4G22240.1 | Symbols: FBN1b | fibrillin 1b | chr4:11766090-11767227 REVERSE LENGTH=310	1	6	3	1	2	0	3	0	2	14	10	1	2	3	2	7	3	5	5	5	3	4	3	4	0	0	1	0	1
		AT5G54900.1	AT5G54900.1	AT5G54900.1 | Symbols: RBP45A, ATRBP45A | RNA-binding protein 45A | chr5:22295412-22298126 FORWARD LENGTH=387	1	6	5	1	2	1	4	1	0	6	2	2	3	4	8	8	7	18	10	11	8	11	9	3	#N/A	#N/A	#N/A	#N/A	#N/A
		AT1G07830.1	AT1G07830.1	AT1G07830.1 | Symbols: no symbol available | no full name available | chr1:2422549-2423392 FORWARD LENGTH=144	1	5	3	2	1	#N/A	#N/A	#N/A	#N/A	#N/A	#N/A	#N/A	#N/A	#N/A	#N/A	#N/A	#N/A	#N/A	#N/A	#N/A	#N/A	#N/A	#N/A	#N/A	#N/A	#N/A	#N/A	#N/A	#N/A
		AT1G09210.1	AT1G09210.1	AT1G09210.1 | Symbols: CRT2, AtCRT1b, CRT1b | calreticulin 1b, CALRETICULIN 2 | chr1:2973217-2976655 REVERSE LENGTH=424	1	5	3	2	1	1	2	0	2	9	4	2	8	6	0	3	0	4	5	6	0	0	1	0	0	1	2	1	0
		AT1G13270.2	AT1G13270.2;AT1G13270.1	AT1G13270.2 | Symbols: MAP1B, MAP1C | methionine aminopeptidase 1B, METHIONINE AMINOPEPTIDASE 1B | chr1:4544999-4546574 FORWARD LENGTH=283;AT1G13270.1 | Symbols: MAP1B, MAP1C | methionine aminopeptidase 1B, METHIONINE AMINOPEPTIDASE 1B | chr1:4544999-45471	1	5	0	1	1	#N/A	#N/A	#N/A	#N/A	#N/A	#N/A	#N/A	#N/A	#N/A	#N/A	#N/A	#N/A	#N/A	#N/A	#N/A	#N/A	#N/A	#N/A	#N/A	#N/A	#N/A	#N/A	#N/A	#N/A
		AT1G13690.1	AT1G13690.1	AT1G13690.1 | Symbols: ATE1 | ATPase E1 | chr1:4693380-4694179 FORWARD LENGTH=177	1	5	3	1	3	1	1	1	0	4	1	0	2	1	4	2	4	3	4	3	3	3	3	4	#N/A	#N/A	#N/A	#N/A	#N/A
		AT1G18500.1	AT1G18500.1	AT1G18500.1 | Symbols: MAML-4, IPMS1 | methylthioalkylmalate synthase-like 4, ISOPROPYLMALATE SYNTHASE 1 | chr1:6369347-6372861 FORWARD LENGTH=631	1	5	2	4	1	#N/A	#N/A	#N/A	#N/A	#N/A	#N/A	1	2	9	18	14	9	14	5	13	2	11	9	4	0	0	0	0	0
		AT1G63000.1	AT1G63000.1	AT1G63000.1 | Symbols: NRS/ER, UER1 | UDP-4-KETO-6-DEOXY-D-GLUCOSE-3,5-EPIMERASE-4-REDUCTASE 1, nucleotide-rhamnose synthase/epimerase-reductase | chr1:23342510-23343859 FORWARD LENGTH=301	1	5	1	6	2	0	2	1	4	4	3	0	0	2	4	6	2	4	5	9	1	3	5	0	#N/A	#N/A	#N/A	#N/A	#N/A
		AT2G20060.1	AT2G20060.1	AT2G20060.1 | Symbols: no symbol available | no full name available | chr2:8659384-8661227 FORWARD LENGTH=300	1	5	3	2	2	#N/A	#N/A	#N/A	#N/A	#N/A	#N/A	0	0	2	0	1	0	2	3	1	2	0	0	0	#N/A	#N/A	#N/A	#N/A	#N/A
		AT2G30970.2	AT2G30970.2;AT2G30970.1	AT2G30970.2 | Symbols: ASP1 | aspartate aminotransferase 1 | chr2:13179012-13181686 FORWARD LENGTH=430;AT2G30970.1 | Symbols: ASP1 | aspartate aminotransferase 1 | chr2:13179012-13181686 FORWARD LENGTH=430	1	5	9	4	3	0	1	0	0	11	2	0	1	2	0	0	1	1	1	0	0	0	0	0	0	0	0	0	0
		AT2G34470.1	AT2G34470.1;AT2G34470.2	AT2G34470.1 | Symbols: UREG, PSKF109 | urease accessory protein G | chr2:14530900-14532411 REVERSE LENGTH=275;AT2G34470.2 | Symbols: UREG, PSKF109 | urease accessory protein G | chr2:14530900-14532411 REVERSE LENGTH=276	1	5	2	1	3	2	1	2	2	9	0	2	2	5	4	13	5	6	7	4	4	3	5	3	0	0	0	0	0
		AT3G17465.1	AT3G17465.1	AT3G17465.1 | Symbols: RPL3P | ribosomal protein L3 plastid | chr3:5978059-5979572 REVERSE LENGTH=324	1	5	0	0	0	#N/A	#N/A	#N/A	#N/A	#N/A	#N/A	#N/A	#N/A	#N/A	#N/A	#N/A	#N/A	#N/A	#N/A	#N/A	#N/A	#N/A	#N/A	#N/A	#N/A	#N/A	#N/A	#N/A	#N/A
		AT3G57290.1	AT3G57290.1	AT3G57290.1 | Symbols: EIF3E, ATINT6, TIF3E1, INT6, INT-6, ATEIF3E-1 | eukaryotic translation initiation factor 3E | chr3:21196786-21199073 REVERSE LENGTH=441	1	5	4	2	7	0	1	0	0	12	3	0	0	10	13	21	7	23	15	29	7	15	19	0	0	0	3	1	0
		AT5G03290.1	AT5G03290.1	AT5G03290.1 | Symbols: IDH-V | isocitrate dehydrogenase V | chr5:794043-795939 FORWARD LENGTH=374	1	5	2	0	2	0	4	2	1	9	2	5	6	8	10	16	14	15	14	13	7	10	12	8	0	0	0	1	0
		AT5G19440.1	AT5G19440.1	AT5G19440.1 | Symbols: no symbol available | no full name available | chr5:6556493-6558123 FORWARD LENGTH=326	1	5	4	3	2	2	3	1	1	8	5	0	0	1	3	4	2	7	3	8	1	3	2	0	#N/A	#N/A	#N/A	#N/A	#N/A
		AT5G22780.2	AT5G22780.2;AT5G22780.1;AT5G22770.6;AT5G22770.5;AT5G22770.4;AT5G22770.3;AT5G22770.2;AT5G22770.1	AT5G22780.2 | Symbols: no symbol available | no full name available | chr5:7590100-7597828 REVERSE LENGTH=1013;AT5G22780.1 | Symbols: no symbol available | no full name available | chr5:7590100-7597828 REVERSE LENGTH=1013;AT5G22770.6 | Symbols: AP2A1, alph	1	5	1	2	1	0	1	2	1	13	6	#N/A	#N/A	#N/A	#N/A	#N/A	#N/A	#N/A	#N/A	#N/A	#N/A	#N/A	#N/A	#N/A	#N/A	#N/A	#N/A	#N/A	#N/A
		AT5G25757.1	AT5G25757.1;AT5G25754.1	AT5G25757.1 | Symbols: no symbol available | no full name available | chr5:8965515-8967460 REVERSE LENGTH=514;AT5G25754.1 | Symbols: no symbol available | no full name available | chr5:8953564-8955511 FORWARD LENGTH=514	1	5	2	3	3	0	0	0	1	5	0	0	0	4	10	9	7	15	7	17	3	6	13	2	0	0	1	0	0
		AT5G66420.2	AT5G66420.2;AT5G66420.1;AT5G66420.3	AT5G66420.2 | Symbols: no symbol available | no full name available | chr5:26521893-26524986 REVERSE LENGTH=754;AT5G66420.1 | Symbols: no symbol available | no full name available | chr5:26521893-26524537 REVERSE LENGTH=655;AT5G66420.3 | Symbols: no symbol	1	5	0	1	3	0	0	0	0	2	0	0	0	9	14	22	12	14	10	9	5	10	8	5	0	0	0	0	0
		AT1G15750.4	AT1G15750.4;AT1G15750.3;AT1G15750.2;AT1G15750.1	AT1G15750.4 | Symbols: TPL, WSIP1 | WUS-INTERACTING PROTEIN 1, TOPLESS | chr1:5415086-5420359 REVERSE LENGTH=1131;AT1G15750.3 | Symbols: TPL, WSIP1 | WUS-INTERACTING PROTEIN 1, TOPLESS | chr1:5415086-5420359 REVERSE LENGTH=1131;AT1G15750.2 | Symbols: TPL,	1	4	3	1	0	3	5	3	6	17	7	0	0	1	3	3	1	7	3	5	3	2	4	1	0	3	3	3	0
		AT2G34970.1	AT2G34970.1	AT2G34970.1 | Symbols: no symbol available | no full name available | chr2:14746340-14748532 FORWARD LENGTH=730	1	4	0	0	0	0	0	2	2	16	2	0	0	2	2	4	3	4	1	3	2	2	1	1	#N/A	#N/A	#N/A	#N/A	#N/A
		AT2G36160.1	AT2G36160.1	AT2G36160.1 | Symbols: no symbol available | no full name available | chr2:15169925-15171159 FORWARD LENGTH=150	1	4	2	3	2	10	10	17	13	13	14	2	3	1	1	1	3	3	2	3	2	1	2	3	0	0	1	2	0
		AT2G36250.3	AT2G36250.3;AT2G36250.2;AT2G36250.1;AT2G36250.4	AT2G36250.3 | Symbols: FTSZ2-1, ATFTSZ2-1 | | chr2:15197661-15199932 REVERSE LENGTH=478;AT2G36250.2 | Symbols: FTSZ2-1, ATFTSZ2-1 | | chr2:15197661-15199932 REVERSE LENGTH=478;AT2G36250.1 | Symbols: FTSZ2-1, ATFTSZ2-1 | | chr2:15197661-15199932 REVERSE	1	4	2	2	1	#N/A	#N/A	#N/A	#N/A	#N/A	#N/A	#N/A	#N/A	#N/A	#N/A	#N/A	#N/A	#N/A	#N/A	#N/A	#N/A	#N/A	#N/A	#N/A	#N/A	#N/A	#N/A	#N/A	#N/A
		AT2G47580.1	AT2G47580.1	AT2G47580.1 | Symbols: U1A | spliceosomal protein U1A | chr2:19517229-19518686 FORWARD LENGTH=250	1	4	4	3	4	#N/A	#N/A	#N/A	#N/A	#N/A	#N/A	#N/A	#N/A	#N/A	#N/A	#N/A	#N/A	#N/A	#N/A	#N/A	#N/A	#N/A	#N/A	#N/A	#N/A	#N/A	#N/A	#N/A	#N/A
		AT3G01090.3	AT3G01090.3;AT3G01090.1;AT3G01090.2;AT3G29160.3;AT3G29160.2;AT3G29160.1	AT3G01090.3 | Symbols: KIN10, SNRK1.1, AKIN10, SnRK1 | SNF1 kinase homolog 10, SNF1-RELATED PROTEIN KINASE 1.1 | chr3:31437-33977 REVERSE LENGTH=512;AT3G01090.1 | Symbols: KIN10, SNRK1.1, AKIN10, SnRK1 | SNF1 kinase homolog 10, SNF1-RELATED PROTEIN KINASE	1	4	3	4	0	0	1	12	0	20	20	0	0	4	2	6	4	1	6	7	0	4	4	1	0	0	0	0	0
		AT3G12700.1	AT3G12700.1;AT3G12700.3;AT3G12700.2	AT3G12700.1 | Symbols: NANA | NANA | chr3:4037136-4039043 FORWARD LENGTH=461;AT3G12700.3 | Symbols: NANA | NANA | chr3:4037136-4038144 FORWARD LENGTH=238;AT3G12700.2 | Symbols: NANA | NANA | chr3:4037136-4038387 FORWARD LENGTH=263	1	4	3	3	4	#N/A	#N/A	#N/A	#N/A	#N/A	#N/A	0	0	0	1	2	3	3	1	3	2	0	0	0	0	0	0	0	1
		AT3G23620.1	AT3G23620.1	AT3G23620.1 | Symbols: ARPF2 | Arabidopsis homolog of yeast Rpf2 | chr3:8480147-8481873 FORWARD LENGTH=314	1	4	11	4	1	0	0	0	0	1	0	1	3	3	3	2	4	4	4	5	4	0	3	0	#N/A	#N/A	#N/A	#N/A	#N/A
		AT3G54050.2	AT3G54050.2;AT3G54050.1	AT3G54050.2 | Symbols: HCEF1, cfbp1 | high cyclic electron flow 1 | chr3:20016951-20018527 FORWARD LENGTH=417;AT3G54050.1 | Symbols: HCEF1, cfbp1 | high cyclic electron flow 1 | chr3:20016951-20018527 FORWARD LENGTH=417	1	4	3	1	2	0	3	1	0	9	3	2	4	4	8	4	7	6	9	6	4	5	4	4	1	0	1	0	0
		AT3G58110.2	AT3G58110.2;AT3G58110.1	AT3G58110.2 | Symbols: ECAP | EAR motif-Containing Adaptor Protein | chr3:21516775-21519129 FORWARD LENGTH=754;AT3G58110.1 | Symbols: ECAP | EAR motif-Containing Adaptor Protein | chr3:21516775-21519129 FORWARD LENGTH=784	1	4	2	1	4	0	1	13	8	19	8	#N/A	#N/A	#N/A	#N/A	#N/A	#N/A	#N/A	#N/A	#N/A	#N/A	#N/A	#N/A	#N/A	1	0	0	1	0
		AT4G00270.1	AT4G00270.1;AT2G25650.1	AT4G00270.1 | Symbols: GeBP, STKR1 | GL1 enhancer binding protein, STOREKEEPER RELATED 1 | chr4:117477-118468 REVERSE LENGTH=302;AT2G25650.1 | Symbols: GPL1 | GeBP-like protein 1 | chr2:10914765-10916006 FORWARD LENGTH=386	1	4	5	4	3	#N/A	#N/A	#N/A	#N/A	#N/A	#N/A	4	2	2	0	2	1	0	1	0	2	0	2	0	#N/A	#N/A	#N/A	#N/A	#N/A
		AT4G00570.1	AT4G00570.1	AT4G00570.1 | Symbols: NAD-ME2 | NAD-dependent malic enzyme 2 | chr4:242817-246522 REVERSE LENGTH=607	1	4	2	0	3	0	0	0	0	11	2	1	1	3	4	10	7	7	10	19	10	1	8	2	#N/A	#N/A	#N/A	#N/A	#N/A
		AT4G12600.1	AT4G12600.1;AT4G12600.2	AT4G12600.1 | Symbols: no symbol available | no full name available | chr4:7453296-7454208 FORWARD LENGTH=128;AT4G12600.2 | Symbols: no symbol available | no full name available | chr4:7453296-7454208 FORWARD LENGTH=183	1	4	2	2	0	0	0	0	2	1	2	1	1	1	3	2	2	1	2	4	1	3	2	1	0	0	4	0	0
		AT4G16060.1	AT4G16060.1	AT4G16060.1 | Symbols: no symbol available | no full name available | chr4:9094424-9096147 FORWARD LENGTH=289	1	4	0	0	0	0	2	1	2	2	2	2	2	10	12	11	8	12	10	18	7	9	15	6	#N/A	#N/A	#N/A	#N/A	#N/A
		AT5G10240.2	AT5G10240.2;AT5G10240.1;AT5G65010.1;AT5G65010.2	AT5G10240.2 | Symbols: ASN3 | asparagine synthetase 3 | chr5:3212934-3216418 REVERSE LENGTH=577;AT5G10240.1 | Symbols: ASN3 | asparagine synthetase 3 | chr5:3212934-3216418 REVERSE LENGTH=578;AT5G65010.1 | Symbols: ASN2 | asparagine synthetase 2 | chr5:259	1	4	3	1	2	#N/A	#N/A	#N/A	#N/A	#N/A	#N/A	2	1	4	13	10	9	8	7	14	6	8	10	5	#N/A	#N/A	#N/A	#N/A	#N/A
		AT5G10300.1	AT5G10300.1;AT5G10300.2	AT5G10300.1 | Symbols: AtHNL, HNL, MES5, ATMES5 | HYDROXYNITRILE LYASE, methyl esterase 5, ARABIDOPSIS THALIANA METHYL ESTERASE 5 | chr5:3239684-3240724 FORWARD LENGTH=258;AT5G10300.2 | Symbols: AtHNL, HNL, MES5, ATMES5 | HYDROXYNITRILE LYASE, methyl ester	1	4	0	1	0	#N/A	#N/A	#N/A	#N/A	#N/A	#N/A	1	3	3	6	11	11	10	15	13	6	8	11	7	#N/A	#N/A	#N/A	#N/A	#N/A
		AT5G12140.1	AT5G12140.1	AT5G12140.1 | Symbols: ATCYS1, CYS1 | cystatin-1 | chr5:3923295-3923936 REVERSE LENGTH=101	1	4	1	1	2	4	4	3	2	7	1	0	0	0	0	0	0	1	0	0	0	0	1	0	#N/A	#N/A	#N/A	#N/A	#N/A
		AT5G24300.2	AT5G24300.2;AT5G24300.1	AT5G24300.2 | Symbols: SS1, ATSS1 | STARCH SYNTHASE 1, starch synthase 1 | chr5:8266934-8270860 FORWARD LENGTH=652;AT5G24300.1 | Symbols: SS1, ATSS1 | STARCH SYNTHASE 1, starch synthase 1 | chr5:8266934-8270860 FORWARD LENGTH=652	1	4	0	0	0	#N/A	#N/A	#N/A	#N/A	#N/A	#N/A	0	0	0	0	2	0	2	0	5	0	0	0	1	#N/A	#N/A	#N/A	#N/A	#N/A
		AT5G47930.1	AT5G47930.1	AT5G47930.1 | Symbols: no symbol available | no full name available | chr5:19406423-19407329 REVERSE LENGTH=84	1	4	5	3	2	3	1	3	4	4	3	2	2	6	9	9	7	6	6	5	0	2	6	3	0	1	1	1	0
		AT5G59290.4	AT5G59290.4;AT5G59290.1;AT5G59290.3;AT5G59290.2;AT3G46440.2;AT3G46440.1;AT2G28760.2;AT2G28760.1;AT2G28760.3;AT2G28760.4	AT5G59290.4 | Symbols: ATUXS3, UXS3 | UDP-glucuronic acid decarboxylase 3 | chr5:23915814-23917554 REVERSE LENGTH=313;AT5G59290.1 | Symbols: ATUXS3, UXS3 | UDP-glucuronic acid decarboxylase 3 | chr5:23915814-23917953 REVERSE LENGTH=342;AT5G59290.3 | Symbol	1	4	0	2	1	1	3	1	4	13	5	1	3	4	6	8	5	8	10	15	5	7	9	2	#N/A	#N/A	#N/A	#N/A	#N/A
		AT5G64270.1	AT5G64270.1	AT5G64270.1 | Symbols: no symbol available | no full name available | chr5:25706909-25710718 FORWARD LENGTH=1269	1	4	6	4	0	0	0	0	0	4	0	1	4	4	3	7	4	4	4	4	4	1	1	0	0	1	0	0	0
		AT1G01050.2	AT1G01050.2;AT1G01050.1;AT4G01480.2;AT4G01480.1;AT3G53620.1;AT2G46860.1	AT1G01050.2 | Symbols: AtPPa1, PPa1 | pyrophosphorylase 1 | chr1:31382-32670 REVERSE LENGTH=212;AT1G01050.1 | Symbols: AtPPa1, PPa1 | pyrophosphorylase 1 | chr1:31382-32670 REVERSE LENGTH=212;AT4G01480.2 | Symbols: PPa5, AtPPa5 | pyrophosphorylase 5 | chr4	1	3	4	2	3	0	0	1	0	1	1	0	1	2	0	0	0	1	1	1	0	1	0	1	#N/A	#N/A	#N/A	#N/A	#N/A
		AT1G02560.1	AT1G02560.1	AT1G02560.1 | Symbols: NCLPP1, NCLPP5, CLPP5 | NUCLEAR CLPP 5, NUCLEAR-ENCODED CLPP 1, nuclear encoded CLP protease 5 | chr1:538000-539805 FORWARD LENGTH=298	1	3	2	0	0	0	3	2	0	3	2	0	0	0	1	5	0	2	3	4	1	2	4	1	0	1	0	0	0
		AT1G07780.1	AT1G07780.1;AT1G07780.5;AT1G07780.11;AT1G07780.4;AT1G07780.10;AT1G07780.12;AT1G07780.13;AT1G07780.2;AT1G07780.6;AT1G07780.8;AT1G07780.7;AT1G07780.3;AT1G07780.9;AT1G29410.7;AT1G29410.4;AT1G29410.3;AT1G29410.5;AT1G29410.6;AT1G29410.1;AT1G29410.2	AT1G07780.1 | Symbols: PAI1, TRP6 | TRANSIENT RECEPTOR POTENTIAL 6, phosphoribosylanthranilate isomerase 1 | chr1:2410352-2411833 REVERSE LENGTH=275;AT1G07780.5 | Symbols: PAI1, TRP6 | TRANSIENT RECEPTOR POTENTIAL 6, phosphoribosylanthranilate isomerase 1	1	3	2	1	0	0	3	1	1	4	0	0	0	3	3	4	4	2	3	1	2	1	0	1	#N/A	#N/A	#N/A	#N/A	#N/A
		AT1G30470.3	AT1G30470.3;AT1G30470.2;AT1G30470.1	AT1G30470.3 | Symbols: no symbol available | no full name available | chr1:10779423-10786415 FORWARD LENGTH=768;AT1G30470.2 | Symbols: no symbol available | no full name available | chr1:10779435-10786415 FORWARD LENGTH=805;AT1G30470.1 | Symbols: no symbol	1	3	2	1	2	0	0	3	0	3	1	#N/A	#N/A	#N/A	#N/A	#N/A	#N/A	#N/A	#N/A	#N/A	#N/A	#N/A	#N/A	#N/A	#N/A	#N/A	#N/A	#N/A	#N/A
		AT1G49430.2	AT1G49430.2;AT1G49430.1	AT1G49430.2 | Symbols: LACS2, LRD2 | long-chain acyl-CoA synthetase 2, LATERAL ROOT DEVELOPMENT 2 | chr1:18291188-18294350 FORWARD LENGTH=522;AT1G49430.1 | Symbols: LACS2, LRD2 | long-chain acyl-CoA synthetase 2, LATERAL ROOT DEVELOPMENT 2 | chr1:18291188-	1	3	0	2	2	#N/A	#N/A	#N/A	#N/A	#N/A	#N/A	#N/A	#N/A	#N/A	#N/A	#N/A	#N/A	#N/A	#N/A	#N/A	#N/A	#N/A	#N/A	#N/A	#N/A	#N/A	#N/A	#N/A	#N/A
		AT1G53310.3	AT1G53310.3;AT1G53310.2;AT1G53310.1;AT3G14940.2;AT3G14940.1	AT1G53310.3 | Symbols: PPC1, ATPEPC1, PEPC1, ATPPC1 | phosphoenolpyruvate carboxylase 1, PEP(PHOSPHOENOLPYRUVATE) CARBOXYLASE 1 | chr1:19884261-19888070 REVERSE LENGTH=967;AT1G53310.2 | Symbols: PPC1, ATPEPC1, PEPC1, ATPPC1 | phosphoenolpyruvate carboxylas	1	3	1	0	0	0	2	1	7	30	15	0	0	6	7	12	9	11	12	14	6	7	10	0	#N/A	#N/A	#N/A	#N/A	#N/A
		AT1G54080.1	AT1G54080.1;AT1G54080.2	AT1G54080.1 | Symbols: UBP1A | oligouridylate-binding protein 1A | chr1:20183923-20186824 REVERSE LENGTH=426;AT1G54080.2 | Symbols: UBP1A | oligouridylate-binding protein 1A | chr1:20183923-20186824 REVERSE LENGTH=430	1	3	5	0	2	1	2	1	0	3	3	1	1	3	3	5	4	3	1	3	2	4	0	1	0	0	0	0	0
		AT1G55210.2	AT1G55210.2;AT1G55210.1	AT1G55210.2 | Symbols: no symbol available | no full name available | chr1:20598057-20598620 REVERSE LENGTH=187;AT1G55210.1 | Symbols: no symbol available | no full name available | chr1:20598057-20598620 REVERSE LENGTH=187	1	3	2	2	3	1	2	1	1	2	3	#N/A	#N/A	#N/A	#N/A	#N/A	#N/A	#N/A	#N/A	#N/A	#N/A	#N/A	#N/A	#N/A	0	0	0	0	0
		AT1G56450.1	AT1G56450.1	AT1G56450.1 | Symbols: MUD1, PBG1 | 20S proteasome beta subunit G1 | chr1:21141970-21144186 FORWARD LENGTH=246	1	3	0	0	0	0	1	0	1	6	2	1	3	3	0	6	0	4	3	7	1	2	2	0	0	0	0	0	1
		AT1G76550.1	AT1G76550.1	AT1G76550.1 | Symbols: no symbol available | no full name available | chr1:28722900-28726929 REVERSE LENGTH=617	1	3	1	0	1	0	1	0	1	1	0	0	0	1	2	0	0	2	3	2	0	1	3	0	#N/A	#N/A	#N/A	#N/A	#N/A
		AT1G79040.1	AT1G79040.1	AT1G79040.1 | Symbols: PSBR | photosystem II subunit R | chr1:29736085-29736781 FORWARD LENGTH=140	1	3	2	2	3	2	1	0	1	3	3	0	0	2	0	0	0	0	0	0	0	0	0	0	#N/A	#N/A	#N/A	#N/A	#N/A
		AT1G79340.1	AT1G79340.1	AT1G79340.1 | Symbols: AtMC4, AtMCP2d, MC4, MCP2d | metacaspase 2d, metacaspase 4 | chr1:29842849-29844368 FORWARD LENGTH=418	1	3	3	3	2	1	5	2	1	5	5	2	3	5	6	7	6	6	10	11	8	3	7	1	0	0	0	1	0
		AT2G38700.1	AT2G38700.1;AT3G54250.2;AT3G54250.1	AT2G38700.1 | Symbols: MVD1, MDD1, ATMVD1, AtMDD1 | mevalonate 5-diphosphate decarboxylase 1, mevalonate diphosphate decarboxylase 1 | chr2:16180918-16183785 REVERSE LENGTH=412;AT3G54250.2 | Symbols: MDD2, AtMDD2 | mevalonate 5-diphosphate decarboxylase 2	1	3	0	0	0	0	1	0	0	5	2	2	2	7	13	14	9	10	13	18	9	6	13	5	#N/A	#N/A	#N/A	#N/A	#N/A
		AT2G39990.1	AT2G39990.1	AT2G39990.1 | Symbols: EIF2, AteIF3f, eIF3F | Arabidopsis thaliana eukaryotic translation initiation factor 3 subunit F, eukaryotic translation initiation factor 2, eukaryotic translation initiation factor 3 subunit F | chr2:16698332-16699929 REVERSE LENGT	1	3	1	0	2	1	5	1	2	14	4	0	0	3	8	5	5	5	4	12	3	2	5	0	#N/A	#N/A	#N/A	#N/A	#N/A
		AT2G43910.2	AT2G43910.2;AT2G43910.1	AT2G43910.2 | Symbols: ATHOL1, HOL1 | HARMLESS TO OZONE LAYER 1 | chr2:18184831-18186951 REVERSE LENGTH=217;AT2G43910.1 | Symbols: ATHOL1, HOL1 | HARMLESS TO OZONE LAYER 1 | chr2:18184658-18186951 REVERSE LENGTH=227	1	3	1	0	0	1	1	0	1	1	1	0	0	1	0	4	2	1	3	1	0	2	2	0	#N/A	#N/A	#N/A	#N/A	#N/A
		AT3G04780.1	AT3G04780.1	AT3G04780.1 | Symbols: no symbol available | no full name available | chr3:1311447-1313013 REVERSE LENGTH=176	1	3	0	0	0	#N/A	#N/A	#N/A	#N/A	#N/A	#N/A	0	0	0	0	1	1	0	1	0	0	0	0	0	#N/A	#N/A	#N/A	#N/A	#N/A
		AT3G07050.1	AT3G07050.1	AT3G07050.1 | Symbols: NSN1 | nucleostemin-like 1 | chr3:2229602-2232279 REVERSE LENGTH=582	1	3	11	2	0	0	1	0	2	10	2	1	6	3	5	7	7	4	9	5	4	4	5	4	0	0	4	0	0
		AT3G07720.1	AT3G07720.1	AT3G07720.1 | Symbols: no symbol available | no full name available | chr3:2465439-2467033 FORWARD LENGTH=329	1	3	0	0	0	0	1	0	1	1	0	1	4	9	12	12	10	12	16	12	11	14	15	12	#N/A	#N/A	#N/A	#N/A	#N/A
		AT3G13470.1	AT3G13470.1	AT3G13470.1 | Symbols: CPNB2, Cpn60beta2 | chaperonin-60beta2 | chr3:4389685-4392624 FORWARD LENGTH=596	1	3	1	4	2	20	16	17	14	24	20	20	20	29	33	30	29	36	29	33	23	25	23	24	0	0	0	0	0
		AT3G21110.3	AT3G21110.3;AT3G21110.2;AT3G21110.1	AT3G21110.3 | Symbols: PURC, ATPURC, PUR7 | PURIN C, purin 7 | chr3:7402696-7405273 REVERSE LENGTH=411;AT3G21110.2 | Symbols: PURC, ATPURC, PUR7 | PURIN C, purin 7 | chr3:7402696-7405273 REVERSE LENGTH=411;AT3G21110.1 | Symbols: PURC, ATPURC, PUR7 | PURIN	1	3	4	3	3	0	1	0	0	3	1	0	4	2	8	11	5	14	11	17	5	4	9	2	#N/A	#N/A	#N/A	#N/A	#N/A
		AT3G48560.1	AT3G48560.1	AT3G48560.1 | Symbols: CSR1, IMR1, TZP5, ALS, AHAS | ACETOLACTATE SYNTHASE, TRIAZOLOPYRIMIDINE RESISTANT 5, IMIDAZOLE RESISTANT 1, ACETOHYDROXY ACID SYNTHASE, chlorsulfuron/imidazolinone resistant 1 | chr3:18001530-18003542 REVERSE LENGTH=670	1	3	4	0	3	0	4	0	0	7	2	4	4	7	21	29	18	29	22	40	19	17	30	9	#N/A	#N/A	#N/A	#N/A	#N/A
		AT3G52560.1	AT3G52560.1;AT3G52560.2;AT3G52560.4	AT3G52560.1 | Symbols: UEV1D, UEV1D-4, MMZ4 | MMS2 ZWEI HOMOLOGUE 4, ubiquitin E2 variant 1D-4, UBIQUITIN E2 VARIANT 1D | chr3:19494678-19495954 REVERSE LENGTH=146;AT3G52560.2 | Symbols: UEV1D, UEV1D-4, MMZ4 | MMS2 ZWEI HOMOLOGUE 4, ubiquitin E2 variant 1D	1	3	2	1	3	1	7	0	1	6	1	6	4	7	7	11	6	11	14	18	9	9	13	9	1	0	0	2	1
		AT3G52960.1	AT3G52960.1	AT3G52960.1 | Symbols: PrxIIE | peroxiredoxin-II-E | chr3:19639699-19640403 FORWARD LENGTH=234	1	3	2	1	3	0	3	0	1	4	2	4	4	5	7	7	6	8	7	7	4	3	5	1	1	0	0	0	0
		AT3G53990.1	AT3G53990.1	AT3G53990.1 | Symbols: AtUSP, USP17 | Universal stress protein | chr3:19989658-19991019 REVERSE LENGTH=160	1	3	1	0	1	2	1	2	6	5	3	3	4	8	11	13	5	6	7	12	4	6	4	6	0	0	2	0	0
		AT4G23690.1	AT4G23690.1	AT4G23690.1 | Symbols: AtDIR6, DIR6 | Arabidopsis thaliana dirigent protein 6, dirigent protein 6 | chr4:12339152-12339715 REVERSE LENGTH=187	1	3	1	2	1	2	2	1	2	4	3	#N/A	#N/A	#N/A	#N/A	#N/A	#N/A	#N/A	#N/A	#N/A	#N/A	#N/A	#N/A	#N/A	#N/A	#N/A	#N/A	#N/A	#N/A
		AT4G29340.1	AT4G29340.1	AT4G29340.1 | Symbols: PRF4, AtPRF4 | profilin 4 | chr4:14447718-14448467 FORWARD LENGTH=134	1	3	1	2	4	3	2	0	1	2	1	2	6	3	5	8	6	10	9	6	6	3	7	6	1	0	0	2	0
		AT5G07440.3	AT5G07440.3;AT5G07440.2;AT5G07440.1	AT5G07440.3 | Symbols: GDH2 | glutamate dehydrogenase 2 | chr5:2356153-2357546 FORWARD LENGTH=309;AT5G07440.2 | Symbols: GDH2 | glutamate dehydrogenase 2 | chr5:2356153-2358012 FORWARD LENGTH=411;AT5G07440.1 | Symbols: GDH2 | glutamate dehydrogenase 2 | ch	1	3	3	0	1	#N/A	#N/A	#N/A	#N/A	#N/A	#N/A	#N/A	#N/A	#N/A	#N/A	#N/A	#N/A	#N/A	#N/A	#N/A	#N/A	#N/A	#N/A	#N/A	#N/A	#N/A	#N/A	#N/A	#N/A
		AT5G10540.1	AT5G10540.1;AT5G65620.1;AT5G65620.2	AT5G10540.1 | Symbols: TOP2 | thimet metalloendopeptidase 2 | chr5:3328119-3332462 FORWARD LENGTH=701;AT5G65620.1 | Symbols: OOP, TOP1 | thimet metalloendopeptidase 1, organellar oligopeptidase | chr5:26221951-26225784 FORWARD LENGTH=791;AT5G65620.2 | Symb	1	3	3	0	0	0	1	0	0	4	1	0	0	2	2	6	1	4	1	3	2	2	2	0	#N/A	#N/A	#N/A	#N/A	#N/A
		AT5G15770.1	AT5G15770.1	AT5G15770.1 | Symbols: AtGNA1, GNA1 | glucosamine-6-phosphate N-acetyltransferase 1, glucose-6-phosphate acetyltransferase 1 | chr5:5144093-5144542 REVERSE LENGTH=149	1	3	1	1	1	#N/A	#N/A	#N/A	#N/A	#N/A	#N/A	0	0	1	1	1	2	3	4	4	0	0	4	1	#N/A	#N/A	#N/A	#N/A	#N/A
		AT5G18110.1	AT5G18110.1	AT5G18110.1 | Symbols: NCBP | novel cap-binding protein | chr5:5989105-5990588 REVERSE LENGTH=221	1	3	1	0	1	0	1	0	0	4	0	1	0	2	5	5	5	5	9	7	3	6	6	3	#N/A	#N/A	#N/A	#N/A	#N/A
		AT5G28050.1	AT5G28050.1;AT5G28050.2;AT5G28050.3	AT5G28050.1 | Symbols: GSDA | guanosine deaminase | chr5:10044209-10045755 REVERSE LENGTH=185;AT5G28050.2 | Symbols: GSDA | guanosine deaminase | chr5:10044209-10045484 REVERSE LENGTH=204;AT5G28050.3 | Symbols: GSDA | guanosine deaminase | chr5:10044209-10	1	3	0	0	0	2	2	1	1	3	2	3	4	6	5	7	5	8	7	10	5	5	8	4	1	1	1	1	1
		AT5G36700.3	AT5G36700.3;AT5G36790.3;AT5G36790.2;AT5G36790.1;AT5G36700.4;AT5G36700.2;AT5G36700.1	AT5G36700.3 | Symbols: ATPGLP1, PGLP1 | 2-phosphoglycolate phosphatase 1 | chr5:14422120-14424430 REVERSE LENGTH=332;AT5G36790.3 | Symbols: no symbol available | no full name available | chr5:14481229-14483730 REVERSE LENGTH=362;AT5G36790.2 | Symbols: no s	1	3	0	0	0	#N/A	#N/A	#N/A	#N/A	#N/A	#N/A	1	1	0	1	2	1	2	1	2	1	2	1	1	#N/A	#N/A	#N/A	#N/A	#N/A
		AT5G39740.2	AT5G39740.2;AT5G39740.1	AT5G39740.2 | Symbols: RPL5B, OLI7 | ribosomal protein L5 B, OLIGOCELLULA 7 | chr5:15903484-15905185 FORWARD LENGTH=301;AT5G39740.1 | Symbols: RPL5B, OLI7 | ribosomal protein L5 B, OLIGOCELLULA 7 | chr5:15903365-15905185 FORWARD LENGTH=301	1	3	1	1	0	0	1	0	1	2	0	1	1	1	0	2	2	2	2	1	1	1	1	0	1	0	1	0	0
		AT5G40080.1	AT5G40080.1;AT5G39800.1	AT5G40080.1 | Symbols: no symbol available | no full name available | chr5:16040190-16041529 REVERSE LENGTH=94;AT5G39800.1 | Symbols: no symbol available | no full name available | chr5:15935580-15936936 FORWARD LENGTH=94	1	3	3	2	2	#N/A	#N/A	#N/A	#N/A	#N/A	#N/A	#N/A	#N/A	#N/A	#N/A	#N/A	#N/A	#N/A	#N/A	#N/A	#N/A	#N/A	#N/A	#N/A	#N/A	#N/A	#N/A	#N/A	#N/A
		AT5G53300.3	AT5G53300.3;AT5G53300.2;AT4G27960.2;AT5G41700.4;AT4G27960.1;AT5G41700.3;AT5G53300.4;AT5G53300.1;AT5G41700.5;AT5G41700.2;AT5G41700.1;AT3G08690.1;AT1G64230.1;AT1G64230.2;AT1G64230.3;AT3G08690.2;AT1G64230.4;AT1G64230.5	AT5G53300.3 | Symbols: UBC10, AtUBC10 | ubiquitin-conjugating enzyme 10 | chr5:21633187-21633989 REVERSE LENGTH=109;AT5G53300.2 | Symbols: UBC10, AtUBC10 | ubiquitin-conjugating enzyme 10 | chr5:21632802-21633989 REVERSE LENGTH=148;AT4G27960.2 | Symbols: U	1	3	0	1	1	1	0	1	2	4	1	#N/A	#N/A	#N/A	#N/A	#N/A	#N/A	#N/A	#N/A	#N/A	#N/A	#N/A	#N/A	#N/A	1	0	1	0	1
		AT5G53850.4	AT5G53850.4;AT5G53850.6;AT5G53850.2;AT5G53850.5;AT5G53850.1;AT5G53850.3	AT5G53850.4 | Symbols: DEP1 | DEHYDRATASE-ENOLASE-PHOSPHATASE-COMPLEX 1 | chr5:21861155-21863831 REVERSE LENGTH=418;AT5G53850.6 | Symbols: DEP1 | DEHYDRATASE-ENOLASE-PHOSPHATASE-COMPLEX 1 | chr5:21861155-21863757 REVERSE LENGTH=427;AT5G53850.2 | Symbols: D	1	3	1	1	1	0	0	0	0	4	0	#N/A	#N/A	#N/A	#N/A	#N/A	#N/A	#N/A	#N/A	#N/A	#N/A	#N/A	#N/A	#N/A	#N/A	#N/A	#N/A	#N/A	#N/A
		AT5G55000.1	AT5G55000.1;AT5G55000.2	AT5G55000.1 | Symbols: FIP2 | | chr5:22318644-22321435 FORWARD LENGTH=290;AT5G55000.2 | Symbols: FIP2 | | chr5:22318644-22321599 FORWARD LENGTH=298	1	3	5	2	5	#N/A	#N/A	#N/A	#N/A	#N/A	#N/A	0	0	0	0	1	1	1	1	0	0	0	0	0	#N/A	#N/A	#N/A	#N/A	#N/A
		AT5G56350.1	AT5G56350.1;AT4G26390.1	AT5G56350.1 | Symbols: no symbol available | no full name available | chr5:22820254-22822529 REVERSE LENGTH=498;AT4G26390.1 | Symbols: no symbol available | no full name available | chr4:13342207-13344418 FORWARD LENGTH=497	1	3	0	0	0	0	4	1	0	3	2	0	4	4	9	11	9	9	10	16	6	6	9	5	#N/A	#N/A	#N/A	#N/A	#N/A
		AT5G58230.1	AT5G58230.1	AT5G58230.1 | Symbols: MSI1, MEE70, ATMSI1 | ARABIDOPSIS MULTICOPY SUPRESSOR OF IRA1, MULTICOPY SUPRESSOR OF IRA1, MATERNAL EFFECT EMBRYO ARREST 70 | chr5:23556112-23557994 FORWARD LENGTH=424	1	3	2	1	1	0	0	3	2	6	2	5	4	8	15	13	12	8	12	14	4	6	8	6	0	1	2	0	2
		ATCG00740.1	ATCG00740.1	ATCG00740.1 | Symbols: RPOA | RNA polymerase subunit alpha | chrc:77901-78890 REVERSE LENGTH=329	1	3	2	0	2	0	0	0	1	4	2	0	1	3	3	3	3	4	4	3	1	2	4	1	0	0	3	0	0
		AT1G09140.3	AT1G09140.3;AT1G09140.2;AT1G09140.1	AT1G09140.3 | Symbols: At-SR30, SR30, ATSRP30 | Serine/Arginine-Rich Protein Splicing Factor 30, SERINE-ARGININE PROTEIN 30 | chr1:2944156-2945818 REVERSE LENGTH=248;AT1G09140.2 | Symbols: At-SR30, SR30, ATSRP30 | Serine/Arginine-Rich Protein Splicing Fact	1	2	0	0	1	#N/A	#N/A	#N/A	#N/A	#N/A	#N/A	#N/A	#N/A	#N/A	#N/A	#N/A	#N/A	#N/A	#N/A	#N/A	#N/A	#N/A	#N/A	#N/A	#N/A	#N/A	#N/A	#N/A	#N/A
		AT1G21065.1	AT1G21065.1	AT1G21065.1 | Symbols: no symbol available | no full name available | chr1:7374210-7375644 FORWARD LENGTH=217	1	2	0	2	1	#N/A	#N/A	#N/A	#N/A	#N/A	#N/A	#N/A	#N/A	#N/A	#N/A	#N/A	#N/A	#N/A	#N/A	#N/A	#N/A	#N/A	#N/A	#N/A	#N/A	#N/A	#N/A	#N/A	#N/A
		AT1G29965.1	AT1G29965.1;AT1G29970.2	AT1G29965.1 | Symbols: RPL18aD | | chr1:10498458-10499373 REVERSE LENGTH=178;AT1G29970.2 | Symbols: RPL18AA | 60S ribosomal protein L18A-1 | chr1:10498458-10501311 REVERSE LENGTH=312	1	2	1	0	2	1	1	0	0	1	0	1	2	1	3	3	3	1	1	0	4	1	1	1	#N/A	#N/A	#N/A	#N/A	#N/A
		AT1G35720.1	AT1G35720.1	AT1G35720.1 | Symbols: ANNAT1, ATOXY5, OXY5, ANN1, AtANN1 | annexin 1 | chr1:13225304-13226939 FORWARD LENGTH=317	1	2	1	0	3	1	0	4	4	5	5	0	2	1	2	4	3	8	5	3	4	0	2	2	#N/A	#N/A	#N/A	#N/A	#N/A
		AT1G79690.2	AT1G79690.2;AT1G79690.1	AT1G79690.2 | Symbols: ATNUDT3, AtND, NUDT3 | nudix hydrolase homolog 3, Nudix-DPP III | chr1:29985360-29990171 FORWARD LENGTH=772;AT1G79690.1 | Symbols: ATNUDT3, AtND, NUDT3 | nudix hydrolase homolog 3, Nudix-DPP III | chr1:29985360-29990171 FORWARD LEN	1	2	3	3	1	0	0	1	0	8	1	3	4	10	17	18	14	13	18	21	4	7	10	7	#N/A	#N/A	#N/A	#N/A	#N/A
		AT2G01350.2	AT2G01350.2;AT2G01350.4;AT2G01350.3;AT2G01350.1	AT2G01350.2 | Symbols: QPT | quinolinate phoshoribosyltransferase | chr2:165332-166842 REVERSE LENGTH=281;AT2G01350.4 | Symbols: QPT | quinolinate phoshoribosyltransferase | chr2:165332-167058 REVERSE LENGTH=327;AT2G01350.3 | Symbols: QPT | quinolinate pho	1	2	1	0	0	#N/A	#N/A	#N/A	#N/A	#N/A	#N/A	1	1	2	7	5	6	6	6	4	4	0	7	4	#N/A	#N/A	#N/A	#N/A	#N/A
		AT2G19570.1	AT2G19570.1	AT2G19570.1 | Symbols: AT-CDA1, DESZ, CDA1 | cytidine deaminase 1 | chr2:8470598-8471503 REVERSE LENGTH=301	1	2	2	1	1	0	1	0	0	3	0	2	4	2	7	9	13	7	10	13	4	8	8	4	#N/A	#N/A	#N/A	#N/A	#N/A
		AT2G23930.2	AT2G23930.2;AT3G11500.2;AT3G11500.1;AT2G23930.1	AT2G23930.2 | Symbols: SNRNP-G | probable small nuclear ribonucleoprotein G | chr2:10182781-10183026 FORWARD LENGTH=54;AT3G11500.2 | Symbols: no symbol available | no full name available | chr3:3621626-3622474 REVERSE LENGTH=79;AT3G11500.1 | Symbols: no sy	1	2	1	4	3	3	1	5	2	2	4	#N/A	#N/A	#N/A	#N/A	#N/A	#N/A	#N/A	#N/A	#N/A	#N/A	#N/A	#N/A	#N/A	0	3	2	2	1
		AT2G31570.1	AT2G31570.1	AT2G31570.1 | Symbols: ATGPX2, GPX2, GPXL2 | glutathione peroxidase 2 | chr2:13438211-13439775 REVERSE LENGTH=169	1	2	0	0	1	1	4	0	0	6	0	1	1	3	6	3	3	6	7	10	4	4	4	3	#N/A	#N/A	#N/A	#N/A	#N/A
		AT2G34590.1	AT2G34590.1	AT2G34590.1 | Symbols: no symbol available | no full name available | chr2:14568956-14570844 REVERSE LENGTH=406	1	2	1	2	1	1	1	0	0	2	1	#N/A	#N/A	#N/A	#N/A	#N/A	#N/A	#N/A	#N/A	#N/A	#N/A	#N/A	#N/A	#N/A	0	1	2	0	0
		AT2G39770.3	AT2G39770.3;AT2G39770.2;AT2G39770.1	AT2G39770.3 | Symbols: CYT1, EMB101, GMP1, VTC1, SOZ1 | GDP-MANNOSE PYROPHOSPHORYLASE 1, CYTOKINESIS DEFECTIVE 1, SENSITIVE TO OZONE 1, EMBRYO DEFECTIVE 101, VITAMIN C DEFECTIVE 1 | chr2:16589401-16590741 FORWARD LENGTH=361;AT2G39770.2 | Symbols: CYT1, EMB	1	2	0	2	2	0	3	2	0	1	2	3	2	3	8	6	6	9	6	10	5	5	10	9	#N/A	#N/A	#N/A	#N/A	#N/A
		AT2G41790.1	AT2G41790.1	AT2G41790.1 | Symbols: no symbol available | no full name available | chr2:17429453-17436110 REVERSE LENGTH=970	1	2	0	1	0	0	1	0	0	2	0	0	0	1	2	4	2	6	3	12	1	3	6	1	#N/A	#N/A	#N/A	#N/A	#N/A
		AT2G43530.1	AT2G43530.1	AT2G43530.1 | Symbols: no symbol available | no full name available | chr2:18070110-18070523 FORWARD LENGTH=83	1	2	5	1	2	0	2	0	2	1	2	0	1	1	1	2	1	2	1	4	1	1	1	1	1	0	0	1	0
		AT3G01390.4	AT3G01390.4;AT3G01390.3;AT3G01390.2;AT3G01390.1	AT3G01390.4 | Symbols: AVMA10, VMA10 | vacuolar membrane ATPase 10 | chr3:150265-150922 REVERSE LENGTH=110;AT3G01390.3 | Symbols: AVMA10, VMA10 | vacuolar membrane ATPase 10 | chr3:150265-150922 REVERSE LENGTH=110;AT3G01390.2 | Symbols: AVMA10, VMA10 | vac	1	2	1	0	0	1	2	1	4	3	5	3	4	4	2	7	4	3	4	3	3	4	3	2	1	0	0	0	0
		AT3G06860.1	AT3G06860.1	AT3G06860.1 | Symbols: ATMFP2, MFP2 | MULTIFUNCTIONAL PROTEIN 2, multifunctional protein 2 | chr3:2161926-2166009 FORWARD LENGTH=725	1	2	1	0	1	1	0	0	1	6	3	0	0	3	5	3	0	4	5	13	2	4	7	1	0	0	1	0	0
		AT3G07770.3	AT3G07770.3;AT3G07770.2;AT3G07770.1	AT3G07770.3 | Symbols: Hsp89.1, AtHsp90.6, AtHsp90-6 | HEAT SHOCK PROTEIN 90.6, HEAT SHOCK PROTEIN 89.1, HEAT SHOCK PROTEIN 90-6 | chr3:2479611-2483970 FORWARD LENGTH=799;AT3G07770.2 | Symbols: Hsp89.1, AtHsp90.6, AtHsp90-6 | HEAT SHOCK PROTEIN 90.6, HEAT	1	2	1	0	1	0	1	0	3	9	3	0	1	5	4	14	6	8	8	10	4	3	5	1	0	0	0	0	0
		AT3G13860.1	AT3G13860.1	AT3G13860.1 | Symbols: HSP60-3A | heat shock protein 60-3A | chr3:4561704-4565133 REVERSE LENGTH=572	1	2	0	0	1	#N/A	#N/A	#N/A	#N/A	#N/A	#N/A	1	2	8	6	13	2	11	8	12	2	2	6	2	0	0	0	0	0
		AT3G14290.1	AT3G14290.1;AT1G53850.2;AT1G53850.1	AT3G14290.1 | Symbols: PAE2 | 20S proteasome alpha subunit E2 | chr3:4764364-4766381 FORWARD LENGTH=237;AT1G53850.2 | Symbols: ATPAE1, PAE1 | 20S proteasome alpha subunit E1, ARABIDOPSIS 20S PROTEASOME ALPHA SUBUNIT E1 | chr1:20104131-20105792 REVERSE LENG	1	2	1	0	0	#N/A	#N/A	#N/A	#N/A	#N/A	#N/A	#N/A	#N/A	#N/A	#N/A	#N/A	#N/A	#N/A	#N/A	#N/A	#N/A	#N/A	#N/A	#N/A	0	1	0	1	0
		AT3G23840.1	AT3G23840.1	AT3G23840.1 | Symbols: CER26-LIKE, AtPNP-R1 | CER26-LIKE | chr3:8611177-8612559 FORWARD LENGTH=420	1	2	0	0	0	0	0	0	0	2	3	1	0	2	2	4	1	7	5	5	2	0	5	0	#N/A	#N/A	#N/A	#N/A	#N/A
		AT3G45190.2	AT3G45190.2;AT3G45190.1	AT3G45190.2 | Symbols: no symbol available | no full name available | chr3:16541994-16547260 REVERSE LENGTH=751;AT3G45190.1 | Symbols: no symbol available | no full name available | chr3:16541994-16548161 REVERSE LENGTH=789	1	2	3	2	3	0	2	2	0	9	2	0	1	3	2	5	3	4	3	6	3	1	4	1	0	0	0	0	0
		AT3G48000.1	AT3G48000.1	AT3G48000.1 | Symbols: ALDH2B4, ALDH2A, ALDH2 | aldehyde dehydrogenase 2A, aldehyde dehydrogenase 2B4, aldehyde dehydrogenase 2 | chr3:17717082-17719843 REVERSE LENGTH=538	1	2	0	1	0	0	0	0	0	3	0	2	3	5	1	4	4	3	4	3	2	1	1	0	0	0	0	0	0
		AT3G53890.2	AT3G53890.2;AT3G53890.1	AT3G53890.2 | Symbols: RPS21B, EVR1 | EVERSHED1 | chr3:19955582-19956049 REVERSE LENGTH=82;AT3G53890.1 | Symbols: RPS21B, EVR1 | EVERSHED1 | chr3:19955582-19956049 REVERSE LENGTH=82	1	2	1	1	1	2	1	1	2	3	1	1	2	5	0	2	0	4	1	3	1	5	6	0	#N/A	#N/A	#N/A	#N/A	#N/A
		AT3G55140.2	AT3G55140.2;AT3G55140.1;AT3G09540.2;AT3G09540.3;AT3G09540.1	AT3G55140.2 | Symbols: no symbol available | no full name available | chr3:20439060-20440225 FORWARD LENGTH=307;AT3G55140.1 | Symbols: no symbol available | no full name available | chr3:20438819-20440225 FORWARD LENGTH=331;AT3G09540.2 | Symbols: no symbol	1	2	1	1	0	0	2	0	3	3	8	#N/A	#N/A	#N/A	#N/A	#N/A	#N/A	#N/A	#N/A	#N/A	#N/A	#N/A	#N/A	#N/A	0	0	10	0	0
		AT3G56860.9	AT3G56860.9;AT3G56860.8;AT3G56860.7;AT3G56860.6;AT3G56860.5;AT3G56860.4;AT3G56860.3;AT3G56860.2;AT3G56860.11;AT3G56860.10;AT3G56860.1;AT2G41060.3;AT2G41060.2;AT2G41060.1	AT3G56860.9 | Symbols: UBA2A | UBP1-associated protein 2A | chr3:21050708-21052144 REVERSE LENGTH=478;AT3G56860.8 | Symbols: UBA2A | UBP1-associated protein 2A | chr3:21050708-21052144 REVERSE LENGTH=478;AT3G56860.7 | Symbols: UBA2A | UBP1-associated prote	1	2	2	2	1	#N/A	#N/A	#N/A	#N/A	#N/A	#N/A	0	0	0	1	1	0	7	0	9	0	2	7	0	#N/A	#N/A	#N/A	#N/A	#N/A
		AT3G59540.1	AT3G59540.1;AT2G43460.1	AT3G59540.1 | Symbols: no symbol available | no full name available | chr3:21995897-21996742 REVERSE LENGTH=69;AT2G43460.1 | Symbols: no symbol available | no full name available | chr2:18046285-18047292 REVERSE LENGTH=69	1	2	2	1	1	0	0	1	0	2	2	0	1	1	0	1	2	3	1	4	1	0	0	0	1	0	0	0	0
		AT3G60245.1	AT3G60245.1;AT3G10950.1	AT3G60245.1 | Symbols: no symbol available | no full name available | chr3:22268803-22269750 FORWARD LENGTH=92;AT3G10950.1 | Symbols: no symbol available | no full name available | chr3:3423893-3424566 FORWARD LENGTH=92	1	2	5	1	2	0	2	0	0	5	3	1	3	5	1	3	2	2	2	1	2	1	2	0	0	0	0	0	0
		AT3G63140.1	AT3G63140.1	AT3G63140.1 | Symbols: CSP41A | chloroplast stem-loop binding protein of 41 kDa | chr3:23327006-23328620 REVERSE LENGTH=406	1	2	0	1	0	#N/A	#N/A	#N/A	#N/A	#N/A	#N/A	0	0	0	6	12	9	7	6	8	4	8	6	0	#N/A	#N/A	#N/A	#N/A	#N/A
		AT4G08900.1	AT4G08900.1	AT4G08900.1 | Symbols: ARGAH1 | arginine amidohydrolase 1 | chr4:5703499-5705180 FORWARD LENGTH=342	1	2	0	1	2	0	0	0	0	2	0	0	0	0	2	4	2	2	7	9	2	5	2	1	#N/A	#N/A	#N/A	#N/A	#N/A
		AT4G11010.1	AT4G11010.1	AT4G11010.1 | Symbols: NDPK3 | nucleoside diphosphate kinase 3 | chr4:6732780-6734298 REVERSE LENGTH=238	1	2	1	0	0	3	5	2	5	4	4	6	3	6	5	5	6	8	6	10	6	5	5	3	#N/A	#N/A	#N/A	#N/A	#N/A
		AT4G11220.1	AT4G11220.1	AT4G11220.1 | Symbols: BTI2, RTNLB2, RTN2 | reticulon 2, VIRB2-interacting protein 2, Reticulan like protein B2 | chr4:6838176-6839578 REVERSE LENGTH=271	1	2	1	2	2	1	1	1	2	4	7	1	0	1	2	2	0	0	0	0	0	1	1	3	1	0	1	0	0
		AT4G12960.1	AT4G12960.1;AT4G12960.2	AT4G12960.1 | Symbols: GILT, AtGILT | gamma-interferon-responsive lysosomal thiol reductase | chr4:7583301-7584412 FORWARD LENGTH=233;AT4G12960.2 | Symbols: GILT, AtGILT | gamma-interferon-responsive lysosomal thiol reductase | chr4:7583301-7584412 FORWARD	1	2	0	0	0	0	2	1	4	4	2	0	0	0	0	0	0	1	0	1	0	0	1	0	0	0	1	0	0
		AT4G21110.2	AT4G21110.2;AT4G21110.1	AT4G21110.2 | Symbols: no symbol available | no full name available | chr4:11267673-11268774 FORWARD LENGTH=145;AT4G21110.1 | Symbols: no symbol available | no full name available | chr4:11267673-11268774 FORWARD LENGTH=145	1	2	3	2	2	1	0	2	2	1	2	3	2	1	2	2	1	3	1	2	1	2	2	1	#N/A	#N/A	#N/A	#N/A	#N/A
		AT4G26760.1	AT4G26760.1	AT4G26760.1 | Symbols: MAP65-2 | microtubule-associated protein 65-2 | chr4:13478834-13481300 REVERSE LENGTH=578	1	2	2	0	1	#N/A	#N/A	#N/A	#N/A	#N/A	#N/A	1	1	5	7	8	4	6	7	10	4	5	5	4	#N/A	#N/A	#N/A	#N/A	#N/A
		AT4G34740.1	AT4G34740.1;AT2G16570.1	AT4G34740.1 | Symbols: DOV1, ASE2, ATPURF2, ATASE2, CIA1 | CHLOROPLAST IMPORT APPARATUS 1, DIFFERENTIAL DEVELOPMENT OF VASCULAR ASSOCIATED CELLS, GLN phosphoribosyl pyrophosphate amidotransferase 2 | chr4:16574894-16576579 REVERSE LENGTH=561;AT2G16570.1 |	1	2	0	1	2	#N/A	#N/A	#N/A	#N/A	#N/A	#N/A	0	2	4	7	9	6	6	10	14	9	3	11	7	#N/A	#N/A	#N/A	#N/A	#N/A
		AT4G35050.1	AT4G35050.1	AT4G35050.1 | Symbols: MSI3, NFC3 | MULTICOPY SUPPRESSOR OF IRA1 3, NUCLEOSOME/CHROMATIN ASSEMBLY FACTOR GROUP C 3 | chr4:16682752-16684751 REVERSE LENGTH=424	1	2	0	0	1	0	0	0	0	1	0	0	0	0	0	1	0	2	1	2	0	1	1	0	#N/A	#N/A	#N/A	#N/A	#N/A
		AT4G35420.1	AT4G35420.1	AT4G35420.1 | Symbols: TKPR1, DRL1 | tetraketide alpha-pyrone reductase 1, dihydroflavonol 4-reductase-like1 | chr4:16834091-16835611 REVERSE LENGTH=326	1	2	2	0	0	#N/A	#N/A	#N/A	#N/A	#N/A	#N/A	1	2	1	2	4	4	3	4	7	3	1	4	1	#N/A	#N/A	#N/A	#N/A	#N/A
		AT4G35450.4	AT4G35450.4;AT4G35450.3;AT4G35450.2;AT4G35450.1;AT4G35450.5	AT4G35450.4 | Symbols: AFT, AKR2, AKR2A | ankyrin repeat-containing protein 2 | chr4:16840072-16841759 FORWARD LENGTH=304;AT4G35450.3 | Symbols: AFT, AKR2, AKR2A | ankyrin repeat-containing protein 2 | chr4:16839862-16841759 FORWARD LENGTH=342;AT4G35450.2	1	2	0	0	0	0	0	0	0	2	0	0	0	10	10	10	8	5	3	8	2	4	5	5	0	0	0	0	0
		AT4G37510.1	AT4G37510.1	AT4G37510.1 | Symbols: no symbol available | no full name available | chr4:17626259-17628854 REVERSE LENGTH=537	1	2	5	5	3	#N/A	#N/A	#N/A	#N/A	#N/A	#N/A	0	0	0	0	1	2	4	5	1	0	0	0	0	#N/A	#N/A	#N/A	#N/A	#N/A
		AT5G02050.1	AT5G02050.1	AT5G02050.1 | Symbols: no symbol available | no full name available | chr5:403239-404244 REVERSE LENGTH=267	1	2	1	0	2	1	1	1	3	4	4	1	3	2	2	4	3	2	3	6	3	4	3	3	#N/A	#N/A	#N/A	#N/A	#N/A
		AT5G16710.1	AT5G16710.1	AT5G16710.1 | Symbols: DHAR3 | dehydroascorbate reductase 1 | chr5:5483312-5484926 FORWARD LENGTH=258	1	2	0	1	1	0	4	0	2	7	1	0	0	0	2	5	2	6	4	12	2	2	3	0	#N/A	#N/A	#N/A	#N/A	#N/A
		AT5G20070.1	AT5G20070.1	AT5G20070.1 | Symbols: ATNUDX19, ATNUDT19, NUDX19 | ARABIDOPSIS THALIANA NUDIX HYDROLASE HOMOLOG 19, nudix hydrolase homolog 19 | chr5:6779893-6782308 FORWARD LENGTH=438	1	2	2	1	1	#N/A	#N/A	#N/A	#N/A	#N/A	#N/A	0	0	0	2	3	2	4	3	10	1	0	3	0	#N/A	#N/A	#N/A	#N/A	#N/A
		AT5G28500.2	AT5G28500.2;AT5G28500.1	AT5G28500.2 | Symbols: no symbol available | no full name available | chr5:10477810-10478945 FORWARD LENGTH=269;AT5G28500.1 | Symbols: no symbol available | no full name available | chr5:10477810-10479114 FORWARD LENGTH=434	1	2	0	0	0	#N/A	#N/A	#N/A	#N/A	#N/A	#N/A	#N/A	#N/A	#N/A	#N/A	#N/A	#N/A	#N/A	#N/A	#N/A	#N/A	#N/A	#N/A	#N/A	#N/A	#N/A	#N/A	#N/A	#N/A
		AT5G42540.1	AT5G42540.1;AT5G42540.2;AT1G75660.1	AT5G42540.1 | Symbols: XRN2, AtXRN2 | EXORIBONUCLEASE 2, exoribonuclease 2 | chr5:17007513-17014534 FORWARD LENGTH=1012;AT5G42540.2 | Symbols: XRN2, AtXRN2 | EXORIBONUCLEASE 2, exoribonuclease 2 | chr5:17007513-17014534 FORWARD LENGTH=1023;AT1G75660.1 | Sy	1	2	1	0	0	#N/A	#N/A	#N/A	#N/A	#N/A	#N/A	#N/A	#N/A	#N/A	#N/A	#N/A	#N/A	#N/A	#N/A	#N/A	#N/A	#N/A	#N/A	#N/A	#N/A	#N/A	#N/A	#N/A	#N/A
		AT5G45390.1	AT5G45390.1	AT5G45390.1 | Symbols: CLPP4, NCLPP4 | NUCLEAR-ENCODED CLP PROTEASE P4, CLP protease P4 | chr5:18396351-18397586 FORWARD LENGTH=292	1	2	1	1	0	0	2	1	0	4	2	0	1	0	1	3	2	3	3	8	1	1	4	0	0	0	0	0	0
		AT5G46180.1	AT5G46180.1	AT5G46180.1 | Symbols: DELTA-OAT | ornithine-delta-aminotransferase | chr5:18718766-18721271 REVERSE LENGTH=475	1	2	1	0	0	1	7	1	1	7	3	1	1	3	5	5	7	1	6	3	1	4	4	2	0	0	0	1	1
		AT5G46630.1	AT5G46630.1;AT5G46630.2	AT5G46630.1 | Symbols: AP2M | adaptor protein-2 mu-adaptin | chr5:18920580-18923252 FORWARD LENGTH=438;AT5G46630.2 | Symbols: AP2M | adaptor protein-2 mu-adaptin | chr5:18920580-18923060 FORWARD LENGTH=441	1	2	5	1	2	0	2	2	1	3	1	0	0	0	1	1	0	1	2	2	0	0	1	0	0	0	0	0	0
		AT5G48375.1	AT5G48375.1	AT5G48375.1 | Symbols: TGG3, BGLU39 | thioglucoside glucosidase 3, BETA GLUCOSIDASE 39 | chr5:19601303-19603883 REVERSE LENGTH=439	1	2	2	2	1	2	1	1	1	2	2	1	1	1	1	1	1	1	1	1	1	1	1	1	0	0	0	1	1
		AT5G48810.1	AT5G48810.1	AT5G48810.1 | Symbols: CB5-D, ATB5-B, ATCB5-D, B5 #3, CYTB5-B | cytochrome B5 isoform D, ARABIDOPSIS CYTOCHROME B5 ISOFORM D | chr5:19789249-19790180 REVERSE LENGTH=140	1	2	6	0	1	4	4	1	11	15	11	2	1	2	1	0	0	2	1	1	2	0	0	0	2	6	5	2	0
		AT5G54430.4	AT5G54430.4;AT5G54430.1;AT5G54430.5;AT5G54430.2;AT5G54430.6;AT5G54430.3;AT4G27320.2;AT4G27320.1	AT5G54430.4 | Symbols: ATPHOS32, PHOS32 | | chr5:22097563-22099693 REVERSE LENGTH=242;AT5G54430.1 | Symbols: ATPHOS32, PHOS32 | | chr5:22097563-22099693 REVERSE LENGTH=242;AT5G54430.5 | Symbols: ATPHOS32, PHOS32 | | chr5:22098941-22099693 REVERSE LENGTH	1	2	1	0	1	0	4	0	1	1	0	0	0	0	4	7	0	9	6	11	2	2	5	1	0	0	1	0	0
		AT5G60160.1	AT5G60160.1	AT5G60160.1 | Symbols: DAP1 | M18 aspartyl aminopeptidase2 | chr5:24223887-24226783 REVERSE LENGTH=477	1	2	3	0	2	1	5	1	1	7	3	0	2	2	2	4	3	7	2	4	3	5	4	2	0	0	0	0	0
		AT5G65260.1	AT5G65260.1	AT5G65260.1 | Symbols: no symbol available | no full name available | chr5:26080501-26082984 REVERSE LENGTH=220	1	2	0	1	1	#N/A	#N/A	#N/A	#N/A	#N/A	#N/A	#N/A	#N/A	#N/A	#N/A	#N/A	#N/A	#N/A	#N/A	#N/A	#N/A	#N/A	#N/A	#N/A	#N/A	#N/A	#N/A	#N/A	#N/A
		AT5G65840.1	AT5G65840.1	AT5G65840.1 | Symbols: no symbol available | no full name available | chr5:26344097-26346057 REVERSE LENGTH=275	1	2	0	1	3	#N/A	#N/A	#N/A	#N/A	#N/A	#N/A	0	1	3	2	4	1	4	3	4	3	1	4	1	#N/A	#N/A	#N/A	#N/A	#N/A
		AT5G67380.2	AT5G67380.2;AT5G67380.1;AT3G50000.1	AT5G67380.2 | Symbols: CKA1, ATCKA1 | casein kinase alpha 1 | chr5:26881156-26883383 REVERSE LENGTH=376;AT5G67380.1 | Symbols: CKA1, ATCKA1 | casein kinase alpha 1 | chr5:26881156-26883383 REVERSE LENGTH=409;AT3G50000.1 | Symbols: ATCKA2, CKA2 | casein ki	1	2	2	1	1	0	0	0	0	4	2	#N/A	#N/A	#N/A	#N/A	#N/A	#N/A	#N/A	#N/A	#N/A	#N/A	#N/A	#N/A	#N/A	#N/A	#N/A	#N/A	#N/A	#N/A
		ATMG00560.1	ATMG00560.1;AT2G07715.1	ATMG00560.1 | Symbols: RPL2 | | chrm:219910-222610 REVERSE LENGTH=349;AT2G07715.1 | Symbols: no symbol available | no full name available | chr2:3411180-3412694 FORWARD LENGTH=389	1	2	4	1	2	#N/A	#N/A	#N/A	#N/A	#N/A	#N/A	#N/A	#N/A	#N/A	#N/A	#N/A	#N/A	#N/A	#N/A	#N/A	#N/A	#N/A	#N/A	#N/A	#N/A	#N/A	#N/A	#N/A	#N/A
		ATMG01270.1	ATMG01270.1;AT2G07696.1	ATMG01270.1 | Symbols: RPS7 | mitochondrial ribosomal protein S7 | chrm:79559-80005 FORWARD LENGTH=148;AT2G07696.1 | Symbols: no symbol available | no full name available | chr2:3351340-3351786 REVERSE LENGTH=148	1	2	2	0	1	#N/A	#N/A	#N/A	#N/A	#N/A	#N/A	1	1	0	2	1	0	1	1	1	1	0	2	0	#N/A	#N/A	#N/A	#N/A	#N/A
		AT1G04530.1	AT1G04530.1	AT1G04530.1 | Symbols: TPR4 | tetratricopeptide repeat 4 | chr1:1234456-1235895 REVERSE LENGTH=310	1	1	1	3	5	1	3	4	5	13	3	1	1	6	4	8	8	7	5	2	2	6	3	4	#N/A	#N/A	#N/A	#N/A	#N/A
		AT1G06720.2	AT1G06720.2;AT1G06720.1;AT1G06720.3	AT1G06720.2 | Symbols: no symbol available | no full name available | chr1:2060615-2067281 REVERSE LENGTH=1175;AT1G06720.1 | Symbols: no symbol available | no full name available | chr1:2060615-2067281 REVERSE LENGTH=1147;AT1G06720.3 | Symbols: no symbol a	1	1	3	1	1	#N/A	#N/A	#N/A	#N/A	#N/A	#N/A	0	0	2	0	4	1	4	2	1	0	0	2	0	#N/A	#N/A	#N/A	#N/A	#N/A
		AT1G08500.1	AT1G08500.1	AT1G08500.1 | Symbols: ENODL18, AtENODL18 | early nodulin-like protein 18 | chr1:2689110-2689881 FORWARD LENGTH=228	1	1	2	0	0	4	1	3	1	4	2	1	1	2	1	1	0	0	1	1	1	0	0	0	0	0	0	1	0
		AT1G14000.1	AT1G14000.1	AT1G14000.1 | Symbols: VIK | VH1-interacting kinase | chr1:4797606-4800043 FORWARD LENGTH=438	1	1	0	0	2	#N/A	#N/A	#N/A	#N/A	#N/A	#N/A	1	3	6	5	9	7	8	9	19	10	3	12	2	#N/A	#N/A	#N/A	#N/A	#N/A
		AT1G14510.1	AT1G14510.1	AT1G14510.1 | Symbols: AL7, AtAL7 | alfin-like 7 | chr1:4962171-4964154 REVERSE LENGTH=252	1	1	2	3	1	0	1	2	2	2	2	1	1	1	0	0	1	0	0	0	0	0	0	1	#N/A	#N/A	#N/A	#N/A	#N/A
		AT1G14650.3	AT1G14650.3;AT1G14650.2;AT1G14650.1	AT1G14650.3 | Symbols: no symbol available | no full name available | chr1:5028077-5030520 FORWARD LENGTH=785;AT1G14650.2 | Symbols: no symbol available | no full name available | chr1:5028077-5030520 FORWARD LENGTH=785;AT1G14650.1 | Symbols: no symbol ava	1	1	4	1	0	0	0	0	0	1	0	0	1	0	1	0	0	0	0	8	0	0	3	0	#N/A	#N/A	#N/A	#N/A	#N/A
		AT1G16800.1	AT1G16800.1;AT1G16800.3;AT1G16800.2	AT1G16800.1 | Symbols: no symbol available | no full name available | chr1:5745523-5755263 REVERSE LENGTH=2114;AT1G16800.3 | Symbols: no symbol available | no full name available | chr1:5745523-5755263 REVERSE LENGTH=2156;AT1G16800.2 | Symbols: no symbol a	1	1	1	2	2	0	2	0	0	4	2	4	3	2	5	7	6	2	4	5	2	7	4	2	1	1	4	3	2
		AT1G17290.1	AT1G17290.1	AT1G17290.1 | Symbols: AlaAT1 | alanine aminotransferase | chr1:5922771-5926093 FORWARD LENGTH=543	1	1	1	0	1	0	2	0	0	3	1	0	2	3	8	9	4	8	9	13	3	2	4	2	#N/A	#N/A	#N/A	#N/A	#N/A
		AT1G18070.1	AT1G18070.1;AT1G18070.2;AT1G18070.3	AT1G18070.1 | Symbols: EF-1alpha | | chr1:6214236-6218211 REVERSE LENGTH=532;AT1G18070.2 | Symbols: EF-1alpha | | chr1:6214236-6218211 REVERSE LENGTH=532;AT1G18070.3 | Symbols: EF-1alpha | | chr1:6214236-6218211 REVERSE LENGTH=543	1	1	3	2	2	0	0	0	0	4	1	3	3	6	8	13	5	12	13	14	4	7	9	2	0	0	0	0	0
		AT1G22920.2	AT1G22920.2;AT1G22920.1	AT1G22920.2 | Symbols: CSN5A, AJH1 | ARABIDOPSIS JAB1 HOMOLOG 1, COP9 signalosome 5A | chr1:8109998-8111895 REVERSE LENGTH=351;AT1G22920.1 | Symbols: CSN5A, AJH1 | ARABIDOPSIS JAB1 HOMOLOG 1, COP9 signalosome 5A | chr1:8109882-8111895 REVERSE LENGTH=357	1	1	0	1	0	#N/A	#N/A	#N/A	#N/A	#N/A	#N/A	#N/A	#N/A	#N/A	#N/A	#N/A	#N/A	#N/A	#N/A	#N/A	#N/A	#N/A	#N/A	#N/A	#N/A	#N/A	#N/A	#N/A	#N/A
		AT1G23740.1	AT1G23740.1	AT1G23740.1 | Symbols: AOR | alkenal/one oxidoreductase | chr1:8398245-8399656 REVERSE LENGTH=386	1	1	1	0	0	0	3	0	0	2	1	0	2	2	10	11	3	8	8	13	6	5	12	4	#N/A	#N/A	#N/A	#N/A	#N/A
		AT1G29370.1	AT1G29370.1;AT1G29350.1	AT1G29370.1 | Symbols: no symbol available | no full name available | chr1:10278080-10283024 REVERSE LENGTH=831;AT1G29350.1 | Symbols: no symbol available | no full name available | chr1:10268761-10273613 REVERSE LENGTH=831	1	1	2	0	3	#N/A	#N/A	#N/A	#N/A	#N/A	#N/A	2	5	5	5	8	2	9	6	11	6	3	6	3	#N/A	#N/A	#N/A	#N/A	#N/A
		AT1G31070.1	AT1G31070.1;AT2G35020.1;AT1G31070.2	AT1G31070.1 | Symbols: GlcNAc1pUT1, GLCNA.UT1 | N-acetylglucosamine-1-phosphate uridylyltransferase 1 | chr1:11084951-11087740 FORWARD LENGTH=383;AT2G35020.1 | Symbols: GlcNAc1pUT2, GLCNA.UT2 | N-acetylglucosamine-1-phosphate uridylyltransferase 2 | chr2:1	1	1	3	0	1	0	2	0	1	2	2	#N/A	#N/A	#N/A	#N/A	#N/A	#N/A	#N/A	#N/A	#N/A	#N/A	#N/A	#N/A	#N/A	#N/A	#N/A	#N/A	#N/A	#N/A
		AT1G32500.1	AT1G32500.1	AT1G32500.1 | Symbols: ATNAP6, ABCI7, NAP6 | ATP-binding cassette I7, non-intrinsic ABC protein 6 | chr1:11750091-11751994 REVERSE LENGTH=475	1	1	2	1	1	0	0	0	0	3	0	0	0	4	4	4	1	3	3	7	1	1	4	0	#N/A	#N/A	#N/A	#N/A	#N/A
		AT1G52730.3	AT1G52730.3;AT3G15610.1;AT1G52730.2;AT1G52730.1;AT1G15470.2;AT1G15470.1	AT1G52730.3 | Symbols: no symbol available | no full name available | chr1:19642866-19644518 FORWARD LENGTH=265;AT3G15610.1 | Symbols: no symbol available | no full name available | chr3:5291076-5292796 REVERSE LENGTH=341;AT1G52730.2 | Symbols: no symbol a	1	1	1	1	1	0	0	0	0	3	0	#N/A	#N/A	#N/A	#N/A	#N/A	#N/A	#N/A	#N/A	#N/A	#N/A	#N/A	#N/A	#N/A	0	0	0	0	0
		AT1G54410.1	AT1G54410.1	AT1G54410.1 | Symbols: HIRD11, AtHIRD11 | dehydrin 11kDa | chr1:20310305-20310601 REVERSE LENGTH=98	1	1	1	1	0	#N/A	#N/A	#N/A	#N/A	#N/A	#N/A	1	1	0	2	1	2	3	1	3	3	1	4	4	#N/A	#N/A	#N/A	#N/A	#N/A
		AT1G56700.3	AT1G56700.3;AT1G23440.3;AT1G23440.1;AT1G56700.4;AT1G56700.2;AT1G56700.1	AT1G56700.3 | Symbols: no symbol available | no full name available | chr1:21256830-21257640 FORWARD LENGTH=190;AT1G23440.3 | Symbols: no symbol available | no full name available | chr1:8321940-8324019 FORWARD LENGTH=217;AT1G23440.1 | Symbols: no symbol a	1	1	2	2	1	#N/A	#N/A	#N/A	#N/A	#N/A	#N/A	#N/A	#N/A	#N/A	#N/A	#N/A	#N/A	#N/A	#N/A	#N/A	#N/A	#N/A	#N/A	#N/A	#N/A	#N/A	#N/A	#N/A	#N/A
		AT1G62390.1	AT1G62390.1	AT1G62390.1 | Symbols: Phox2, CLMP1 | Phox2, CLUMPED CHLOROPLASTS 1 | chr1:23084632-23086887 REVERSE LENGTH=751	1	1	0	0	0	0	0	1	0	4	2	4	8	7	6	6	6	5	6	11	7	8	7	6	0	0	1	0	0
		AT1G65260.2	AT1G65260.2;AT1G65260.1	AT1G65260.2 | Symbols: VIPP1, PTAC4, IM30 | VESICLE-INDUCING PROTEIN IN PLASTIDS 1, plastid transcriptionally active 4 | chr1:24236914-24240428 FORWARD LENGTH=259;AT1G65260.1 | Symbols: VIPP1, PTAC4, IM30 | VESICLE-INDUCING PROTEIN IN PLASTIDS 1, plastid t	1	1	1	0	2	0	0	0	0	4	0	#N/A	#N/A	#N/A	#N/A	#N/A	#N/A	#N/A	#N/A	#N/A	#N/A	#N/A	#N/A	#N/A	0	0	0	0	0
		AT1G69530.4	AT1G69530.4;AT1G69530.5;AT1G69530.2;AT1G69530.1;AT1G69530.3	AT1G69530.4 | Symbols: AT-EXP1, ATHEXP ALPHA 1.2, EXP1, ATEXPA1, EXPA1, ATEXP1 | EXPANSIN 1, expansin A1 | chr1:26142034-26143051 FORWARD LENGTH=220;AT1G69530.5 | Symbols: AT-EXP1, ATHEXP ALPHA 1.2, EXP1, ATEXPA1, EXPA1, ATEXP1 | EXPANSIN 1, expansin A1 |	1	1	2	2	2	1	1	0	3	1	5	0	1	1	1	1	0	1	0	0	1	1	1	1	0	0	2	0	0
		AT1G71730.1	AT1G71730.1	AT1G71730.1 | Symbols: no symbol available | no full name available | chr1:26986298-26986831 REVERSE LENGTH=177	1	1	0	0	2	#N/A	#N/A	#N/A	#N/A	#N/A	#N/A	2	1	2	3	2	2	3	3	13	5	4	7	4	#N/A	#N/A	#N/A	#N/A	#N/A
		AT1G72970.2	AT1G72970.2;AT1G72970.1	AT1G72970.2 | Symbols: EDA17, HTH | HOTHEAD, embryo sac development arrest 17 | chr1:27452872-27455706 FORWARD LENGTH=567;AT1G72970.1 | Symbols: EDA17, HTH | HOTHEAD, embryo sac development arrest 17 | chr1:27452872-27455706 FORWARD LENGTH=594	1	1	1	0	0	0	2	0	0	4	0	0	1	4	2	5	2	4	2	5	4	2	4	1	#N/A	#N/A	#N/A	#N/A	#N/A
		AT1G75990.1	AT1G75990.1	AT1G75990.1 | Symbols: no symbol available | no full name available | chr1:28524623-28526718 REVERSE LENGTH=487	1	1	0	0	0	0	0	0	1	1	0	0	0	0	1	2	0	1	1	1	1	0	0	0	#N/A	#N/A	#N/A	#N/A	#N/A
		AT1G79440.1	AT1G79440.1	AT1G79440.1 | Symbols: ALDH5F1, ENF1, SSADH1, SSADH | ENLARGED FIL EXPRESSION DOMAIN 1, SUCCINIC SEMIALDEHYDE DEHYDROGENASE, SUCCINIC SEMIALDEHYDE DEHYDROGENASE 1, aldehyde dehydrogenase 5F1 | chr1:29882525-29887275 REVERSE LENGTH=528	1	1	1	0	1	1	4	0	1	1	1	0	0	0	11	13	7	18	13	21	9	7	15	2	#N/A	#N/A	#N/A	#N/A	#N/A
		AT1G79870.1	AT1G79870.1;AT1G79870.2	AT1G79870.1 | Symbols: HPPR2 | Hydroxyphenylpyruvate reductase 2 | chr1:30044794-30045851 FORWARD LENGTH=313;AT1G79870.2 | Symbols: HPPR2 | Hydroxyphenylpyruvate reductase 2 | chr1:30044794-30045851 FORWARD LENGTH=294	1	1	1	0	1	0	1	0	0	1	1	1	0	0	5	4	5	8	7	10	6	0	6	3	#N/A	#N/A	#N/A	#N/A	#N/A
		AT2G16700.4	AT2G16700.4;AT2G16700.2;AT2G16700.1	AT2G16700.4 | Symbols: ADF5, ATADF5 | actin depolymerizing factor 5 | chr2:7244827-7245467 FORWARD LENGTH=132;AT2G16700.2 | Symbols: ADF5, ATADF5 | actin depolymerizing factor 5 | chr2:7244827-7245467 FORWARD LENGTH=132;AT2G16700.1 | Symbols: ADF5, ATADF5	1	1	1	3	1	2	0	3	3	1	0	1	1	0	1	1	0	1	0	3	1	1	1	0	#N/A	#N/A	#N/A	#N/A	#N/A
		AT2G19770.1	AT2G19770.1	AT2G19770.1 | Symbols: PRF5 | profilin 5 | chr2:8519885-8521119 REVERSE LENGTH=134	1	1	1	1	1	0	1	1	1	1	0	0	0	0	1	1	0	1	4	2	1	1	1	1	#N/A	#N/A	#N/A	#N/A	#N/A
		AT2G20260.1	AT2G20260.1;AT4G28750.1	AT2G20260.1 | Symbols: PSAE-2 | photosystem I subunit E-2 | chr2:8736780-8737644 FORWARD LENGTH=145;AT4G28750.1 | Symbols: PSAE-1 | PSA E1 KNOCKOUT | chr4:14202951-14203888 REVERSE LENGTH=143	1	1	0	3	0	0	0	0	0	1	2	#N/A	#N/A	#N/A	#N/A	#N/A	#N/A	#N/A	#N/A	#N/A	#N/A	#N/A	#N/A	#N/A	1	1	3	0	0
		AT2G27020.1	AT2G27020.1;AT2G27020.2	AT2G27020.1 | Symbols: PAG1 | 20S proteasome alpha subunit G1 | chr2:11528515-11530858 REVERSE LENGTH=249;AT2G27020.2 | Symbols: PAG1 | 20S proteasome alpha subunit G1 | chr2:11528515-11531164 REVERSE LENGTH=351	1	1	0	1	0	0	0	1	1	5	2	1	3	6	0	9	3	7	4	8	0	3	1	0	1	2	2	0	0
		AT2G27600.1	AT2G27600.1	AT2G27600.1 | Symbols: ATSKD1, SKD1, VPS4 | SUPPRESSOR OF K+ TRANSPORT GROWTH DEFECT1, VACUOLAR PROTEIN SORTING 4 | chr2:11781226-11783730 FORWARD LENGTH=435	1	1	0	0	0	0	0	0	0	3	0	0	0	3	6	6	2	4	5	5	0	0	2	0	#N/A	#N/A	#N/A	#N/A	#N/A
		AT2G28290.2	AT2G28290.2;AT2G28290.4;AT2G28290.3;AT2G28290.6;AT2G28290.1;AT2G28290.5	AT2G28290.2 | Symbols: CHR3, SYD | SPLAYED, CHROMATIN REMODELING COMPLEX SUBUNIT R 3 | chr2:12056771-12072950 FORWARD LENGTH=3529;AT2G28290.4 | Symbols: CHR3, SYD | SPLAYED, CHROMATIN REMODELING COMPLEX SUBUNIT R 3 | chr2:12056771-12072950 FORWARD LENGTH=3	1	1	1	0	0	0	3	0	0	2	0	4	5	7	7	10	10	4	11	3	6	3	7	4	#N/A	#N/A	#N/A	#N/A	#N/A
		AT2G37190.1	AT2G37190.1	AT2G37190.1 | Symbols: no symbol available | no full name available | chr2:15619559-15620059 REVERSE LENGTH=166	1	1	1	1	0	0	0	0	0	1	0	1	0	4	1	3	1	3	3	1	1	2	0	0	#N/A	#N/A	#N/A	#N/A	#N/A
		AT2G39795.1	AT2G39795.1	AT2G39795.1 | Symbols: no symbol available | no full name available | chr2:16597026-16598028 FORWARD LENGTH=250	1	1	3	0	1	#N/A	#N/A	#N/A	#N/A	#N/A	#N/A	0	0	1	0	3	0	3	1	2	0	0	0	0	#N/A	#N/A	#N/A	#N/A	#N/A
		AT2G44710.3	AT2G44710.3;AT2G44710.4;AT2G44710.2;AT2G44710.1	AT2G44710.3 | Symbols: no symbol available | no full name available | chr2:18433107-18436629 FORWARD LENGTH=445;AT2G44710.4 | Symbols: no symbol available | no full name available | chr2:18433457-18436629 FORWARD LENGTH=724;AT2G44710.2 | Symbols: no symbol	1	1	3	0	0	#N/A	#N/A	#N/A	#N/A	#N/A	#N/A	#N/A	#N/A	#N/A	#N/A	#N/A	#N/A	#N/A	#N/A	#N/A	#N/A	#N/A	#N/A	#N/A	#N/A	#N/A	#N/A	#N/A	#N/A
		AT2G47010.3	AT2G47010.3;AT2G47010.2;AT2G47010.1	AT2G47010.3 | Symbols: no symbol available | no full name available | chr2:19317505-19319054 FORWARD LENGTH=456;AT2G47010.2 | Symbols: no symbol available | no full name available | chr2:19317505-19319252 FORWARD LENGTH=493;AT2G47010.1 | Symbols: no symbol	1	1	1	1	2	0	0	0	0	1	0	0	0	0	1	0	0	1	0	3	0	1	1	0	#N/A	#N/A	#N/A	#N/A	#N/A
		AT2G47970.2	AT2G47970.2;AT2G47970.1	AT2G47970.2 | Symbols: no symbol available | no full name available | chr2:19629525-19630589 FORWARD LENGTH=354;AT2G47970.1 | Symbols: no symbol available | no full name available | chr2:19629525-19630973 FORWARD LENGTH=413	1	1	2	0	0	#N/A	#N/A	#N/A	#N/A	#N/A	#N/A	#N/A	#N/A	#N/A	#N/A	#N/A	#N/A	#N/A	#N/A	#N/A	#N/A	#N/A	#N/A	#N/A	#N/A	#N/A	#N/A	#N/A	#N/A
		AT3G02760.2	AT3G02760.2;AT3G02760.1	AT3G02760.2 | Symbols: no symbol available | no full name available | chr3:597588-600650 REVERSE LENGTH=883;AT3G02760.1 | Symbols: no symbol available | no full name available | chr3:597588-600650 REVERSE LENGTH=883	1	1	3	0	3	0	1	0	0	8	0	5	10	7	24	19	20	19	21	24	12	11	19	9	#N/A	#N/A	#N/A	#N/A	#N/A
		AT3G05070.1	AT3G05070.1	AT3G05070.1 | Symbols: no symbol available | no full name available | chr3:1416480-1417533 FORWARD LENGTH=144	1	1	1	0	0	#N/A	#N/A	#N/A	#N/A	#N/A	#N/A	0	2	1	1	2	1	1	3	1	2	2	2	0	#N/A	#N/A	#N/A	#N/A	#N/A
		AT3G06350.1	AT3G06350.1	AT3G06350.1 | Symbols: MEE32, EMB3004 | MATERNAL EFFECT EMBRYO ARREST 32, EMBRYO DEFECTIVE 3004 | chr3:1924536-1927701 REVERSE LENGTH=603	1	1	1	0	0	0	0	0	0	4	0	0	0	1	4	6	2	5	3	11	1	3	5	1	#N/A	#N/A	#N/A	#N/A	#N/A
		AT3G10690.1	AT3G10690.1	AT3G10690.1 | Symbols: GYRA | DNA GYRASE A | chr3:3339612-3346243 REVERSE LENGTH=950	1	1	7	3	2	#N/A	#N/A	#N/A	#N/A	#N/A	#N/A	0	1	18	0	1	35	1	35	2	0	8	0	0	#N/A	#N/A	#N/A	#N/A	#N/A
		AT3G11770.1	AT3G11770.1	AT3G11770.1 | Symbols: RICE1 | RISC-Interacting Clearing 3- 5 Exoribonuclease 1 | chr3:3721490-3722092 REVERSE LENGTH=200	1	1	2	2	2	0	2	0	2	4	5	2	4	4	6	7	2	4	4	6	5	5	5	6	0	0	1	1	0
		AT3G12170.1	AT3G12170.1;AT3G12170.2;AT5G06910.1	AT3G12170.1 | Symbols: no symbol available | no full name available | chr3:3881021-3882655 FORWARD LENGTH=262;AT3G12170.2 | Symbols: no symbol available | no full name available | chr3:3880913-3882655 FORWARD LENGTH=298;AT5G06910.1 | Symbols: ATJ6 | J-doma	1	1	0	1	2	#N/A	#N/A	#N/A	#N/A	#N/A	#N/A	0	0	0	0	0	1	1	3	0	0	0	0	0	#N/A	#N/A	#N/A	#N/A	#N/A
		AT3G13570.1	AT3G13570.1	AT3G13570.1 | Symbols: SCL30A, At-SCL30A | SC35-like splicing factor 30A | chr3:4429564-4431602 REVERSE LENGTH=262	1	1	4	0	2	0	2	0	0	0	0	0	1	0	0	0	0	0	0	0	0	0	0	1	#N/A	#N/A	#N/A	#N/A	#N/A
		AT3G23830.2	AT3G23830.2;AT3G23830.1	AT3G23830.2 | Symbols: RBGA4, GRP4, AtGRP4, GR-RBP4 | RNA-binding glycine-rich protein A4, glycine-rich RNA-binding protein 4 | chr3:8606762-8607677 REVERSE LENGTH=136;AT3G23830.1 | Symbols: RBGA4, GRP4, AtGRP4, GR-RBP4 | RNA-binding glycine-rich protein A	1	1	0	0	0	0	2	0	0	0	0	2	5	5	4	6	6	5	6	6	5	11	6	5	#N/A	#N/A	#N/A	#N/A	#N/A
		AT3G29030.1	AT3G29030.1	AT3G29030.1 | Symbols: ATEXPA5, EXPA5, ATEXP5, ATHEXP ALPHA 1.4, EXP5 | ARABIDOPSIS THALIANA EXPANSIN A5, expansin A5, EXPANSIN 5, ARABIDOPSIS THALIANA EXPANSIN 5 | chr3:11011538-11013068 REVERSE LENGTH=255	1	1	1	1	1	#N/A	#N/A	#N/A	#N/A	#N/A	#N/A	#N/A	#N/A	#N/A	#N/A	#N/A	#N/A	#N/A	#N/A	#N/A	#N/A	#N/A	#N/A	#N/A	#N/A	#N/A	#N/A	#N/A	#N/A
		AT3G44600.1	AT3G44600.1	AT3G44600.1 | Symbols: CYP71, AtCYP71 | cyclophilin 71 | chr3:16165368-16169201 REVERSE LENGTH=631	1	1	1	0	1	#N/A	#N/A	#N/A	#N/A	#N/A	#N/A	0	0	0	0	0	0	0	0	7	0	0	0	0	#N/A	#N/A	#N/A	#N/A	#N/A
		AT3G51800.3	AT3G51800.3;AT3G51800.1;AT3G51800.2	AT3G51800.3 | Symbols: ATG2, EBP1, ATEBP1, G2p | A. THALIANA ERBB-3 BINDING PROTEIN 1, ERBB-3 BINDING PROTEIN 1 | chr3:19211261-19213568 REVERSE LENGTH=385;AT3G51800.1 | Symbols: ATG2, EBP1, ATEBP1, G2p | A. THALIANA ERBB-3 BINDING PROTEIN 1, ERBB-3 BINDIN	1	1	1	0	1	0	3	0	0	4	1	0	2	9	12	16	12	14	13	21	5	7	12	6	0	0	0	0	0
		AT3G51840.1	AT3G51840.1	AT3G51840.1 | Symbols: ACX4, ATG6, ATSCX | acyl-CoA oxidase 4 | chr3:19225653-19229008 REVERSE LENGTH=436	1	1	0	0	1	#N/A	#N/A	#N/A	#N/A	#N/A	#N/A	0	0	1	1	7	4	5	4	7	0	3	7	1	#N/A	#N/A	#N/A	#N/A	#N/A
		AT3G52090.1	AT3G52090.1;AT3G52090.2	AT3G52090.1 | Symbols: ATRPB13.6, NRPD11, NRPB11, NRPE11 | | chr3:19318069-19318998 REVERSE LENGTH=116;AT3G52090.2 | Symbols: ATRPB13.6, NRPD11, NRPB11, NRPE11 | | chr3:19318069-19318998 REVERSE LENGTH=146	1	1	1	0	1	#N/A	#N/A	#N/A	#N/A	#N/A	#N/A	0	0	1	2	3	3	1	2	4	2	0	3	0	#N/A	#N/A	#N/A	#N/A	#N/A
		AT3G53420.2	AT3G53420.2;AT3G53420.1	AT3G53420.2 | Symbols: PIP2;1, AtPIP2;1, PIP2A, PIP2 | PLASMA MEMBRANE INTRINSIC PROTEIN 2, PLASMA MEMBRANE INTRINSIC PROTEIN 2;1, plasma membrane intrinsic protein 2A | chr3:19803906-19805454 REVERSE LENGTH=287;AT3G53420.1 | Symbols: PIP2;1, AtPIP2;1, PIP	1	1	1	1	1	0	1	0	5	6	10	1	1	3	1	3	4	3	2	1	0	2	0	1	3	2	5	0	0
		AT3G53900.1	AT3G53900.1;AT3G53900.2	AT3G53900.1 | Symbols: PYRR, UPP | PYRIMIDINE R, uracil phosphoribosyltransferase | chr3:19956914-19958699 REVERSE LENGTH=231;AT3G53900.2 | Symbols: PYRR, UPP | PYRIMIDINE R, uracil phosphoribosyltransferase | chr3:19956914-19959006 REVERSE LENGTH=296	1	1	1	0	1	#N/A	#N/A	#N/A	#N/A	#N/A	#N/A	1	4	8	15	24	14	23	22	27	15	16	23	10	#N/A	#N/A	#N/A	#N/A	#N/A
		AT3G55460.1	AT3G55460.1	AT3G55460.1 | Symbols: SCL30, At-SCL30 | SC35-like splicing factor 30 | chr3:20561024-20563502 FORWARD LENGTH=262	1	1	0	0	1	#N/A	#N/A	#N/A	#N/A	#N/A	#N/A	1	2	0	1	1	0	1	1	1	2	0	3	0	#N/A	#N/A	#N/A	#N/A	#N/A
		AT3G56240.1	AT3G56240.1;AT3G56240.3;AT3G56240.2	AT3G56240.1 | Symbols: AtHMP31, CCH | HEAVY METAL ASSOCIATED PROTEIN 31, copper chaperone | chr3:20863460-20864402 REVERSE LENGTH=121;AT3G56240.3 | Symbols: AtHMP31, CCH | HEAVY METAL ASSOCIATED PROTEIN 31, copper chaperone | chr3:20863460-20864402 REVERSE	1	1	1	0	1	#N/A	#N/A	#N/A	#N/A	#N/A	#N/A	#N/A	#N/A	#N/A	#N/A	#N/A	#N/A	#N/A	#N/A	#N/A	#N/A	#N/A	#N/A	#N/A	0	0	2	1	0
		AT4G00430.1	AT4G00430.1;AT4G00430.2	AT4G00430.1 | Symbols: PIP1E, TMP-C, PIP1;4 | plasma membrane intrinsic protein 1;4, PLASMA MEMBRANE INTRINSIC PROTEIN 1E, TRANSMEMBRANE PROTEIN C | chr4:186143-187531 REVERSE LENGTH=287;AT4G00430.2 | Symbols: PIP1E, TMP-C, PIP1;4 | plasma membrane intrins	1	1	2	1	0	1	6	1	8	11	11	2	3	4	1	2	3	2	5	1	2	1	2	1	1	1	5	1	1
		AT4G03520.1	AT4G03520.1;AT4G03520.2	AT4G03520.1 | Symbols: ATHM2, TRXm2 | thioredoxin m2 | chr4:1562585-1564055 REVERSE LENGTH=186;AT4G03520.2 | Symbols: ATHM2, TRXm2 | thioredoxin m2 | chr4:1562585-1562803 REVERSE LENGTH=72	1	1	1	0	0	0	1	0	1	6	1	#N/A	#N/A	#N/A	#N/A	#N/A	#N/A	#N/A	#N/A	#N/A	#N/A	#N/A	#N/A	#N/A	#N/A	#N/A	#N/A	#N/A	#N/A
		AT4G09670.1	AT4G09670.1	AT4G09670.1 | Symbols: no symbol available | no full name available | chr4:6107382-6109049 REVERSE LENGTH=362	1	1	0	0	0	0	2	0	2	1	4	0	0	0	4	9	1	8	5	8	2	2	4	1	#N/A	#N/A	#N/A	#N/A	#N/A
		AT4G14890.1	AT4G14890.1	AT4G14890.1 | Symbols: FdC1 | ferredoxin C 1 | chr4:8520887-8521351 FORWARD LENGTH=154	1	1	0	0	1	0	1	0	0	0	0	#N/A	#N/A	#N/A	#N/A	#N/A	#N/A	#N/A	#N/A	#N/A	#N/A	#N/A	#N/A	#N/A	#N/A	#N/A	#N/A	#N/A	#N/A
		AT4G26870.1	AT4G26870.1	AT4G26870.1 | Symbols: no symbol available | no full name available | chr4:13505381-13507619 FORWARD LENGTH=532	1	1	3	0	0	0	2	0	0	5	0	0	1	3	3	13	9	4	11	12	2	3	9	6	#N/A	#N/A	#N/A	#N/A	#N/A
		AT4G27740.1	AT4G27740.1	AT4G27740.1 | Symbols: no symbol available | no full name available | chr4:13839148-13839616 FORWARD LENGTH=105	1	1	0	1	1	0	1	0	0	0	0	#N/A	#N/A	#N/A	#N/A	#N/A	#N/A	#N/A	#N/A	#N/A	#N/A	#N/A	#N/A	#N/A	#N/A	#N/A	#N/A	#N/A	#N/A
		AT4G34555.1	AT4G34555.1	AT4G34555.1 | Symbols: no symbol available | no full name available | chr4:16504381-16505339 REVERSE LENGTH=108	1	1	1	1	2	#N/A	#N/A	#N/A	#N/A	#N/A	#N/A	0	0	0	1	0	0	0	0	0	0	0	0	0	0	0	0	0	0
		AT5G03040.3	AT5G03040.3;AT5G03040.2;AT5G03040.1	AT5G03040.3 | Symbols: iqd2 | IQ-domain 2 | chr5:710380-712406 REVERSE LENGTH=461;AT5G03040.2 | Symbols: iqd2 | IQ-domain 2 | chr5:710380-712406 REVERSE LENGTH=461;AT5G03040.1 | Symbols: iqd2 | IQ-domain 2 | chr5:710380-712406 REVERSE LENGTH=461	1	1	0	1	0	#N/A	#N/A	#N/A	#N/A	#N/A	#N/A	#N/A	#N/A	#N/A	#N/A	#N/A	#N/A	#N/A	#N/A	#N/A	#N/A	#N/A	#N/A	#N/A	#N/A	#N/A	#N/A	#N/A	#N/A
		AT5G03690.2	AT5G03690.2;AT5G03690.1;AT5G03690.4;AT5G03690.3	AT5G03690.2 | Symbols: AtFBA4, FBA4 | fructose-bisphosphate aldolase 4 | chr5:963389-964982 REVERSE LENGTH=359;AT5G03690.1 | Symbols: AtFBA4, FBA4 | fructose-bisphosphate aldolase 4 | chr5:963389-964982 REVERSE LENGTH=393;AT5G03690.4 | Symbols: AtFBA4, FBA	1	1	3	1	0	#N/A	#N/A	#N/A	#N/A	#N/A	#N/A	0	0	0	0	0	0	1	1	0	0	0	0	0	#N/A	#N/A	#N/A	#N/A	#N/A
		AT5G09510.1	AT5G09510.1;AT5G09510.2	AT5G09510.1 | Symbols: no symbol available | no full name available | chr5:2955698-2956554 REVERSE LENGTH=152;AT5G09510.2 | Symbols: no symbol available | no full name available | chr5:2955698-2956353 REVERSE LENGTH=118	1	1	1	1	2	0	0	0	0	1	0	0	0	2	1	3	0	3	1	1	1	1	1	0	1	0	0	0	0
		AT5G13490.2	AT5G13490.2;AT5G13490.1;AT4G28390.2;AT4G28390.1	AT5G13490.2 | Symbols: AAC2 | ADP/ATP carrier 2 | chr5:4336034-4337379 FORWARD LENGTH=385;AT5G13490.1 | Symbols: AAC2 | ADP/ATP carrier 2 | chr5:4336034-4337379 FORWARD LENGTH=385;AT4G28390.2 | Symbols: AAC3, ATAAC3 | ADP/ATP carrier 3 | chr4:14041486-1404	1	1	0	1	1	0	1	0	2	2	6	#N/A	#N/A	#N/A	#N/A	#N/A	#N/A	#N/A	#N/A	#N/A	#N/A	#N/A	#N/A	#N/A	1	0	1	0	0
		AT5G19370.1	AT5G19370.1	AT5G19370.1 | Symbols: no symbol available | no full name available | chr5:6524247-6526629 REVERSE LENGTH=299	1	1	3	2	3	1	3	3	3	18	5	2	3	16	11	12	8	5	8	8	4	1	3	4	0	0	0	0	0
		AT5G20280.1	AT5G20280.1	AT5G20280.1 | Symbols: SPS1F, ATSPS1F, SPSA1 | sucrose phosphate synthase 1F, sucrose-phosphate synthase A1 | chr5:6844994-6849997 REVERSE LENGTH=1043	1	1	1	0	3	0	0	0	0	9	4	0	0	2	6	6	5	9	1	14	2	1	3	1	#N/A	#N/A	#N/A	#N/A	#N/A
		AT5G24490.1	AT5G24490.1	AT5G24490.1 | Symbols: no symbol available | no full name available | chr5:8365690-8367178 FORWARD LENGTH=308	1	1	1	1	2	#N/A	#N/A	#N/A	#N/A	#N/A	#N/A	#N/A	#N/A	#N/A	#N/A	#N/A	#N/A	#N/A	#N/A	#N/A	#N/A	#N/A	#N/A	#N/A	#N/A	#N/A	#N/A	#N/A	#N/A
		AT5G25790.3	AT5G25790.3	AT5G25790.3 | Symbols: TCX7 | | chr5:8977233-8979181 REVERSE LENGTH=455	1	1	2	1	1	#N/A	#N/A	#N/A	#N/A	#N/A	#N/A	#N/A	#N/A	#N/A	#N/A	#N/A	#N/A	#N/A	#N/A	#N/A	#N/A	#N/A	#N/A	#N/A	#N/A	#N/A	#N/A	#N/A	#N/A
		AT5G27700.1	AT5G27700.1	AT5G27700.1 | Symbols: EVR1L1, RPS21C | EVERSHED1-LIKE 1 | chr5:9807541-9808048 REVERSE LENGTH=82	1	1	2	1	1	2	1	0	1	2	0	2	0	1	0	0	0	0	0	1	1	1	1	0	#N/A	#N/A	#N/A	#N/A	#N/A
		AT5G34850.1	AT5G34850.1	AT5G34850.1 | Symbols: PUP3, PAP26, ATPAP26 | purple acid phosphatase 26, phosphatase-under producer 3, PURPLE ACID PHOSPHATASE 26 | chr5:13108475-13111217 REVERSE LENGTH=475	1	1	3	0	6	1	1	0	2	4	2	4	3	6	8	9	8	13	7	12	4	4	8	1	0	0	2	0	0
		AT5G36230.2	AT5G36230.2;AT5G36230.1;AT1G65220.1	AT5G36230.2 | Symbols: no symbol available | no full name available | chr5:14273901-14276773 FORWARD LENGTH=424;AT5G36230.1 | Symbols: no symbol available | no full name available | chr5:14273519-14276773 FORWARD LENGTH=411;AT1G65220.1 | Symbols: no symbol	1	1	2	0	0	0	0	0	0	2	0	0	0	4	1	14	3	5	3	5	0	1	1	0	#N/A	#N/A	#N/A	#N/A	#N/A
		AT5G39320.1	AT5G39320.1	AT5G39320.1 | Symbols: UDG4 | UDP-glucose dehydrogenase 4 | chr5:15743254-15744696 FORWARD LENGTH=480	1	1	2	0	1	0	2	1	0	2	2	0	2	1	4	6	2	7	6	2	1	1	4	2	2	2	3	1	3
		AT5G47910.1	AT5G47910.1	AT5G47910.1 | Symbols: ATRBOHD, RBOHD, DELT1 | respiratory burst oxidase homologue D | chr5:19397585-19401768 FORWARD LENGTH=921	1	1	1	1	1	5	2	3	1	2	0	#N/A	#N/A	#N/A	#N/A	#N/A	#N/A	#N/A	#N/A	#N/A	#N/A	#N/A	#N/A	#N/A	#N/A	#N/A	#N/A	#N/A	#N/A
		AT5G54770.1	AT5G54770.1	AT5G54770.1 | Symbols: THI1, TZ, THI4 | THIAZOLE REQUIRING, THIAMINE4 | chr5:22246634-22247891 FORWARD LENGTH=349	1	1	4	0	3	1	2	1	1	5	2	1	3	1	1	1	0	6	1	4	1	1	1	0	0	0	0	0	1
		AT5G58420.1	AT5G58420.1	AT5G58420.1 | Symbols: no symbol available | no full name available | chr5:23619599-23620896 FORWARD LENGTH=262	1	1	2	1	1	#N/A	#N/A	#N/A	#N/A	#N/A	#N/A	0	0	1	0	1	2	0	1	1	0	0	0	0	#N/A	#N/A	#N/A	#N/A	#N/A
		AT5G58490.1	AT5G58490.1	AT5G58490.1 | Symbols: no symbol available | no full name available | chr5:23643068-23644455 FORWARD LENGTH=324	1	1	0	2	3	0	0	0	0	3	0	0	3	8	12	8	7	8	8	8	6	8	7	5	#N/A	#N/A	#N/A	#N/A	#N/A
		AT5G58590.1	AT5G58590.1	AT5G58590.1 | Symbols: RANBP1 | RAN binding protein 1 | chr5:23680319-23681714 REVERSE LENGTH=219	1	1	0	0	0	#N/A	#N/A	#N/A	#N/A	#N/A	#N/A	0	0	1	5	5	4	5	5	4	1	2	6	2	#N/A	#N/A	#N/A	#N/A	#N/A
		AT5G60340.1	AT5G60340.1	AT5G60340.1 | Symbols: AAK6, AK6 | Arabidopsis adenylate kinase 6, adenylate kinase 6 | chr5:24275098-24275891 REVERSE LENGTH=178	1	1	2	0	1	#N/A	#N/A	#N/A	#N/A	#N/A	#N/A	0	1	0	2	1	1	5	3	4	2	2	3	0	#N/A	#N/A	#N/A	#N/A	#N/A
		AT5G64200.2	AT5G64200.2;AT5G64200.1	AT5G64200.2 | Symbols: ATSC35, At-SC35, SC35 | ARABIDOPSIS THALIANA ORTHOLOG OF HUMAN SPLICING FACTOR SC35, ortholog of human splicing factor SC35 | chr5:25681849-25683553 REVERSE LENGTH=303;AT5G64200.1 | Symbols: ATSC35, At-SC35, SC35 | ARABIDOPSIS THALIA	1	1	2	1	1	#N/A	#N/A	#N/A	#N/A	#N/A	#N/A	0	1	0	0	0	1	1	1	1	1	1	1	0	#N/A	#N/A	#N/A	#N/A	#N/A
		AT5G64730.1	AT5G64730.1	AT5G64730.1 | Symbols: no symbol available | no full name available | chr5:25873146-25875021 FORWARD LENGTH=299	1	1	1	0	1	#N/A	#N/A	#N/A	#N/A	#N/A	#N/A	4	2	1	0	0	0	0	0	0	3	0	0	0	#N/A	#N/A	#N/A	#N/A	#N/A
		AT5G65780.1	AT5G65780.1	AT5G65780.1 | Symbols: ATBCAT-5 | | chr5:26316418-26318585 FORWARD LENGTH=415	1	1	0	0	1	0	0	0	0	3	0	0	1	1	6	5	5	5	7	5	3	6	6	2	#N/A	#N/A	#N/A	#N/A	#N/A
		AT5G66760.1	AT5G66760.1	AT5G66760.1 | Symbols: SDH1-1 | succinate dehydrogenase 1-1 | chr5:26653776-26657224 FORWARD LENGTH=634	1	1	2	1	2	1	2	2	1	10	3	0	0	0	0	6	0	3	2	8	0	2	2	0	0	0	1	0	0
		ATCG00270.1	ATCG00270.1	ATCG00270.1 | Symbols: PSBD | photosystem II reaction center protein D | chrc:32711-33772 FORWARD LENGTH=353	1	1	1	2	0	0	2	2	8	7	11	#N/A	#N/A	#N/A	#N/A	#N/A	#N/A	#N/A	#N/A	#N/A	#N/A	#N/A	#N/A	#N/A	3	3	3	0	0
		ATCG01230.1	ATCG01230.1;ATCG00905.1	ATCG01230.1 | Symbols: RPS12B, RPS12 | RIBOSOMAL PROTEIN S12, ribosomal protein S12B | chrc:139856-140650 FORWARD LENGTH=85;ATCG00905.1 | Symbols: RPS12, RPS12C | RIBOSOMAL PROTEIN S12, ribosomal protein S12C | chrc:97999-98793 REVERSE LENGTH=85	1	1	1	1	1	0	0	0	0	2	0	1	1	1	1	1	2	2	2	1	1	1	1	1	0	0	1	0	1
		REV__AT1G23170.1	REV__AT1G23170.1;REV__AT1G70770.2;REV__AT1G70770.1;REV__AT1G23170.2	AT1G23170.1 | Symbols: no symbol available | no full name available | chr1:8212724-8215516 FORWARD LENGTH=569;AT1G70770.2 | Symbols: no symbol available | no full name available | chr1:26688622-26691185 REVERSE LENGTH=610;AT1G70770.1 | Symbols: no symbol a	1	1	0	1	1	#N/A	#N/A	#N/A	#N/A	#N/A	#N/A	#N/A	#N/A	#N/A	#N/A	#N/A	#N/A	#N/A	#N/A	#N/A	#N/A	#N/A	#N/A	#N/A	#N/A	#N/A	#N/A	#N/A	#N/A
		REV__AT3G16620.1	REV__AT3G16620.1	AT3G16620.1 | Symbols: ATTOC120, TOC120 | translocon outer complex protein 120, ARABIDOPSIS THALIANA TRANSLOCON OUTER COMPLEX PROTEIN 120 | chr3:5658469-5661738 REVERSE LENGTH=1089	1	1	0	2	1	#N/A	#N/A	#N/A	#N/A	#N/A	#N/A	#N/A	#N/A	#N/A	#N/A	#N/A	#N/A	#N/A	#N/A	#N/A	#N/A	#N/A	#N/A	#N/A	0	2	0	3	2
		REV__AT3G19050.1	REV__AT3G19050.1	AT3G19050.1 | Symbols: POK2 | phragmoplast orienting kinesin 2 | chr3:6578047-6590106 FORWARD LENGTH=2771	1	1	1	1	0	0	0	0	0	1	0	#N/A	#N/A	#N/A	#N/A	#N/A	#N/A	#N/A	#N/A	#N/A	#N/A	#N/A	#N/A	#N/A	#N/A	#N/A	#N/A	#N/A	#N/A
		AT1G01620.1	AT1G01620.1	AT1G01620.1 | Symbols: TMP-B, PIP1;3, PIP1C | plasma membrane intrinsic protein 1C, PLASMA MEMBRANE INTRINSIC PROTEIN 1;3 | chr1:225986-227176 REVERSE LENGTH=286	1	0	0	0	0	0	0	0	11	6	12	1	2	0	0	1	1	1	2	1	1	0	3	1	1	0	1	0	0
		AT1G18250.1	AT1G18250.1;AT1G18250.2	AT1G18250.1 | Symbols: ATLP-1 | | chr1:6277024-6278005 REVERSE LENGTH=243;AT1G18250.2 | Symbols: ATLP-1 | | chr1:6277024-6278005 REVERSE LENGTH=244	1	0	1	0	1	#N/A	#N/A	#N/A	#N/A	#N/A	#N/A	#N/A	#N/A	#N/A	#N/A	#N/A	#N/A	#N/A	#N/A	#N/A	#N/A	#N/A	#N/A	#N/A	#N/A	#N/A	#N/A	#N/A	#N/A
		AT1G19920.1	AT1G19920.1	AT1G19920.1 | Symbols: APS2, ATPS2, ASA1 | ATP SULFURYLASE ARABIDOPSIS 1 | chr1:6914835-6916657 REVERSE LENGTH=476	1	0	1	0	0	#N/A	#N/A	#N/A	#N/A	#N/A	#N/A	0	2	3	4	6	3	4	3	11	0	1	5	1	#N/A	#N/A	#N/A	#N/A	#N/A
		AT1G26110.2	AT1G26110.2;AT1G26110.1	AT1G26110.2 | Symbols: DCP5 | decapping 5 | chr1:9024616-9027556 REVERSE LENGTH=605;AT1G26110.1 | Symbols: DCP5 | decapping 5 | chr1:9024616-9027556 REVERSE LENGTH=611	1	0	0	0	0	0	1	0	0	3	0	3	4	1	1	1	2	6	3	3	0	3	1	1	0	0	0	1	3
		AT1G26550.1	AT1G26550.1	AT1G26550.1 | Symbols: no symbol available | no full name available | chr1:9171800-9172716 FORWARD LENGTH=142	1	0	0	0	0	#N/A	#N/A	#N/A	#N/A	#N/A	#N/A	0	1	0	2	1	0	0	0	1	0	0	1	0	1	1	0	0	0
		AT1G29320.1	AT1G29320.1;AT1G29320.2	AT1G29320.1 | Symbols: no symbol available | no full name available | chr1:10255355-10258238 FORWARD LENGTH=468;AT1G29320.2 | Symbols: no symbol available | no full name available | chr1:10255355-10258238 FORWARD LENGTH=469	1	0	4	1	0	0	0	0	1	1	2	#N/A	#N/A	#N/A	#N/A	#N/A	#N/A	#N/A	#N/A	#N/A	#N/A	#N/A	#N/A	#N/A	#N/A	#N/A	#N/A	#N/A	#N/A
		AT1G31230.1	AT1G31230.1	AT1G31230.1 | Symbols: AK-HSDH I, AK-HSDH | ASPARTATE KINASE-HOMOSERINE DEHYDROGENASE, aspartate kinase-homoserine dehydrogenase i | chr1:11158744-11163055 REVERSE LENGTH=911	1	0	2	0	0	0	0	1	0	3	0	0	0	0	8	14	7	14	10	23	4	6	13	4	#N/A	#N/A	#N/A	#N/A	#N/A
		AT1G32220.1	AT1G32220.1	AT1G32220.1 | Symbols: no symbol available | no full name available | chr1:11608038-11609591 FORWARD LENGTH=296	1	0	0	1	1	#N/A	#N/A	#N/A	#N/A	#N/A	#N/A	0	0	1	0	2	0	0	0	0	0	1	0	0	#N/A	#N/A	#N/A	#N/A	#N/A
		AT1G42960.1	AT1G42960.1	AT1G42960.1 | Symbols: CTI1 | Carboxyltransferase Interactor1 | chr1:16125863-16127080 FORWARD LENGTH=168	1	0	0	2	0	0	1	0	1	2	1	1	1	0	0	1	1	1	2	0	1	2	2	0	0	0	0	0	0
		AT1G60430.4	AT1G60430.4;AT1G60430.3;AT1G60430.2;AT1G60430.1	AT1G60430.4 | Symbols: ARPC3 | actin-related protein C3 | chr1:22264997-22265682 REVERSE LENGTH=137;AT1G60430.3 | Symbols: ARPC3 | actin-related protein C3 | chr1:22264797-22265682 REVERSE LENGTH=174;AT1G60430.2 | Symbols: ARPC3 | actin-related protein C3	1	0	0	1	0	#N/A	#N/A	#N/A	#N/A	#N/A	#N/A	0	0	0	1	0	0	0	0	0	0	0	0	0	#N/A	#N/A	#N/A	#N/A	#N/A
		AT1G65150.2	AT1G65150.2;AT1G65150.1	AT1G65150.2 | Symbols: no symbol available | no full name available | chr1:24204167-24205558 REVERSE LENGTH=296;AT1G65150.1 | Symbols: no symbol available | no full name available | chr1:24204167-24205558 REVERSE LENGTH=296	1	0	0	0	0	1	3	0	1	2	0	3	7	5	7	13	10	10	7	12	8	5	13	4	#N/A	#N/A	#N/A	#N/A	#N/A
		AT1G66670.1	AT1G66670.1	AT1G66670.1 | Symbols: NCLPP3, CLPP3 | CLP protease proteolytic subunit 3 | chr1:24863995-24865646 REVERSE LENGTH=309	1	0	1	0	0	#N/A	#N/A	#N/A	#N/A	#N/A	#N/A	0	0	0	0	0	0	2	0	0	0	1	2	0	#N/A	#N/A	#N/A	#N/A	#N/A
		AT1G69200.1	AT1G69200.1	AT1G69200.1 | Symbols: FLN2 | fructokinase-like 2 | chr1:26016024-26018365 FORWARD LENGTH=614	1	0	1	0	1	#N/A	#N/A	#N/A	#N/A	#N/A	#N/A	0	0	0	0	2	0	0	2	0	0	0	0	0	0	0	0	0	0
		AT1G69940.1	AT1G69940.1	AT1G69940.1 | Symbols: ATPPME1, PPME1 | | chr1:26343549-26344971 REVERSE LENGTH=361	1	0	1	0	3	0	1	0	0	1	1	0	0	0	0	0	0	0	0	1	0	0	0	0	#N/A	#N/A	#N/A	#N/A	#N/A
		AT1G72730.1	AT1G72730.1	AT1G72730.1 | Symbols: no symbol available | no full name available | chr1:27378040-27379593 REVERSE LENGTH=414	1	0	0	0	0	#N/A	#N/A	#N/A	#N/A	#N/A	#N/A	0	0	0	0	1	0	0	0	0	0	0	0	0	#N/A	#N/A	#N/A	#N/A	#N/A
		AT1G79850.1	AT1G79850.1	AT1G79850.1 | Symbols: RPS17, PDE347, CS17, PRPS17 | PIGMENT DEFECTIVE 347, PLASTID RIBOSOMAL SMALL SUBUNIT PROTEIN 17, ribosomal protein S17 | chr1:30041473-30041922 REVERSE LENGTH=149	1	0	1	0	0	#N/A	#N/A	#N/A	#N/A	#N/A	#N/A	1	1	2	2	1	0	1	2	2	1	0	3	1	1	0	0	1	0
		AT2G17370.1	AT2G17370.1	AT2G17370.1 | Symbols: HMGR2, HMG2 | 3-hydroxy-3-methylglutaryl-CoA reductase 2, 3-HYDROXY-3-METHYLGLUTARYL-COENZYME A REDUCTASE 2 | chr2:7550007-7551981 FORWARD LENGTH=562	1	0	1	0	0	#N/A	#N/A	#N/A	#N/A	#N/A	#N/A	#N/A	#N/A	#N/A	#N/A	#N/A	#N/A	#N/A	#N/A	#N/A	#N/A	#N/A	#N/A	#N/A	#N/A	#N/A	#N/A	#N/A	#N/A
		AT2G19540.1	AT2G19540.1	AT2G19540.1 | Symbols: HTD1 | heat stress tolerant DWD 1 | chr2:8461804-8464347 FORWARD LENGTH=469	1	0	1	0	1	0	0	0	2	4	0	4	7	3	4	7	6	3	4	6	3	7	6	4	2	1	0	0	1
		AT2G25210.1	AT2G25210.1;AT4G31985.1	AT2G25210.1 | Symbols: no symbol available | no full name available | chr2:10740157-10740379 FORWARD LENGTH=44;AT4G31985.1 | Symbols: no symbol available | no full name available | chr4:15469931-15470366 FORWARD LENGTH=51	1	0	1	1	2	0	0	0	0	2	1	#N/A	#N/A	#N/A	#N/A	#N/A	#N/A	#N/A	#N/A	#N/A	#N/A	#N/A	#N/A	#N/A	#N/A	#N/A	#N/A	#N/A	#N/A
		AT2G25700.1	AT2G25700.1;AT1G20140.1	AT2G25700.1 | Symbols: SK3, ASK3 | SKP1-like 3 | chr2:10948914-10949551 REVERSE LENGTH=163;AT1G20140.1 | Symbols: ASK4, SK4 | SKP1-like 4 | chr1:6986430-6987079 FORWARD LENGTH=163	1	0	0	0	1	#N/A	#N/A	#N/A	#N/A	#N/A	#N/A	#N/A	#N/A	#N/A	#N/A	#N/A	#N/A	#N/A	#N/A	#N/A	#N/A	#N/A	#N/A	#N/A	#N/A	#N/A	#N/A	#N/A	#N/A
		AT2G38230.1	AT2G38230.1	AT2G38230.1 | Symbols: ATPDX1.1, PDX1.1 | pyridoxine biosynthesis 1.1, ARABIDOPSIS THALIANA PYRIDOXINE BIOSYNTHESIS 1.1 | chr2:16011475-16012404 FORWARD LENGTH=309	1	0	2	1	2	0	1	0	0	3	0	3	8	11	16	23	15	17	17	20	16	19	18	15	0	0	1	0	2
		AT3G03340.3	AT3G03340.3;AT3G03340.1;AT3G03340.2;AT5G17440.2;AT5G17440.1	AT3G03340.3 | Symbols: UNE6, LUC7A | LETHAL UNLESS CBC 7 A, unfertilized embryo sac 6 | chr3:786439-789383 FORWARD LENGTH=336;AT3G03340.1 | Symbols: UNE6, LUC7A | LETHAL UNLESS CBC 7 A, unfertilized embryo sac 6 | chr3:786439-789762 FORWARD LENGTH=402;AT3G	1	0	0	0	1	#N/A	#N/A	#N/A	#N/A	#N/A	#N/A	0	0	0	0	0	0	0	0	0	0	0	0	0	#N/A	#N/A	#N/A	#N/A	#N/A
		AT3G03780.3	AT3G03780.3;AT3G03780.2;AT3G03780.1	AT3G03780.3 | Symbols: MS2, ATMS2 | methionine synthase 2 | chr3:957602-960740 FORWARD LENGTH=765;AT3G03780.2 | Symbols: MS2, ATMS2 | methionine synthase 2 | chr3:957602-960740 FORWARD LENGTH=765;AT3G03780.1 | Symbols: MS2, ATMS2 | methionine synthase 2 |	1	0	0	0	0	0	0	1	0	4	3	0	0	1	0	1	0	1	1	2	0	1	1	0	1	0	0	0	0
		AT3G06610.1	AT3G06610.1	AT3G06610.1 | Symbols: PYK | | chr3:2060837-2061845 FORWARD LENGTH=115	1	0	0	0	3	0	0	0	0	1	1	#N/A	#N/A	#N/A	#N/A	#N/A	#N/A	#N/A	#N/A	#N/A	#N/A	#N/A	#N/A	#N/A	#N/A	#N/A	#N/A	#N/A	#N/A
		AT3G06730.1	AT3G06730.1	AT3G06730.1 | Symbols: TRX z, PAP10, TRX P | Thioredoxin z, thioredoxin putative plastidic | chr3:2124276-2125845 FORWARD LENGTH=183	1	0	1	0	1	0	1	1	1	4	2	0	0	2	1	2	2	2	3	2	1	0	3	0	#N/A	#N/A	#N/A	#N/A	#N/A
		AT3G07100.1	AT3G07100.1	AT3G07100.1 | Symbols: SEC24A, ERMO2, AtSEC24A | ENDOPLASMIC RETICULUM MORPHOLOGY 2 | chr3:2245689-2250077 REVERSE LENGTH=1038	1	0	1	2	0	0	1	0	2	9	5	0	0	8	10	13	9	11	9	22	2	8	16	0	#N/A	#N/A	#N/A	#N/A	#N/A
		AT3G16050.1	AT3G16050.1	AT3G16050.1 | Symbols: ATPDX1.2, A37, PDX1.2 | pyridoxine biosynthesis 1.2, ARABIDOPSIS THALIANA PYRIDOXINE BIOSYNTHESIS 1.2 | chr3:5444121-5445065 REVERSE LENGTH=314	1	0	0	0	0	#N/A	#N/A	#N/A	#N/A	#N/A	#N/A	0	1	0	1	2	0	4	5	5	2	1	4	0	#N/A	#N/A	#N/A	#N/A	#N/A
		AT3G16140.1	AT3G16140.1;AT1G52230.1	AT3G16140.1 | Symbols: PSAH-1 | photosystem I subunit H-1 | chr3:5468670-5469415 REVERSE LENGTH=145;AT1G52230.1 | Symbols: PSI-H, PSAH-2, PSAH2 | photosystem I subunit H2, PHOTOSYSTEM I SUBUNIT H-2 | chr1:19454902-19455508 FORWARD LENGTH=145	1	0	1	0	0	0	0	1	2	1	5	#N/A	#N/A	#N/A	#N/A	#N/A	#N/A	#N/A	#N/A	#N/A	#N/A	#N/A	#N/A	#N/A	0	0	0	0	0
		AT3G18130.1	AT3G18130.1	AT3G18130.1 | Symbols: RACK1C, RACK1C_AT | receptor for activated C kinase 1C | chr3:6211109-6212371 REVERSE LENGTH=326	1	0	0	0	0	#N/A	#N/A	#N/A	#N/A	#N/A	#N/A	1	1	4	4	4	3	3	5	5	5	5	5	3	#N/A	#N/A	#N/A	#N/A	#N/A
		AT3G26030.1	AT3G26030.1	AT3G26030.1 | Symbols: ATB DELTA | serine/threonine protein phosphatase 2A 55 kDa regulatory subunit B prime delta | chr3:9517741-9519260 FORWARD LENGTH=477	1	0	0	0	0	#N/A	#N/A	#N/A	#N/A	#N/A	#N/A	#N/A	#N/A	#N/A	#N/A	#N/A	#N/A	#N/A	#N/A	#N/A	#N/A	#N/A	#N/A	#N/A	#N/A	#N/A	#N/A	#N/A	#N/A
		AT3G49240.1	AT3G49240.1	AT3G49240.1 | Symbols: emb1796, NUWA | NUWA, embryo defective 1796 | chr3:18256086-18257975 FORWARD LENGTH=629	1	0	1	0	1	0	0	1	0	3	0	0	0	1	2	9	2	5	4	17	2	0	5	2	#N/A	#N/A	#N/A	#N/A	#N/A
		AT3G54230.4	AT3G54230.4;AT3G54230.5;AT3G54230.1;AT3G54230.2;AT3G54230.3	AT3G54230.4 | Symbols: SUA | suppressor of abi3-5 | chr3:20074389-20080142 FORWARD LENGTH=963;AT3G54230.5 | Symbols: SUA | suppressor of abi3-5 | chr3:20073872-20080142 FORWARD LENGTH=1007;AT3G54230.1 | Symbols: SUA | suppressor of abi3-5 | chr3:20073872-2	1	0	1	0	1	#N/A	#N/A	#N/A	#N/A	#N/A	#N/A	#N/A	#N/A	#N/A	#N/A	#N/A	#N/A	#N/A	#N/A	#N/A	#N/A	#N/A	#N/A	#N/A	#N/A	#N/A	#N/A	#N/A	#N/A
		AT3G54400.1	AT3G54400.1	AT3G54400.1 | Symbols: no symbol available | no full name available | chr3:20140291-20142599 REVERSE LENGTH=425	1	0	0	1	0	0	1	0	1	4	5	1	1	2	2	2	0	2	0	4	0	2	2	1	0	0	0	0	2
		AT3G58570.1	AT3G58570.1	AT3G58570.1 | Symbols: RH52 | RNA Helicase 52 | chr3:21657099-21660352 FORWARD LENGTH=646	1	0	2	1	3	0	0	0	1	2	1	0	1	1	7	5	6	6	8	7	3	6	7	4	0	0	0	1	0
		AT4G09730.1	AT4G09730.1	AT4G09730.1 | Symbols: RH39 | RH39 | chr4:6136333-6139510 FORWARD LENGTH=621	1	0	1	0	1	#N/A	#N/A	#N/A	#N/A	#N/A	#N/A	0	1	0	0	0	2	2	1	0	0	1	0	0	#N/A	#N/A	#N/A	#N/A	#N/A
		AT4G16190.1	AT4G16190.1	AT4G16190.1 | Symbols: no symbol available | no full name available | chr4:9171512-9172877 FORWARD LENGTH=373	1	0	0	1	0	0	0	2	0	3	1	0	0	0	0	1	0	0	0	0	0	0	0	0	#N/A	#N/A	#N/A	#N/A	#N/A
		AT4G21620.2	AT4G21620.2;AT4G21620.1	AT4G21620.2 | Symbols: no symbol available | no full name available | chr4:11491519-11491914 FORWARD LENGTH=98;AT4G21620.1 | Symbols: no symbol available | no full name available | chr4:11491519-11491914 FORWARD LENGTH=131	1	0	2	1	0	#N/A	#N/A	#N/A	#N/A	#N/A	#N/A	3	1	1	1	0	0	0	0	0	1	0	1	2	1	2	2	0	2
		AT4G30800.1	AT4G30800.1	AT4G30800.1 | Symbols: no symbol available | no full name available | chr4:15001216-15002392 FORWARD LENGTH=159	1	0	1	1	2	#N/A	#N/A	#N/A	#N/A	#N/A	#N/A	2	2	4	1	1	3	3	2	2	2	5	2	0	#N/A	#N/A	#N/A	#N/A	#N/A
		AT5G07470.1	AT5G07470.1;AT5G61640.1;AT5G61640.2	AT5G07470.1 | Symbols: PMSR3, ATMSRA3 | peptidemethionine sulfoxide reductase 3, ARABIDOPSIS THALIANA METHIONINE SULFOXIDE REDUCTASE 3 | chr5:2362760-2364286 REVERSE LENGTH=202;AT5G61640.1 | Symbols: PMSR1, ATMSRA1 | ARABIDOPSIS THALIANA METHIONINE SULFOXI	1	0	0	1	1	0	1	0	2	0	2	9	13	12	18	17	15	20	22	18	16	13	13	19	1	1	2	0	2
		AT5G08610.1	AT5G08610.1	AT5G08610.1 | Symbols: PDE340 | PIGMENT DEFECTIVE 340 | chr5:2790341-2794059 FORWARD LENGTH=850	1	0	1	0	0	#N/A	#N/A	#N/A	#N/A	#N/A	#N/A	0	0	0	0	2	0	1	1	0	0	0	0	0	#N/A	#N/A	#N/A	#N/A	#N/A
		AT5G13380.1	AT5G13380.1	AT5G13380.1 | Symbols: no symbol available | no full name available | chr5:4289912-4292355 FORWARD LENGTH=624	1	0	0	0	0	0	0	0	0	3	1	0	0	2	3	7	3	3	5	8	0	6	3	0	#N/A	#N/A	#N/A	#N/A	#N/A
		AT5G15650.1	AT5G15650.1	AT5G15650.1 | Symbols: MUR5, ATRGP2, RGP2 | MURUS 5, REVERSIBLY GLYCOSYLATED POLYPEPTIDE 2, reversibly glycosylated polypeptide 2 | chr5:5092203-5094093 FORWARD LENGTH=360	1	0	0	0	0	1	1	0	2	4	6	2	1	2	3	3	3	6	4	4	3	2	3	1	2	0	3	0	0
		AT5G15980.1	AT5G15980.1	AT5G15980.1 | Symbols: RPPR8 | Ribosomal Pentatricopeptide Repeat Protein 8 | chr5:5213290-5215296 FORWARD LENGTH=668	1	0	0	0	0	#N/A	#N/A	#N/A	#N/A	#N/A	#N/A	#N/A	#N/A	#N/A	#N/A	#N/A	#N/A	#N/A	#N/A	#N/A	#N/A	#N/A	#N/A	#N/A	#N/A	#N/A	#N/A	#N/A	#N/A
		AT5G17870.1	AT5G17870.1;AT5G17870.2	AT5G17870.1 | Symbols: PSRP6 | plastid-specific 50S ribosomal protein 6 | chr5:5907817-5908137 FORWARD LENGTH=106;AT5G17870.2 | Symbols: PSRP6 | plastid-specific 50S ribosomal protein 6 | chr5:5907748-5908137 FORWARD LENGTH=129	1	0	2	0	0	#N/A	#N/A	#N/A	#N/A	#N/A	#N/A	#N/A	#N/A	#N/A	#N/A	#N/A	#N/A	#N/A	#N/A	#N/A	#N/A	#N/A	#N/A	#N/A	#N/A	#N/A	#N/A	#N/A	#N/A
		AT5G24520.4	AT5G24520.4;AT5G24520.3;AT5G24520.2;AT5G24520.1	AT5G24520.4 | Symbols: TTG1, ATTTG1, URM23, TTG | TRANSPARENT TESTA GLABRA 1, UNARMED 23 | chr5:8371708-8372733 REVERSE LENGTH=341;AT5G24520.3 | Symbols: TTG1, ATTTG1, URM23, TTG | TRANSPARENT TESTA GLABRA 1, UNARMED 23 | chr5:8371708-8372733 REVERSE LENGT	1	0	0	0	0	0	1	0	0	6	0	0	2	1	4	8	5	5	4	9	7	0	5	2	#N/A	#N/A	#N/A	#N/A	#N/A
		AT5G27870.1	AT5G27870.1	AT5G27870.1 | Symbols: no symbol available | no full name available | chr5:9878991-9881806 REVERSE LENGTH=732	1	0	0	0	0	#N/A	#N/A	#N/A	#N/A	#N/A	#N/A	0	0	0	0	1	0	1	0	1	1	1	0	1	#N/A	#N/A	#N/A	#N/A	#N/A
		AT5G39850.1	AT5G39850.1	AT5G39850.1 | Symbols: no symbol available | no full name available | chr5:15950053-15951171 FORWARD LENGTH=197	1	0	1	2	0	#N/A	#N/A	#N/A	#N/A	#N/A	#N/A	1	1	0	1	1	0	2	1	2	1	0	0	0	#N/A	#N/A	#N/A	#N/A	#N/A
		AT5G51280.1	AT5G51280.1;AT4G33370.1	AT5G51280.1 | Symbols: no symbol available | no full name available | chr5:20841456-20843645 FORWARD LENGTH=591;AT4G33370.1 | Symbols: no symbol available | no full name available | chr4:16069669-16071405 REVERSE LENGTH=542	1	0	0	0	2	1	2	0	1	1	0	3	3	5	10	8	7	10	8	8	11	13	11	7	#N/A	#N/A	#N/A	#N/A	#N/A
		AT5G54440.3	AT5G54440.3;AT5G54440.2;AT5G54440.1	AT5G54440.3 | Symbols: AtTRS130, CLUB, TRAPPC10, TRS130 | CLUB | chr5:22100056-22106598 FORWARD LENGTH=1074;AT5G54440.2 | Symbols: AtTRS130, CLUB, TRAPPC10, TRS130 | CLUB | chr5:22100056-22107695 FORWARD LENGTH=1255;AT5G54440.1 | Symbols: AtTRS130, CLUB, T	1	0	1	1	1	#N/A	#N/A	#N/A	#N/A	#N/A	#N/A	0	0	4	3	8	1	3	0	4	0	0	2	0	#N/A	#N/A	#N/A	#N/A	#N/A
		AT5G61060.1	AT5G61060.1;AT5G61060.2	AT5G61060.1 | Symbols: ATHDA5, HDA05, HDA5 | histone deacetylase 5 | chr5:24567137-24570917 REVERSE LENGTH=660;AT5G61060.2 | Symbols: ATHDA5, HDA05, HDA5 | histone deacetylase 5 | chr5:24567137-24570917 REVERSE LENGTH=664	1	0	0	0	0	#N/A	#N/A	#N/A	#N/A	#N/A	#N/A	0	0	3	7	7	5	8	5	10	4	4	4	2	#N/A	#N/A	#N/A	#N/A	#N/A
		AT5G64670.1	AT5G64670.1	AT5G64670.1 | Symbols: no symbol available | no full name available | chr5:25852535-25853880 REVERSE LENGTH=281	1	0	1	2	1	#N/A	#N/A	#N/A	#N/A	#N/A	#N/A	0	0	0	0	3	1	0	1	0	0	0	1	0	#N/A	#N/A	#N/A	#N/A	#N/A
		ATMG00080.1	ATMG00080.1	ATMG00080.1 | Symbols: RPL16 | ribosomal protein L16 | chrm:23285-23824 FORWARD LENGTH=179	1	0	0	1	0	0	0	0	0	1	0	#N/A	#N/A	#N/A	#N/A	#N/A	#N/A	#N/A	#N/A	#N/A	#N/A	#N/A	#N/A	#N/A	#N/A	#N/A	#N/A	#N/A	#N/A
		CON__P08727	CON__P08727	#N/A	1	0	0	1	0	#N/A	#N/A	#N/A	#N/A	#N/A	#N/A	0	0	0	0	0	0	0	0	0	0	0	0	1	0	0	0	4	0
		CON__Q29443	CON__Q29443;CON__Q0IIK2	;	1	0	0	1	1	#N/A	#N/A	#N/A	#N/A	#N/A	#N/A	#N/A	#N/A	#N/A	#N/A	#N/A	#N/A	#N/A	#N/A	#N/A	#N/A	#N/A	#N/A	#N/A	#N/A	#N/A	#N/A	#N/A	#N/A
		CON__Q32MB2	CON__Q32MB2;CON__Q7RTS7;CON__Q3SY84	;;	1	0	0	0	0	#N/A	#N/A	#N/A	#N/A	#N/A	#N/A	0	0	0	0	2	5	0	0	0	0	0	0	4	1	2	3	0	3
		REV__AT3G48090.2	REV__AT3G48090.2;REV__AT3G48090.1	AT3G48090.2 | Symbols: ATEDS1, EDS1 | enhanced disease susceptibility 1 | chr3:17755553-17757292 REVERSE LENGTH=515;AT3G48090.1 | Symbols: ATEDS1, EDS1 | enhanced disease susceptibility 1 | chr3:17755553-17757692 REVERSE LENGTH=623	1	0	0	0	0	#N/A	#N/A	#N/A	#N/A	#N/A	#N/A	#N/A	#N/A	#N/A	#N/A	#N/A	#N/A	#N/A	#N/A	#N/A	#N/A	#N/A	#N/A	#N/A	#N/A	#N/A	#N/A	#N/A	#N/A
		REV__AT5G28000.1	REV__AT5G28000.1	AT5G28000.1 | Symbols: no symbol available | no full name available | chr5:10020679-10021251 FORWARD LENGTH=164	1	0	0	0	0	#N/A	#N/A	#N/A	#N/A	#N/A	#N/A	#N/A	#N/A	#N/A	#N/A	#N/A	#N/A	#N/A	#N/A	#N/A	#N/A	#N/A	#N/A	#N/A	#N/A	#N/A	#N/A	#N/A	#N/A
		AT1G54690.1	AT1G54690.1;AT1G08880.1	AT1G54690.1 | Symbols: H2AXB, HTA3, G-H2AX, GAMMA-H2AX | histone H2A 3, GAMMA H2AX, gamma histone variant H2AX | chr1:20414607-20415206 REVERSE LENGTH=142;AT1G08880.1 | Symbols: H2AXA, G-H2AX, GAMMA-H2AX, HTA5 | GAMMA H2AX, histone H2A 5, gamma histone var	2	13	9	7	9	#N/A	#N/A	#N/A	#N/A	#N/A	#N/A	0	0	0	0	0	1	0	1	0	0	0	0	0	#N/A	#N/A	#N/A	#N/A	#N/A
		AT4G21710.1	AT4G21710.1	AT4G21710.1 | Symbols: EMB1989, NRPB2, RPB2 | EMBRYO DEFECTIVE 1989 | chr4:11535684-11542200 REVERSE LENGTH=1188	2	13	3	2	0	0	0	0	2	4	1	0	0	5	5	5	1	5	6	2	0	0	1	0	0	0	0	0	0
		AT1G74970.1	AT1G74970.1	AT1G74970.1 | Symbols: TWN3, SOT8, RPS9, PRPS9 | ribosomal protein S9 | chr1:28157761-28159202 REVERSE LENGTH=208	2	12	8	4	5	1	2	1	4	4	2	3	2	5	7	5	4	5	5	4	8	5	7	6	0	0	0	1	0
		AT1G80930.1	AT1G80930.1	AT1G80930.1 | Symbols: no symbol available | no full name available | chr1:30405774-30409499 REVERSE LENGTH=900	2	11	16	9	6	0	0	1	1	3	1	4	8	6	6	6	4	8	4	5	3	4	2	2	0	0	1	0	0
		AT3G12110.1	AT3G12110.1	AT3G12110.1 | Symbols: ACT11 | actin-11 | chr3:3858116-3859609 FORWARD LENGTH=377	2	10	6	4	5	3	1	2	1	5	1	2	3	5	7	6	5	2	4	1	5	6	4	2	0	0	3	2	1
		AT3G52990.1	AT3G52990.1;AT3G52990.2	AT3G52990.1 | Symbols: no symbol available | no full name available | chr3:19649046-19652237 FORWARD LENGTH=527;AT3G52990.2 | Symbols: no symbol available | no full name available | chr3:19649336-19652237 FORWARD LENGTH=474	2	8	5	4	2	0	0	0	0	2	1	2	7	13	16	23	22	22	24	42	15	12	16	10	#N/A	#N/A	#N/A	#N/A	#N/A
		AT4G32460.4	AT4G32460.4;AT4G32460.3;AT4G32460.2;AT4G32460.1	AT4G32460.4 | Symbols: AthA1-1, BDX, BIIDXI | | chr4:15663036-15664124 REVERSE LENGTH=325;AT4G32460.3 | Symbols: AthA1-1, BDX, BIIDXI | | chr4:15663036-15664124 REVERSE LENGTH=325;AT4G32460.2 | Symbols: AthA1-1, BDX, BIIDXI | | chr4:15663036-15664859 RE	2	8	5	2	1	0	0	0	9	5	9	#N/A	#N/A	#N/A	#N/A	#N/A	#N/A	#N/A	#N/A	#N/A	#N/A	#N/A	#N/A	#N/A	2	0	4	0	0
		AT5G54160.1	AT5G54160.1	AT5G54160.1 | Symbols: ATOMT1, OMT1, OMT3, AtCOMT, COMT1 | caffeate O-methyltransferase 1, O-methyltransferase 1, O-methyltransferase 3 | chr5:21982075-21984167 FORWARD LENGTH=363	2	8	5	4	6	1	5	4	4	11	8	1	5	10	13	15	12	20	17	26	13	11	15	6	0	0	0	0	0
		AT2G14120.2	AT2G14120.2;AT2G14120.1;AT2G14120.3;AT2G14120.4	AT2G14120.2 | Symbols: DRP3B | dynamin related protein | chr2:5954253-5960015 REVERSE LENGTH=780;AT2G14120.1 | Symbols: DRP3B | dynamin related protein | chr2:5954253-5960015 REVERSE LENGTH=780;AT2G14120.3 | Symbols: DRP3B | dynamin related protein | chr2:	2	7	7	2	0	1	1	1	1	3	1	#N/A	#N/A	#N/A	#N/A	#N/A	#N/A	#N/A	#N/A	#N/A	#N/A	#N/A	#N/A	#N/A	#N/A	#N/A	#N/A	#N/A	#N/A
		AT4G34215.2	AT4G34215.2;AT4G34215.1	AT4G34215.2 | Symbols: no symbol available | no full name available | chr4:16380203-16381192 REVERSE LENGTH=260;AT4G34215.1 | Symbols: no symbol available | no full name available | chr4:16380203-16381192 REVERSE LENGTH=260	2	7	1	1	1	0	0	0	0	3	0	1	3	5	4	6	7	6	5	12	3	3	5	1	#N/A	#N/A	#N/A	#N/A	#N/A
		AT1G02050.1	AT1G02050.1	AT1G02050.1 | Symbols: PKSA, LAP6 | polyketide synthase A, LESS ADHESIVE POLLEN 6 | chr1:359164-360441 REVERSE LENGTH=395	2	6	2	0	2	0	0	0	0	5	3	5	7	19	21	28	26	29	28	22	19	21	23	13	0	0	1	0	0
		AT1G50480.1	AT1G50480.1	AT1G50480.1 | Symbols: THFS | 10-formyltetrahydrofolate synthetase | chr1:18702064-18704687 FORWARD LENGTH=634	2	6	2	0	1	0	0	1	3	4	4	0	3	3	7	11	6	8	10	13	1	4	7	0	#N/A	#N/A	#N/A	#N/A	#N/A
		AT1G61580.1	AT1G61580.1	AT1G61580.1 | Symbols: RPL3B, ARP2 | ARABIDOPSIS RIBOSOMAL PROTEIN 2, R-protein L3 B | chr1:22720833-22722402 REVERSE LENGTH=390	2	6	6	2	4	0	0	0	0	6	0	0	3	4	4	3	4	9	8	4	2	4	3	1	0	0	1	0	0
		AT1G79530.1	AT1G79530.1;AT1G16300.1	AT1G79530.1 | Symbols: GAPCP-1 | glyceraldehyde-3-phosphate dehydrogenase of plastid 1 | chr1:29916232-29919088 REVERSE LENGTH=422;AT1G16300.1 | Symbols: GAPCP-2 | glyceraldehyde-3-phosphate dehydrogenase of plastid 2 | chr1:5574433-5577406 FORWARD LENGTH=	2	6	2	0	3	5	5	7	4	6	6	1	3	2	3	7	4	8	8	10	3	9	5	1	0	1	1	0	0
		AT2G35370.1	AT2G35370.1	AT2G35370.1 | Symbols: GDCH | glycine decarboxylase complex H | chr2:14891239-14892050 FORWARD LENGTH=165	2	6	2	1	6	2	3	1	2	3	1	0	1	0	4	3	2	5	4	3	1	5	4	2	#N/A	#N/A	#N/A	#N/A	#N/A
		AT4G11820.3	AT4G11820.3;AT4G11820.1;AT4G11820.2	AT4G11820.3 | Symbols: MVA1, FKP1, HMGS | FLAKY POLLEN 1, HYDROXYMETHYLGLUTARYL-COA SYNTHASE | chr4:7109124-7111213 REVERSE LENGTH=406;AT4G11820.1 | Symbols: MVA1, FKP1, HMGS | FLAKY POLLEN 1, HYDROXYMETHYLGLUTARYL-COA SYNTHASE | chr4:7109124-7111213 REVER	2	6	6	3	5	1	5	2	1	9	2	4	8	7	12	13	12	15	14	13	8	11	13	8	0	0	1	0	0
		AT5G59160.3	AT5G59160.3;AT5G59160.2;AT5G59160.1	AT5G59160.3 | Symbols: PPO, TOPP2 | PROTOPORPHYRINOGEN OXIDASE, type one serine/threonine protein phosphatase 2 | chr5:23879567-23881102 FORWARD LENGTH=312;AT5G59160.2 | Symbols: PPO, TOPP2 | PROTOPORPHYRINOGEN OXIDASE, type one serine/threonine protein ph	2	6	3	1	3	0	2	0	0	8	3	0	1	7	2	7	4	9	10	7	5	3	8	2	0	0	0	0	0
		AT1G16350.1	AT1G16350.1	AT1G16350.1 | Symbols: no symbol available | no full name available | chr1:5590951-5592872 FORWARD LENGTH=502	2	5	5	4	3	1	2	2	0	6	0	4	6	4	10	11	8	15	16	17	9	5	17	6	0	0	0	0	0
		AT1G33680.1	AT1G33680.1	AT1G33680.1 | Symbols: no symbol available | no full name available | chr1:12204056-12208282 FORWARD LENGTH=763	2	5	2	1	2	0	0	0	0	1	0	5	5	5	7	7	8	5	12	17	6	7	8	5	0	0	0	0	0
		AT1G49600.1	AT1G49600.1;AT1G49600.3;AT1G49600.2	AT1G49600.1 | Symbols: RBP47A, ATRBP47A | RNA-binding protein 47A | chr1:18357236-18360150 REVERSE LENGTH=445;AT1G49600.3 | Symbols: RBP47A, ATRBP47A | RNA-binding protein 47A | chr1:18357827-18360150 REVERSE LENGTH=450;AT1G49600.2 | Symbols: RBP47A, ATRBP	2	5	4	2	2	1	3	1	3	5	1	1	4	8	9	12	11	5	9	11	9	6	7	6	#N/A	#N/A	#N/A	#N/A	#N/A
		AT1G53500.1	AT1G53500.1	AT1G53500.1 | Symbols: MUM4, ATRHM2, RHM2, ATMUM4 | ARABIDOPSIS THALIANA RHAMNOSE BIOSYNTHESIS 2, MUCILAGE-MODIFIED 4, ARABIDOPSIS THALIANA MUCILAGE-MODIFIED 4, RHAMNOSE BIOSYNTHESIS 2 | chr1:19967157-19969239 REVERSE LENGTH=667	2	5	6	1	7	0	2	0	1	1	3	0	0	4	3	3	0	1	0	2	0	0	1	0	0	0	0	0	0
		AT1G67680.1	AT1G67680.1;AT1G67650.1	AT1G67680.1 | Symbols: no symbol available | no full name available | chr1:25365962-25368464 REVERSE LENGTH=664;AT1G67650.1 | Symbols: no symbol available | no full name available | chr1:25359832-25362395 REVERSE LENGTH=651	2	5	4	2	3	#N/A	#N/A	#N/A	#N/A	#N/A	#N/A	0	0	1	1	1	2	3	1	2	1	1	3	0	#N/A	#N/A	#N/A	#N/A	#N/A
		AT2G24210.1	AT2G24210.1	AT2G24210.1 | Symbols: TPS10 | terpene synthase 10 | chr2:10294330-10297401 FORWARD LENGTH=591	2	5	6	1	3	0	0	7	3	7	1	0	0	4	2	4	0	1	0	0	0	1	0	0	0	0	0	0	0
		AT2G30110.1	AT2G30110.1	AT2G30110.1 | Symbols: MOS5, ATUBA1, UBA1 | MODIFIER OF SNC1 5, ubiquitin-activating enzyme 1 | chr2:12852632-12857369 REVERSE LENGTH=1080	2	5	4	0	0	0	1	1	1	15	7	2	4	12	24	28	21	18	20	33	7	10	13	7	0	0	0	0	0
		AT2G36870.1	AT2G36870.1;AT2G36870.2	AT2G36870.1 | Symbols: XTH32, AtXTH32 | xyloglucan endotransglucosylase/hydrolase 32 | chr2:15472869-15474630 REVERSE LENGTH=299;AT2G36870.2 | Symbols: XTH32, AtXTH32 | xyloglucan endotransglucosylase/hydrolase 32 | chr2:15473911-15474630 REVERSE LENGTH=17	2	5	4	3	6	#N/A	#N/A	#N/A	#N/A	#N/A	#N/A	#N/A	#N/A	#N/A	#N/A	#N/A	#N/A	#N/A	#N/A	#N/A	#N/A	#N/A	#N/A	#N/A	#N/A	#N/A	#N/A	#N/A	#N/A
		AT2G46140.1	AT2G46140.1	AT2G46140.1 | Symbols: LEA27 | late embryogenesis abundant 27 | chr2:18959163-18960362 FORWARD LENGTH=166	2	5	1	0	0	#N/A	#N/A	#N/A	#N/A	#N/A	#N/A	1	3	5	7	5	7	7	6	4	6	6	5	4	#N/A	#N/A	#N/A	#N/A	#N/A
		AT3G08580.2	AT3G08580.2;AT3G08580.1	AT3G08580.2 | Symbols: AAC1 | ADP/ATP carrier 1 | chr3:2605706-2607030 REVERSE LENGTH=381;AT3G08580.1 | Symbols: AAC1 | ADP/ATP carrier 1 | chr3:2605706-2607030 REVERSE LENGTH=381	2	5	2	3	0	2	7	3	16	11	28	1	2	1	2	1	3	3	0	0	1	4	1	1	4	3	5	0	0
		AT4G27440.1	AT4G27440.1;AT4G27440.2	AT4G27440.1 | Symbols: PORB | protochlorophyllide oxidoreductase B | chr4:13725648-13727107 FORWARD LENGTH=401;AT4G27440.2 | Symbols: PORB | protochlorophyllide oxidoreductase B | chr4:13725648-13727107 FORWARD LENGTH=401	2	5	4	1	4	0	5	1	0	7	2	#N/A	#N/A	#N/A	#N/A	#N/A	#N/A	#N/A	#N/A	#N/A	#N/A	#N/A	#N/A	#N/A	#N/A	#N/A	#N/A	#N/A	#N/A
		AT5G20920.2	AT5G20920.2;AT5G20920.3;AT5G20920.1	AT5G20920.2 | Symbols: EIF2 BETA, EMB1401, eIF-2bs | embryo defective 1401, eukaryotic translation initiation factor 2 beta subunit | chr5:7094994-7096661 REVERSE LENGTH=267;AT5G20920.3 | Symbols: EIF2 BETA, EMB1401, eIF-2bs | embryo defective 1401, eukary	2	5	0	3	1	1	1	0	1	5	2	#N/A	#N/A	#N/A	#N/A	#N/A	#N/A	#N/A	#N/A	#N/A	#N/A	#N/A	#N/A	#N/A	0	0	0	0	0
		REV__AT5G40270.2	REV__AT5G40270.2;REV__AT5G40290.1;REV__AT5G40270.1	AT5G40270.2 | Symbols: VEN4 | VENOSA 4 | chr5:16093927-16097093 REVERSE LENGTH=397;AT5G40290.1 | Symbols: no symbol available | no full name available | chr5:16105259-16108501 REVERSE LENGTH=448;AT5G40270.1 | Symbols: VEN4 | VENOSA 4 | chr5:16093394-160970	2	5	3	1	2	0	0	1	1	2	0	#N/A	#N/A	#N/A	#N/A	#N/A	#N/A	#N/A	#N/A	#N/A	#N/A	#N/A	#N/A	#N/A	#N/A	#N/A	#N/A	#N/A	#N/A
		AT1G71840.1	AT1G71840.1	AT1G71840.1 | Symbols: no symbol available | no full name available | chr1:27022424-27024380 FORWARD LENGTH=407	2	4	4	0	4	0	1	0	0	4	1	1	4	6	13	13	8	15	11	14	5	11	10	5	#N/A	#N/A	#N/A	#N/A	#N/A
		AT2G35120.1	AT2G35120.1	AT2G35120.1 | Symbols: no symbol available | no full name available | chr2:14805913-14807274 REVERSE LENGTH=156	2	4	1	1	0	#N/A	#N/A	#N/A	#N/A	#N/A	#N/A	0	0	1	2	4	3	4	4	5	3	2	1	2	#N/A	#N/A	#N/A	#N/A	#N/A
		AT2G38580.1	AT2G38580.1;AT2G38580.3;AT2G38580.2	AT2G38580.1 | Symbols: no symbol available | no full name available | chr2:16138838-16142371 FORWARD LENGTH=482;AT2G38580.3 | Symbols: no symbol available | no full name available | chr2:16138838-16142371 FORWARD LENGTH=461;AT2G38580.2 | Symbols: no symbol	2	4	4	2	3	1	1	0	0	2	0	3	3	6	9	6	7	6	6	8	8	9	13	10	0	0	0	1	2
		AT3G05560.3	AT3G05560.3;AT3G05560.2;AT3G05560.1;AT5G27770.1	AT3G05560.3 | Symbols: no symbol available | no full name available | chr3:1614641-1615204 FORWARD LENGTH=124;AT3G05560.2 | Symbols: no symbol available | no full name available | chr3:1614641-1615204 FORWARD LENGTH=124;AT3G05560.1 | Symbols: no symbol ava	2	4	4	1	3	0	0	0	1	2	2	1	4	4	0	1	0	0	0	0	2	1	0	0	3	1	2	0	0
		AT3G07590.1	AT3G07590.1;AT3G07590.2;AT3G07590.3	AT3G07590.1 | Symbols: SmD1a | | chr3:2423146-2423958 FORWARD LENGTH=114;AT3G07590.2 | Symbols: SmD1a | | chr3:2423146-2423958 FORWARD LENGTH=114;AT3G07590.3 | Symbols: SmD1a | | chr3:2423590-2423958 FORWARD LENGTH=88	2	4	2	2	2	#N/A	#N/A	#N/A	#N/A	#N/A	#N/A	1	1	1	2	1	1	1	1	1	1	1	1	1	0	1	2	0	0
		AT3G13120.3	AT3G13120.3;AT3G13120.2;AT3G13120.1	AT3G13120.3 | Symbols: PRPS10 | plastid ribosomal protein of the 30S subunit 10 | chr3:4220310-4221526 REVERSE LENGTH=191;AT3G13120.2 | Symbols: PRPS10 | plastid ribosomal protein of the 30S subunit 10 | chr3:4220310-4221526 REVERSE LENGTH=191;AT3G13120.1	2	4	3	3	2	0	1	4	1	2	2	0	0	0	1	1	1	1	2	2	0	0	1	0	0	0	0	0	0
		AT3G13460.2	AT3G13460.2;AT3G13460.4;AT3G13460.1	AT3G13460.2 | Symbols: ECT2 | evolutionarily conserved C-terminal region 2 | chr3:4385274-4388220 REVERSE LENGTH=664;AT3G13460.4 | Symbols: ECT2 | evolutionarily conserved C-terminal region 2 | chr3:4385274-4388220 REVERSE LENGTH=666;AT3G13460.1 | Symbols:	2	4	2	0	0	0	1	0	0	5	3	8	9	5	5	12	5	9	6	17	5	4	9	2	#N/A	#N/A	#N/A	#N/A	#N/A
		AT3G15980.1	AT3G15980.1;AT3G15980.7;AT3G15980.6;AT3G15980.4;AT3G15980.3;AT3G15980.2;AT3G15980.5	AT3G15980.1 | Symbols: no symbol available | no full name available | chr3:5411699-5418313 REVERSE LENGTH=909;AT3G15980.7 | Symbols: no symbol available | no full name available | chr3:5411699-5418313 REVERSE LENGTH=914;AT3G15980.6 | Symbols: no symbol ava	2	4	1	1	1	#N/A	#N/A	#N/A	#N/A	#N/A	#N/A	0	0	0	3	2	2	0	1	2	0	0	1	0	#N/A	#N/A	#N/A	#N/A	#N/A
		AT3G16170.1	AT3G16170.1	AT3G16170.1 | Symbols: AAE13 | acyl activating enzyme 13 | chr3:5476053-5480128 FORWARD LENGTH=608	2	4	1	0	1	0	2	0	0	8	2	0	0	0	1	0	0	1	0	2	0	0	0	0	#N/A	#N/A	#N/A	#N/A	#N/A
		AT3G16520.2	AT3G16520.2;AT3G16520.1;AT3G16520.3	AT3G16520.2 | Symbols: UGT88A1 | UDP-glucosyl transferase 88A1 | chr3:5618847-5620833 REVERSE LENGTH=446;AT3G16520.1 | Symbols: UGT88A1 | UDP-glucosyl transferase 88A1 | chr3:5618807-5620833 REVERSE LENGTH=451;AT3G16520.3 | Symbols: UGT88A1 | UDP-glucosyl	2	4	7	2	3	#N/A	#N/A	#N/A	#N/A	#N/A	#N/A	#N/A	#N/A	#N/A	#N/A	#N/A	#N/A	#N/A	#N/A	#N/A	#N/A	#N/A	#N/A	#N/A	0	0	0	0	0
		AT3G18790.1	AT3G18790.1	AT3G18790.1 | Symbols: no symbol available | no full name available | chr3:6477853-6478755 FORWARD LENGTH=300	2	4	6	5	3	#N/A	#N/A	#N/A	#N/A	#N/A	#N/A	4	5	3	4	4	2	1	6	3	4	1	5	4	0	0	0	0	0
		AT3G49601.1	AT3G49601.1	AT3G49601.1 | Symbols: no symbol available | no full name available | chr3:18387504-18389279 REVERSE LENGTH=591	2	4	7	2	3	#N/A	#N/A	#N/A	#N/A	#N/A	#N/A	0	1	1	0	0	0	3	1	3	0	1	1	0	1	0	1	0	0
		AT3G62840.2	AT3G62840.2;AT2G47640.3;AT2G47640.2;AT3G62840.1;AT2G47640.4;AT2G47640.1	AT3G62840.2 | Symbols: no symbol available | no full name available | chr3:23235727-23236615 REVERSE LENGTH=108;AT2G47640.3 | Symbols: no symbol available | no full name available | chr2:19537393-19538431 FORWARD LENGTH=108;AT2G47640.2 | Symbols: no symbol	2	4	8	3	4	1	1	3	2	3	1	2	4	2	3	4	3	5	4	6	3	4	4	2	3	0	4	0	1
		AT4G19006.1	AT4G19006.1;AT4G19006.2	AT4G19006.1 | Symbols: no symbol available | no full name available | chr4:10409349-10411347 REVERSE LENGTH=386;AT4G19006.2 | Symbols: no symbol available | no full name available | chr4:10409349-10411347 REVERSE LENGTH=439	2	4	2	0	3	#N/A	#N/A	#N/A	#N/A	#N/A	#N/A	0	0	8	7	8	8	7	9	10	4	5	5	1	#N/A	#N/A	#N/A	#N/A	#N/A
		AT4G34450.1	AT4G34450.1	AT4G34450.1 | Symbols: gamma2-COP | gamma2 Coat Protein | chr4:16471956-16476795 FORWARD LENGTH=886	2	4	4	0	2	0	2	2	5	20	11	0	5	10	8	22	8	19	17	23	7	4	14	3	0	0	4	0	0
		AT4G35100.2	AT4G35100.2;AT4G35100.1	AT4G35100.2 | Symbols: PIP3A, SIMIP, PIP3, PIP2;7 | plasma membrane intrinsic protein 3, PLASMA MEMBRANE INTRINSIC PROTEIN 3A, PLASMA MEMBRANE INTRINSIC PROTEIN 2;7 | chr4:16708672-16709958 FORWARD LENGTH=280;AT4G35100.1 | Symbols: PIP3A, SIMIP, PIP3, PIP2	2	4	2	3	2	#N/A	#N/A	#N/A	#N/A	#N/A	#N/A	#N/A	#N/A	#N/A	#N/A	#N/A	#N/A	#N/A	#N/A	#N/A	#N/A	#N/A	#N/A	#N/A	#N/A	#N/A	#N/A	#N/A	#N/A
		AT5G01600.1	AT5G01600.1	AT5G01600.1 | Symbols: FER1, ATFER1 | ferretin 1, ARABIDOPSIS THALIANA FERRETIN 1 | chr5:228149-229594 REVERSE LENGTH=255	2	4	0	2	7	12	6	41	35	22	26	0	2	0	1	2	2	3	0	3	2	2	2	2	0	4	2	6	0
		AT5G04740.1	AT5G04740.1	AT5G04740.1 | Symbols: ACR12 | ACT domain repeats 12 | chr5:1368713-1371391 REVERSE LENGTH=301	2	4	5	2	2	1	2	0	1	3	1	2	5	11	15	15	11	18	15	19	13	10	17	9	0	0	1	1	0
		AT5G40490.2	AT5G40490.2;AT5G40490.1	AT5G40490.2 | Symbols: HLP1, RBGD5 | RNA-binding glycine-rich protein D5 | chr5:16225493-16227423 FORWARD LENGTH=406;AT5G40490.1 | Symbols: HLP1, RBGD5 | RNA-binding glycine-rich protein D5 | chr5:16225483-16227423 FORWARD LENGTH=423	2	4	1	0	2	#N/A	#N/A	#N/A	#N/A	#N/A	#N/A	0	0	0	1	0	0	1	0	2	0	0	2	0	#N/A	#N/A	#N/A	#N/A	#N/A
		AT5G47200.1	AT5G47200.1;AT4G17530.1	AT5G47200.1 | Symbols: RAB1A, ATRABD2B, ATRAB1A | ARABIDOPSIS RAB GTPASE HOMOLOG D2B, RAB GTPase homolog 1A | chr5:19167029-19168718 FORWARD LENGTH=202;AT4G17530.1 | Symbols: RAB1C, ATRABD2C, ATRAB1C | RAB GTPase homolog 1C | chr4:9773721-9775424 REVERSE L	2	4	1	3	3	1	2	1	3	5	4	#N/A	#N/A	#N/A	#N/A	#N/A	#N/A	#N/A	#N/A	#N/A	#N/A	#N/A	#N/A	#N/A	0	0	0	0	0
		AT5G51550.1	AT5G51550.1	AT5G51550.1 | Symbols: EXL3 | EXORDIUM like 3 | chr5:20939793-20940806 REVERSE LENGTH=337	2	4	4	4	4	1	1	0	2	3	4	1	3	1	1	2	1	4	2	1	1	1	2	0	#N/A	#N/A	#N/A	#N/A	#N/A
		AT5G60360.2	AT5G60360.2;AT3G45310.2;AT5G60360.1;AT3G45310.1;AT5G60360.3	AT5G60360.2 | Symbols: AALP, SAG2, ALP | aleurain-like protease, SENESCENCE ASSOCIATED GENE2 | chr5:24280044-24282152 FORWARD LENGTH=357;AT3G45310.2 | Symbols: no symbol available | no full name available | chr3:16628704-16630473 REVERSE LENGTH=357;AT5G603	2	4	4	2	1	0	1	1	3	1	2	3	2	2	4	3	3	5	2	4	3	4	6	3	#N/A	#N/A	#N/A	#N/A	#N/A
		AT5G64040.1	AT5G64040.1;AT5G64040.2	AT5G64040.1 | Symbols: PSAN | | chr5:25628724-25629409 REVERSE LENGTH=171;AT5G64040.2 | Symbols: PSAN | | chr5:25628690-25629409 REVERSE LENGTH=181	2	4	3	3	2	2	1	1	3	5	4	0	3	6	9	5	2	3	4	4	7	1	5	3	0	0	0	0	0
		AT1G09780.1	AT1G09780.1	AT1G09780.1 | Symbols: iPGAM1 | 2,3-biphosphoglycerate-independent phosphoglycerate mutase 1 | chr1:3165550-3167812 REVERSE LENGTH=557	2	3	0	1	0	2	2	0	1	10	5	2	1	6	6	9	5	12	9	8	5	4	6	2	#N/A	#N/A	#N/A	#N/A	#N/A
		AT1G10840.1	AT1G10840.1;AT1G10840.2	AT1G10840.1 | Symbols: TIF3H1 | translation initiation factor 3 subunit H1 | chr1:3607885-3610299 REVERSE LENGTH=337;AT1G10840.2 | Symbols: TIF3H1 | translation initiation factor 3 subunit H1 | chr1:3607885-3609657 REVERSE LENGTH=250	2	3	4	3	4	#N/A	#N/A	#N/A	#N/A	#N/A	#N/A	1	3	7	6	13	10	9	12	11	7	6	10	2	1	1	1	1	2
		AT1G27310.1	AT1G27310.1	AT1G27310.1 | Symbols: NTF2A | nuclear transport factor 2A | chr1:9484615-9485790 REVERSE LENGTH=122	2	3	2	2	1	1	0	1	2	3	1	0	0	0	5	7	2	8	6	8	3	4	3	1	#N/A	#N/A	#N/A	#N/A	#N/A
		AT1G53645.1	AT1G53645.1	AT1G53645.1 | Symbols: no symbol available | no full name available | chr1:20026434-20028587 REVERSE LENGTH=523	2	3	3	4	2	#N/A	#N/A	#N/A	#N/A	#N/A	#N/A	1	1	0	0	0	0	2	1	2	0	0	1	0	#N/A	#N/A	#N/A	#N/A	#N/A
		AT1G69710.2	AT1G69710.2;AT1G69710.1	AT1G69710.2 | Symbols: no symbol available | no full name available | chr1:26222509-26226530 FORWARD LENGTH=1028;AT1G69710.1 | Symbols: no symbol available | no full name available | chr1:26222325-26226530 FORWARD LENGTH=1041	2	3	5	3	3	0	0	1	1	0	0	#N/A	#N/A	#N/A	#N/A	#N/A	#N/A	#N/A	#N/A	#N/A	#N/A	#N/A	#N/A	#N/A	0	1	0	0	0
		AT1G78680.2	AT1G78680.2;AT1G78680.1	AT1G78680.2 | Symbols: GGH2, ATGGH2 | gamma-glutamyl hydrolase 2 | chr1:29593933-29595968 FORWARD LENGTH=333;AT1G78680.1 | Symbols: GGH2, ATGGH2 | gamma-glutamyl hydrolase 2 | chr1:29593933-29596037 FORWARD LENGTH=347	2	3	2	1	1	0	0	0	0	3	0	0	0	0	8	5	2	4	5	9	6	0	6	2	#N/A	#N/A	#N/A	#N/A	#N/A
		AT2G19480.3	AT2G19480.3;AT2G19480.2;AT2G19480.1	AT2G19480.3 | Symbols: NFA2, NFA02, NAP1;2 | NUCLEOSOME/CHROMATIN ASSEMBLY FACTOR GROUP A 02, nucleosome assembly protein 1;2, NUCLEOSOME/CHROMATIN ASSEMBLY FACTOR GROUP A 2 | chr2:8438601-8441040 FORWARD LENGTH=372;AT2G19480.2 | Symbols: NFA2, NFA02, NAP1	2	3	4	1	1	0	5	2	6	10	7	7	4	9	12	13	13	15	10	22	13	10	14	7	0	1	2	0	0
		AT2G25080.1	AT2G25080.1	AT2G25080.1 | Symbols: GPX1, ATGPX1, GPXL1 | GLUTATHIONE PEROXIDASE 1, glutathione peroxidase 1 | chr2:10668134-10669828 FORWARD LENGTH=236	2	3	3	0	2	0	1	0	0	2	0	1	3	4	10	11	4	4	9	12	7	8	13	6	#N/A	#N/A	#N/A	#N/A	#N/A
		AT2G38540.1	AT2G38540.1	AT2G38540.1 | Symbols: ATLTP1, AtLtpI-4, LTP1, LP1 | ARABIDOPSIS THALIANA LIPID TRANSFER PROTEIN 1, lipid transfer protein 1, LIPID TRANSFER PROTEIN 1 | chr2:16130418-16130893 FORWARD LENGTH=118	2	3	6	2	2	0	0	0	2	0	3	4	5	3	4	4	3	2	3	1	4	3	3	2	1	3	2	1	2
		AT2G38730.1	AT2G38730.1	AT2G38730.1 | Symbols: no symbol available | no full name available | chr2:16192579-16194038 REVERSE LENGTH=199	2	3	3	2	3	0	0	0	0	2	0	4	8	7	7	12	9	8	11	6	5	7	8	8	#N/A	#N/A	#N/A	#N/A	#N/A
		AT2G41475.1	AT2G41475.1	AT2G41475.1 | Symbols: ATS3A | Embryo-specific protein 3A | chr2:17295259-17296329 REVERSE LENGTH=179	2	3	7	9	5	2	1	1	2	2	3	1	1	12	19	3	7	5	3	2	6	3	4	13	#N/A	#N/A	#N/A	#N/A	#N/A
		AT3G02200.2	AT3G02200.2;AT3G02200.1	AT3G02200.2 | Symbols: no symbol available | no full name available | chr3:406692-408919 FORWARD LENGTH=417;AT3G02200.1 | Symbols: no symbol available | no full name available | chr3:406692-408675 FORWARD LENGTH=364	2	3	1	0	0	0	0	0	0	3	2	0	0	6	7	15	6	10	10	14	7	2	11	5	#N/A	#N/A	#N/A	#N/A	#N/A
		AT3G13300.2	AT3G13300.2;AT3G13300.1;AT3G13300.3	AT3G13300.2 | Symbols: VCS | VARICOSE | chr3:4304085-4309949 FORWARD LENGTH=1309;AT3G13300.1 | Symbols: VCS | VARICOSE | chr3:4304085-4309949 FORWARD LENGTH=1344;AT3G13300.3 | Symbols: VCS | VARICOSE | chr3:4304085-4309136 FORWARD LENGTH=1234	2	3	8	1	4	0	1	0	0	6	1	1	2	6	13	18	11	6	13	7	2	2	6	0	#N/A	#N/A	#N/A	#N/A	#N/A
		AT3G46520.2	AT3G46520.2;AT3G46520.1;AT5G59370.2;AT5G59370.1	AT3G46520.2 | Symbols: ACT12 | actin-12 | chr3:17128567-17129981 FORWARD LENGTH=377;AT3G46520.1 | Symbols: ACT12 | actin-12 | chr3:17128567-17129981 FORWARD LENGTH=377;AT5G59370.2 | Symbols: ACT4 | actin 4 | chr5:23950109-23951586 FORWARD LENGTH=377;AT5G59	2	3	1	3	1	#N/A	#N/A	#N/A	#N/A	#N/A	#N/A	0	1	7	3	6	2	3	3	1	0	0	0	1	#N/A	#N/A	#N/A	#N/A	#N/A
		AT3G52180.4	AT3G52180.4;AT3G52180.1	AT3G52180.4 | Symbols: ATPTPKIS1, SEX4, ATSEX4, DSP4 | STARCH-EXCESS 4, DUAL-SPECIFICITY PROTEIN PHOSPHATASE 4 | chr3:19349884-19352716 REVERSE LENGTH=284;AT3G52180.1 | Symbols: ATPTPKIS1, SEX4, ATSEX4, DSP4 | STARCH-EXCESS 4, DUAL-SPECIFICITY PROTEIN PHO	2	3	2	0	1	0	1	0	0	1	0	#N/A	#N/A	#N/A	#N/A	#N/A	#N/A	#N/A	#N/A	#N/A	#N/A	#N/A	#N/A	#N/A	#N/A	#N/A	#N/A	#N/A	#N/A
		AT3G62120.3	AT3G62120.3;AT3G62120.2;AT3G62120.1	AT3G62120.3 | Symbols: ProRS-Cyt, AtProRS-Cyt | prolyl-tRNA synthetase cytosolic | chr3:23001227-23003849 REVERSE LENGTH=517;AT3G62120.2 | Symbols: ProRS-Cyt, AtProRS-Cyt | prolyl-tRNA synthetase cytosolic | chr3:23001227-23003849 REVERSE LENGTH=530;AT3G62	2	3	4	2	2	0	2	1	1	9	9	0	0	3	4	6	0	6	5	8	0	0	4	0	0	0	0	0	0
		AT3G63490.1	AT3G63490.1;AT3G63490.2	AT3G63490.1 | Symbols: EMB3126, PRPL1 | proline-rich protein-like 1, plastid ribosomal protein L1, EMBRYO DEFECTIVE 3126 | chr3:23444269-23446020 FORWARD LENGTH=346;AT3G63490.2 | Symbols: EMB3126, PRPL1 | proline-rich protein-like 1, plastid ribosomal prot	2	3	7	4	4	0	0	0	0	4	0	6	13	14	11	19	15	15	14	20	12	11	8	12	0	4	5	9	12
		AT4G00100.1	AT4G00100.1	AT4G00100.1 | Symbols: RPS13, RPS13A, PFL2, ATRPS13A | ribosomal protein S13A, POINTED FIRST LEAF 2 | chr4:37172-38123 FORWARD LENGTH=151	2	3	2	1	1	7	7	10	14	12	23	15	21	20	19	21	16	18	20	11	12	10	15	11	1	1	1	0	1
		AT4G02150.1	AT4G02150.1;AT4G02150.2	AT4G02150.1 | Symbols: MOS6, IMPA-3, ATIMPALPHA3 | MODIFIER OF SNC1, 6, IMPORTIN ALPHA ISOFORM 3, IMPORTIN ALPHA 3 | chr4:950884-953602 REVERSE LENGTH=531;AT4G02150.2 | Symbols: MOS6, IMPA-3, ATIMPALPHA3 | MODIFIER OF SNC1, 6, IMPORTIN ALPHA ISOFORM 3,	2	3	2	0	3	0	0	34	36	24	29	0	0	1	4	3	2	4	0	5	1	23	3	11	#N/A	#N/A	#N/A	#N/A	#N/A
		AT4G13850.4	AT4G13850.4;AT4G13850.3;AT4G13850.2;AT4G13850.1	AT4G13850.4 | Symbols: ATGRP2, GR-RBP2, RBGA5, GRP2 | GLYCINE-RICH RNA-BINDING PROTEIN 2, glycine-rich RNA-binding protein 2, glycine rich protein 2, RNA-binding glycine-rich protein A5 | chr4:8021314-8022065 FORWARD LENGTH=129;AT4G13850.3 | Symbols: ATGRP	2	3	3	0	1	1	1	0	1	1	1	#N/A	#N/A	#N/A	#N/A	#N/A	#N/A	#N/A	#N/A	#N/A	#N/A	#N/A	#N/A	#N/A	#N/A	#N/A	#N/A	#N/A	#N/A
		AT4G23630.1	AT4G23630.1;AT4G23630.2	AT4G23630.1 | Symbols: BTI1, RTN1, RTNLB1 | VIRB2-interacting protein 1, reticulon 1, Reticulan like protein B1 | chr4:12318070-12319574 FORWARD LENGTH=275;AT4G23630.2 | Symbols: BTI1, RTN1, RTNLB1 | VIRB2-interacting protein 1, reticulon 1, Reticulan like	2	3	2	2	4	#N/A	#N/A	#N/A	#N/A	#N/A	#N/A	#N/A	#N/A	#N/A	#N/A	#N/A	#N/A	#N/A	#N/A	#N/A	#N/A	#N/A	#N/A	#N/A	3	3	2	1	0
		AT4G30930.1	AT4G30930.1	AT4G30930.1 | Symbols: NFD1 | NUCLEAR FUSION DEFECTIVE 1 | chr4:15050170-15051630 REVERSE LENGTH=270	2	3	2	2	2	#N/A	#N/A	#N/A	#N/A	#N/A	#N/A	2	1	3	2	2	1	2	1	1	4	0	2	1	#N/A	#N/A	#N/A	#N/A	#N/A
		AT4G31120.2	AT4G31120.2;AT4G31120.1	AT4G31120.2 | Symbols: SKB1, AtPMRT5, CAU1, PRMT5 | calcium underaccumulation 1, SHK1 binding protein 1, PROTEIN ARGININE METHYLTRANSFERASE 5 | chr4:15132538-15136568 REVERSE LENGTH=584;AT4G31120.1 | Symbols: SKB1, AtPMRT5, CAU1, PRMT5 | calcium underaccum	2	3	2	0	0	#N/A	#N/A	#N/A	#N/A	#N/A	#N/A	#N/A	#N/A	#N/A	#N/A	#N/A	#N/A	#N/A	#N/A	#N/A	#N/A	#N/A	#N/A	#N/A	#N/A	#N/A	#N/A	#N/A	#N/A
		AT4G33250.1	AT4G33250.1	AT4G33250.1 | Symbols: EIF3K, TIF3K1, ATTIF3K1 | eukaryotic translation initiation factor 3K | chr4:16039066-16040617 REVERSE LENGTH=226	2	3	2	2	1	0	2	2	0	5	5	0	0	0	0	0	0	4	0	8	0	1	3	0	#N/A	#N/A	#N/A	#N/A	#N/A
		AT4G35830.1	AT4G35830.1;AT4G35830.2	AT4G35830.1 | Symbols: ACO1 | aconitase 1 | chr4:16973007-16977949 REVERSE LENGTH=898;AT4G35830.2 | Symbols: ACO1 | aconitase 1 | chr4:16973007-16977278 REVERSE LENGTH=795	2	3	9	0	2	0	1	2	6	8	12	0	9	19	21	30	23	25	24	30	18	19	19	12	0	0	1	1	0
		AT5G07510.3	AT5G07510.3;AT5G07510.1	AT5G07510.3 | Symbols: ATGRP-4, GRP14, ATGRP14, GRP-4 | ARABIDOPSIS THALIANA GLYCINE-RICH PROTEIN 4, glycine-rich protein 14, ARABIDOPSIS THALIANA GLYCINE-RICH PROTEIN 14, GLYCINE-RICH PROTEIN 4 | chr5:2377858-2378763 REVERSE LENGTH=185;AT5G07510.1 | Symbo	2	3	1	0	1	0	2	0	2	1	3	#N/A	#N/A	#N/A	#N/A	#N/A	#N/A	#N/A	#N/A	#N/A	#N/A	#N/A	#N/A	#N/A	#N/A	#N/A	#N/A	#N/A	#N/A
		AT5G08280.1	AT5G08280.1	AT5G08280.1 | Symbols: HEMC, RUG1 | RUGOSA 1, hydroxymethylbilane synthase | chr5:2663763-2665596 REVERSE LENGTH=382	2	3	2	4	3	1	4	2	2	3	3	5	8	14	8	15	10	14	16	10	9	7	9	7	#N/A	#N/A	#N/A	#N/A	#N/A
		AT5G14910.2	AT5G14910.2;AT5G14910.1	AT5G14910.2 | Symbols: no symbol available | no full name available | chr5:4823815-4825196 FORWARD LENGTH=178;AT5G14910.1 | Symbols: no symbol available | no full name available | chr5:4823815-4825196 FORWARD LENGTH=178	2	3	3	1	3	0	2	0	0	0	0	#N/A	#N/A	#N/A	#N/A	#N/A	#N/A	#N/A	#N/A	#N/A	#N/A	#N/A	#N/A	#N/A	#N/A	#N/A	#N/A	#N/A	#N/A
		AT5G14920.1	AT5G14920.1	AT5G14920.1 | Symbols: GASA14 | A-stimulated in Arabidopsis 14 | chr5:4826598-4827761 FORWARD LENGTH=275	2	3	0	1	2	#N/A	#N/A	#N/A	#N/A	#N/A	#N/A	0	1	0	0	0	1	1	0	1	0	1	0	1	1	0	2	0	0
		AT5G16840.3	AT5G16840.3;AT5G16840.1;AT5G16840.2	AT5G16840.3 | Symbols: BPA1 | binding partner of acd11 1 | chr5:5536042-5538026 FORWARD LENGTH=257;AT5G16840.1 | Symbols: BPA1 | binding partner of acd11 1 | chr5:5536042-5538026 FORWARD LENGTH=259;AT5G16840.2 | Symbols: BPA1 | binding partner of acd11 1 |	2	3	3	3	3	0	0	0	0	6	0	3	4	6	7	4	4	7	5	7	4	7	5	2	3	3	7	6	6
		AT5G24165.2	AT5G24165.2;AT5G24165.1	AT5G24165.2 | Symbols: no symbol available | no full name available | chr5:8188622-8189087 FORWARD LENGTH=75;AT5G24165.1 | Symbols: no symbol available | no full name available | chr5:8188622-8189087 FORWARD LENGTH=75	2	3	1	2	1	#N/A	#N/A	#N/A	#N/A	#N/A	#N/A	1	0	1	1	1	2	0	2	4	1	0	1	1	0	0	1	0	0
		AT5G48180.1	AT5G48180.1	AT5G48180.1 | Symbols: NSP5, AtNSP5 | nitrile specifier protein 5 | chr5:19541283-19542358 REVERSE LENGTH=326	2	3	3	1	2	1	3	2	4	2	4	4	6	4	7	11	8	11	11	16	9	8	9	6	0	0	0	0	0
		AT5G58330.3	AT5G58330.3;AT5G58330.2;AT5G58330.1	AT5G58330.3 | Symbols: NADP-MDH | NADP-dependent Malate Dehydrogenase | chr5:23580010-23581751 REVERSE LENGTH=334;AT5G58330.2 | Symbols: NADP-MDH | NADP-dependent Malate Dehydrogenase | chr5:23580010-23582287 REVERSE LENGTH=442;AT5G58330.1 | Symbols: NADP-	2	3	4	4	8	3	3	4	3	7	6	7	7	7	11	11	8	11	15	18	7	11	9	6	1	0	1	1	3
		ATCG00330.1	ATCG00330.1	ATCG00330.1 | Symbols: RPS14 | chloroplast ribosomal protein S14 | chrc:36938-37240 REVERSE LENGTH=100	2	3	2	1	1	1	1	3	5	3	7	1	4	3	5	3	3	3	4	1	2	2	2	1	0	0	1	1	1
		AT1G09070.1	AT1G09070.1	AT1G09070.1 | Symbols: (AT)SRC2, SRC2, AtSRC2 | soybean gene regulated by cold-2, SOYBEAN GENE REGULATED BY COLD-2 | chr1:2927767-2928741 FORWARD LENGTH=324	2	2	1	1	1	0	2	0	0	2	0	1	1	0	1	0	1	0	0	0	0	0	0	0	2	0	0	0	0
		AT1G12050.1	AT1G12050.1	AT1G12050.1 | Symbols: FAH, AtFAH, SSCD1 | short-day sensitive cell deathshort-day sensitive cell deathshort-day sensitive cell death 111, fumarylacetoacetate hydrolase | chr1:4072904-4075856 FORWARD LENGTH=421	2	2	2	1	2	3	5	1	3	4	3	3	2	6	6	5	9	8	8	14	5	4	10	5	0	0	1	0	0
		AT1G12780.1	AT1G12780.1	AT1G12780.1 | Symbols: UGE1, ATUGE1 | A. THALIANA UDP-GLC 4-EPIMERASE 1, UDP-D-glucose/UDP-D-galactose 4-epimerase 1 | chr1:4356124-4358120 REVERSE LENGTH=351	2	2	0	2	2	1	2	1	2	4	0	0	0	1	2	4	0	4	2	6	1	2	3	1	0	0	0	0	0
		AT1G20450.2	AT1G20450.2;AT1G20450.1	AT1G20450.2 | Symbols: LTI45, ERD10, LTI29 | EARLY RESPONSIVE TO DEHYDRATION 10, LOW TEMPERATURE INDUCED 45, LOW TEMPERATURE INDUCED 29 | chr1:7088235-7089107 REVERSE LENGTH=259;AT1G20450.1 | Symbols: LTI45, ERD10, LTI29 | EARLY RESPONSIVE TO DEHYDRATION 1	2	2	0	1	1	#N/A	#N/A	#N/A	#N/A	#N/A	#N/A	3	8	1	2	4	5	4	9	7	3	2	0	0	0	2	2	0	0
		AT1G21540.1	AT1G21540.1	AT1G21540.1 | Symbols: AAE9 | | chr1:7548758-7550521 REVERSE LENGTH=550	2	2	4	2	2	2	5	2	5	11	7	2	4	8	16	21	18	21	20	27	13	15	24	6	#N/A	#N/A	#N/A	#N/A	#N/A
		AT1G30620.3	AT1G30620.3;AT1G30620.6;AT1G30620.4;AT1G30620.2;AT1G30620.1;AT4G20460.1;AT5G44480.4;AT5G44480.3;AT5G44480.2;AT5G44480.1;AT2G34850.4;AT2G34850.3;AT2G34850.2;AT2G34850.1;AT1G30620.5	AT1G30620.3 | Symbols: MUR4, HSR8, UXE1 | UDP-D-XYLOSE 4-EPIMERASE 1, MURUS 4, HIGH SUGAR RESPONSE8 | chr1:10855496-10857970 FORWARD LENGTH=418;AT1G30620.6 | Symbols: MUR4, HSR8, UXE1 | UDP-D-XYLOSE 4-EPIMERASE 1, MURUS 4, HIGH SUGAR RESPONSE8 | chr1:10855	2	2	2	2	2	2	0	3	0	1	1	5	4	3	1	4	2	1	2	2	2	4	0	1	0	0	0	1	0
		AT1G35310.1	AT1G35310.1	AT1G35310.1 | Symbols: MLP168 | MLP-like protein 168 | chr1:12956428-12957024 REVERSE LENGTH=151	2	2	0	2	2	0	3	0	2	5	0	2	6	12	22	19	23	21	28	18	21	10	14	26	0	1	1	2	1
		AT1G47250.1	AT1G47250.1;AT5G42790.1	AT1G47250.1 | Symbols: PAF2 | 20S proteasome alpha subunit F2 | chr1:17319220-17320900 FORWARD LENGTH=277;AT5G42790.1 | Symbols: ARS5, PAF1, ATPSM30 | ARSENIC TOLERANCE 5, proteasome alpha subunit F1 | chr5:17159270-17160975 REVERSE LENGTH=278	2	2	3	0	1	#N/A	#N/A	#N/A	#N/A	#N/A	#N/A	#N/A	#N/A	#N/A	#N/A	#N/A	#N/A	#N/A	#N/A	#N/A	#N/A	#N/A	#N/A	#N/A	0	0	0	0	0
		AT1G52760.1	AT1G52760.1	AT1G52760.1 | Symbols: CSE, LysoPL2, AtMAGL3 | Caffeoyl Shikimate Esterase, lysophospholipase 2 | chr1:19651378-19652576 FORWARD LENGTH=332	2	2	0	0	0	0	0	0	0	1	2	0	0	1	0	1	1	1	2	2	1	0	0	0	#N/A	#N/A	#N/A	#N/A	#N/A
		AT1G62380.1	AT1G62380.1	AT1G62380.1 | Symbols: ATACO2, ACO2 | ACC oxidase 2 | chr1:23082340-23084068 FORWARD LENGTH=320	2	2	3	2	2	3	4	4	4	7	1	1	5	4	8	10	11	12	11	13	5	5	6	5	1	0	3	1	1
		AT1G76180.2	AT1G76180.2;AT1G76180.1	AT1G76180.2 | Symbols: ERD14 | EARLY RESPONSE TO DEHYDRATION 14 | chr1:28587013-28587657 REVERSE LENGTH=185;AT1G76180.1 | Symbols: ERD14 | EARLY RESPONSE TO DEHYDRATION 14 | chr1:28587013-28587657 REVERSE LENGTH=185	2	2	5	6	1	1	2	0	2	3	1	5	7	4	1	6	2	4	4	11	4	1	2	1	2	1	4	1	0
		AT2G09990.1	AT2G09990.1	AT2G09990.1 | Symbols: no symbol available | no full name available | chr2:3781442-3781882 FORWARD LENGTH=146	2	2	1	1	0	#N/A	#N/A	#N/A	#N/A	#N/A	#N/A	0	0	0	0	1	0	0	1	1	0	0	0	0	#N/A	#N/A	#N/A	#N/A	#N/A
		AT2G24020.1	AT2G24020.1;AT2G24020.2;AT4G30620.1	AT2G24020.1 | Symbols: STIC2 | Suppressor of TIC40 2 | chr2:10217869-10219269 REVERSE LENGTH=182;AT2G24020.2 | Symbols: STIC2 | Suppressor of TIC40 2 | chr2:10217869-10219269 REVERSE LENGTH=180;AT4G30620.1 | Symbols: STCL | STIC2 Like | chr4:14948724-14950	2	2	1	1	1	#N/A	#N/A	#N/A	#N/A	#N/A	#N/A	#N/A	#N/A	#N/A	#N/A	#N/A	#N/A	#N/A	#N/A	#N/A	#N/A	#N/A	#N/A	#N/A	#N/A	#N/A	#N/A	#N/A	#N/A
		AT2G30870.1	AT2G30870.1	AT2G30870.1 | Symbols: GSTF10, ATGSTF10, ERD13, ATGSTF4 | glutathione S-transferase PHI 10, ARABIDOPSIS THALIANA GLUTATHIONE S-TRANSFERASE PHI 10, EARLY DEHYDRATION-INDUCED 13 | chr2:13141490-13142392 FORWARD LENGTH=215	2	2	0	0	2	0	2	0	2	3	4	1	1	4	7	8	9	11	6	10	8	12	9	9	#N/A	#N/A	#N/A	#N/A	#N/A
		AT2G36620.1	AT2G36620.1	AT2G36620.1 | Symbols: RPL24A | ribosomal protein L24 | chr2:15350548-15351819 REVERSE LENGTH=164	2	2	3	2	2	#N/A	#N/A	#N/A	#N/A	#N/A	#N/A	0	0	2	1	0	1	2	0	0	2	2	0	0	#N/A	#N/A	#N/A	#N/A	#N/A
		AT2G37270.2	AT2G37270.2;AT2G37270.1	AT2G37270.2 | Symbols: RPS5B, ATRPS5B | ribosomal protein 5B | chr2:15647883-15649042 REVERSE LENGTH=207;AT2G37270.1 | Symbols: RPS5B, ATRPS5B | ribosomal protein 5B | chr2:15647883-15649042 REVERSE LENGTH=207	2	2	2	2	1	1	4	4	5	5	6	3	2	3	0	0	1	0	1	1	0	2	0	1	1	0	1	0	0
		AT2G43750.2	AT2G43750.2;AT2G43750.1	AT2G43750.2 | Symbols: OASB, CPACS1, ACS1, ATCS-B | O-acetylserine (thiol) lyase B, ARABIDOPSIS THALIANA CYSTEIN SYNTHASE-B, CHLOROPLAST O-ACETYLSERINE SULFHYDRYLASE 1, ARABIDOPSIS CYSTEINE SYNTHASE 1 | chr2:18129604-18132322 REVERSE LENGTH=392;AT2G43750.	2	2	2	1	4	4	4	5	7	7	4	1	1	2	8	7	8	8	6	9	4	8	8	1	0	1	0	1	0
		AT3G06050.1	AT3G06050.1	AT3G06050.1 | Symbols: PRXIIF, ATPRXIIF | peroxiredoxin IIF, PEROXIREDOXIN IIF | chr3:1826311-1827809 REVERSE LENGTH=201	2	2	3	1	1	0	4	1	2	3	2	6	6	7	9	8	5	8	9	6	6	4	8	7	0	0	0	0	0
		AT3G09980.1	AT3G09980.1	AT3G09980.1 | Symbols: ACIP1 | ACETYLATED INTERACTING PROTEIN 1 | chr3:3069358-3071145 FORWARD LENGTH=178	2	2	1	4	1	1	5	2	18	25	21	7	4	3	4	6	4	2	4	0	4	0	3	3	1	2	25	1	1
		AT3G14600.1	AT3G14600.1	AT3G14600.1 | Symbols: no symbol available | no full name available | chr3:4910773-4911933 FORWARD LENGTH=178	2	2	2	2	3	2	1	0	0	1	1	1	1	2	2	4	1	3	3	1	1	2	1	1	#N/A	#N/A	#N/A	#N/A	#N/A
		AT3G17810.1	AT3G17810.1	AT3G17810.1 | Symbols: PYD1 | pyrimidine 1 | chr3:6094279-6096289 FORWARD LENGTH=426	2	2	0	1	3	1	2	1	0	3	0	0	1	3	7	9	6	13	13	10	6	5	11	8	#N/A	#N/A	#N/A	#N/A	#N/A
		AT3G20390.1	AT3G20390.1;AT3G20390.2	AT3G20390.1 | Symbols: RidA | Reactive Intermediate Deaminase A | chr3:7110227-7111695 REVERSE LENGTH=187;AT3G20390.2 | Symbols: RidA | Reactive Intermediate Deaminase A | chr3:7110227-7111899 REVERSE LENGTH=255	2	2	0	0	0	0	3	2	2	3	2	0	0	1	2	5	0	2	2	4	1	1	1	1	0	0	0	0	0
		AT3G22850.1	AT3G22850.1	AT3G22850.1 | Symbols: no symbol available | no full name available | chr3:8089067-8090275 FORWARD LENGTH=248	2	2	1	1	1	#N/A	#N/A	#N/A	#N/A	#N/A	#N/A	0	0	2	5	5	3	2	3	2	0	1	1	1	#N/A	#N/A	#N/A	#N/A	#N/A
		AT3G22890.1	AT3G22890.1;AT4G14680.1;AT4G14680.2	AT3G22890.1 | Symbols: ATPS1, APS1 | ATP sulfurylase 1 | chr3:8112837-8114734 FORWARD LENGTH=463;AT4G14680.1 | Symbols: APS3, ATPS3 | ATP-sulfurylase 3 | chr4:8413443-8415311 REVERSE LENGTH=465;AT4G14680.2 | Symbols: APS3, ATPS3 | ATP-sulfurylase 3 | chr4:	2	2	0	2	2	1	5	2	1	10	4	2	0	6	11	17	6	14	8	22	5	8	13	2	#N/A	#N/A	#N/A	#N/A	#N/A
		AT3G25600.1	AT3G25600.1	AT3G25600.1 | Symbols: CML16 | CALMODULIN LIKE 16 | chr3:9307367-9307852 FORWARD LENGTH=161	2	2	2	3	1	#N/A	#N/A	#N/A	#N/A	#N/A	#N/A	#N/A	#N/A	#N/A	#N/A	#N/A	#N/A	#N/A	#N/A	#N/A	#N/A	#N/A	#N/A	#N/A	#N/A	#N/A	#N/A	#N/A	#N/A
		AT3G51000.1	AT3G51000.1	AT3G51000.1 | Symbols: no symbol available | no full name available | chr3:18945258-18946499 REVERSE LENGTH=323	2	2	5	0	1	0	1	1	0	8	1	2	5	5	6	14	9	11	6	10	3	6	8	2	#N/A	#N/A	#N/A	#N/A	#N/A
		AT3G52580.1	AT3G52580.1	AT3G52580.1 | Symbols: no symbol available | no full name available | chr3:19503324-19504701 FORWARD LENGTH=150	2	2	2	3	2	1	2	1	2	2	2	1	3	3	3	3	2	3	2	1	3	2	3	1	3	2	2	2	3
		AT3G56460.1	AT3G56460.1	AT3G56460.1 | Symbols: no symbol available | no full name available | chr3:20933029-20934425 REVERSE LENGTH=348	2	2	1	0	2	0	2	0	0	1	0	0	1	1	3	9	3	9	8	11	2	3	4	0	#N/A	#N/A	#N/A	#N/A	#N/A
		AT3G61820.1	AT3G61820.1	AT3G61820.1 | Symbols: no symbol available | no full name available | chr3:22880074-22881525 REVERSE LENGTH=483	2	2	2	1	5	0	0	1	5	10	3	0	0	2	1	4	2	0	3	0	0	0	0	0	0	0	4	0	0
		AT4G13770.1	AT4G13770.1	AT4G13770.1 | Symbols: REF2, CYP83A1 | REDUCED EPIDERMAL FLUORESCENCE 2, cytochrome P450, family 83, subfamily A, polypeptide 1 | chr4:7990682-7992282 REVERSE LENGTH=502	2	2	3	2	3	#N/A	#N/A	#N/A	#N/A	#N/A	#N/A	#N/A	#N/A	#N/A	#N/A	#N/A	#N/A	#N/A	#N/A	#N/A	#N/A	#N/A	#N/A	#N/A	0	0	1	2	2
		AT4G14880.5	AT4G14880.5;AT4G14880.4;AT4G14880.3;AT4G14880.2;AT4G14880.1	AT4G14880.5 | Symbols: OASA1, OLD3, CYTACS1, ATCYS-3A | ONSET OF LEAF DEATH 3, O-acetylserine (thiol) lyase (OAS-TL) isoform A1 | chr4:8518209-8520050 REVERSE LENGTH=322;AT4G14880.4 | Symbols: OASA1, OLD3, CYTACS1, ATCYS-3A | ONSET OF LEAF DEATH 3, O-acety	2	2	4	0	2	3	5	1	4	8	9	2	3	6	7	6	6	11	11	12	2	4	8	4	0	0	1	0	0
		AT4G14960.2	AT4G14960.2;AT4G14960.1	AT4G14960.2 | Symbols: TUA6 | Tubulin alpha-6 | chr4:8548769-8550319 REVERSE LENGTH=450;AT4G14960.1 | Symbols: TUA6 | Tubulin alpha-6 | chr4:8548753-8550319 REVERSE LENGTH=427	2	2	1	1	1	49	46	69	73	77	88	16	21	51	51	55	39	56	45	51	38	53	42	32	17	10	27	22	19
		AT4G25590.2	AT4G25590.2;AT4G25590.1;AT5G52360.1	AT4G25590.2 | Symbols: ADF7 | actin depolymerizing factor 7 | chr4:13059137-13059629 REVERSE LENGTH=130;AT4G25590.1 | Symbols: ADF7 | actin depolymerizing factor 7 | chr4:13059137-13060050 REVERSE LENGTH=137;AT5G52360.1 | Symbols: ADF10 | actin depolymeriz	2	2	3	3	4	1	2	0	0	0	0	2	1	2	1	3	1	2	1	2	1	0	2	1	#N/A	#N/A	#N/A	#N/A	#N/A
		AT4G28470.1	AT4G28470.1	AT4G28470.1 | Symbols: RPN1B, ATRPN1B | 26S proteasome regulatory subunit S2 1B | chr4:14067082-14072357 REVERSE LENGTH=891	2	2	2	3	2	0	2	0	1	2	1	0	0	7	8	14	9	12	9	12	7	4	10	2	#N/A	#N/A	#N/A	#N/A	#N/A
		AT4G29060.1	AT4G29060.1	AT4G29060.1 | Symbols: emb2726 | embryo defective 2726 | chr4:14317744-14321315 FORWARD LENGTH=953	2	2	1	1	1	#N/A	#N/A	#N/A	#N/A	#N/A	#N/A	5	11	11	16	22	15	22	19	19	15	10	18	9	0	0	0	0	0
		AT4G29670.1	AT4G29670.1;AT4G29670.2	AT4G29670.1 | Symbols: ACHT2 | atypical CYS HIS rich thioredoxin 2 | chr4:14535772-14537108 REVERSE LENGTH=235;AT4G29670.2 | Symbols: ACHT2 | atypical CYS HIS rich thioredoxin 2 | chr4:14535983-14537108 REVERSE LENGTH=236	2	2	1	0	1	0	1	0	2	4	1	0	0	0	4	6	3	8	7	5	2	1	7	2	0	0	0	0	0
		AT4G33400.1	AT4G33400.1	AT4G33400.1 | Symbols: DEM1 | DEFECTIVE EMBRYO AND MERISTEMS 1 | chr4:16078189-16080410 REVERSE LENGTH=645	2	2	3	0	1	0	0	0	0	4	2	0	2	4	1	6	2	1	4	4	2	0	1	0	0	0	0	0	0
		AT4G34850.2	AT4G34850.2;AT4G34850.1	AT4G34850.2 | Symbols: PKSB, LAP5 | polyketide synthase B, LESS ADHESIVE POLLEN 5 | chr4:16608672-16609720 FORWARD LENGTH=319;AT4G34850.1 | Symbols: PKSB, LAP5 | polyketide synthase B, LESS ADHESIVE POLLEN 5 | chr4:16608349-16609720 FORWARD LENGTH=392	2	2	2	2	2	0	3	0	0	1	0	#N/A	#N/A	#N/A	#N/A	#N/A	#N/A	#N/A	#N/A	#N/A	#N/A	#N/A	#N/A	#N/A	#N/A	#N/A	#N/A	#N/A	#N/A
		AT5G02610.1	AT5G02610.1;AT5G02610.2	AT5G02610.1 | Symbols: no symbol available | no full name available | chr5:587611-588547 FORWARD LENGTH=123;AT5G02610.2 | Symbols: no symbol available | no full name available | chr5:587611-588547 FORWARD LENGTH=146	2	2	4	4	5	#N/A	#N/A	#N/A	#N/A	#N/A	#N/A	2	4	1	1	3	2	0	1	2	1	0	1	0	#N/A	#N/A	#N/A	#N/A	#N/A
		AT5G04280.1	AT5G04280.1	AT5G04280.1 | Symbols: RZ-1c, RBGB3, AtRZ-1c | RNA-binding glycine-rich protein B3, RZ-1c, AtRZ-1c | chr5:1192461-1195413 FORWARD LENGTH=310	2	2	5	1	4	4	5	0	0	2	0	2	1	1	2	5	5	3	5	2	3	2	2	1	#N/A	#N/A	#N/A	#N/A	#N/A
		AT5G04430.1	AT5G04430.1;AT5G04430.2	AT5G04430.1 | Symbols: BTR1, BTR1L, BTR1S | BINDING TO TOMV RNA 1S (SHORT FORM), binding to TOMV RNA 1L (long form), BINDING TO TOMV RNA 1 | chr5:1250602-1253523 REVERSE LENGTH=313;AT5G04430.2 | Symbols: BTR1, BTR1L, BTR1S | BINDING TO TOMV RNA 1S (SHORT F	2	2	0	0	0	0	6	0	1	5	1	1	3	3	9	15	9	11	12	19	6	5	14	3	#N/A	#N/A	#N/A	#N/A	#N/A
		AT5G08570.3	AT5G08570.3;AT5G08570.2;AT5G08570.1	AT5G08570.3 | Symbols: no symbol available | no full name available | chr5:2778433-2780300 FORWARD LENGTH=510;AT5G08570.2 | Symbols: no symbol available | no full name available | chr5:2778433-2780300 FORWARD LENGTH=510;AT5G08570.1 | Symbols: no symbol ava	2	2	1	0	0	#N/A	#N/A	#N/A	#N/A	#N/A	#N/A	0	0	1	1	3	2	0	5	4	0	0	1	0	#N/A	#N/A	#N/A	#N/A	#N/A
		AT5G48760.2	AT5G48760.2;AT5G48760.1	AT5G48760.2 | Symbols: no symbol available | no full name available | chr5:19771315-19772686 REVERSE LENGTH=206;AT5G48760.1 | Symbols: no symbol available | no full name available | chr5:19771315-19772686 REVERSE LENGTH=206	2	2	2	0	1	2	1	6	3	4	1	5	6	5	3	5	3	7	5	3	3	5	7	2	2	1	3	4	1
		AT5G61410.2	AT5G61410.2;AT5G61410.1	AT5G61410.2 | Symbols: EMB2728, RPE | D-ribulose-5-phosphate-3-epimerase, EMBRYO DEFECTIVE 2728 | chr5:24684085-24685836 REVERSE LENGTH=281;AT5G61410.1 | Symbols: EMB2728, RPE | D-ribulose-5-phosphate-3-epimerase, EMBRYO DEFECTIVE 2728 | chr5:24684085-2468	2	2	0	0	2	0	1	2	2	4	2	2	1	5	5	5	4	5	4	4	5	5	4	5	#N/A	#N/A	#N/A	#N/A	#N/A
		ATMG00510.1	ATMG00510.1	ATMG00510.1 | Symbols: NAD7 | NADH dehydrogenase subunit 7 | chrm:239250-245330 REVERSE LENGTH=394	2	2	2	0	3	0	1	0	4	3	6	0	0	5	3	3	0	1	0	2	1	3	0	0	1	0	2	0	0
		AT1G02150.1	AT1G02150.1	AT1G02150.1 | Symbols: CCR16 | | chr1:408779-410433 FORWARD LENGTH=524	2	1	4	0	2	1	3	1	1	4	2	0	1	7	5	7	7	5	7	5	2	8	4	4	0	0	0	0	0
		AT1G20340.1	AT1G20340.1	AT1G20340.1 | Symbols: PETE2, DRT112 | DNA-DAMAGE-REPAIR/TOLERATION PROTEIN 112, PLASTOCYANIN 2 | chr1:7042770-7043273 REVERSE LENGTH=167	2	1	1	2	2	1	2	0	2	2	2	0	0	1	2	1	0	0	0	0	0	0	0	0	#N/A	#N/A	#N/A	#N/A	#N/A
		AT1G24260.3	AT1G24260.3;AT1G24260.1;AT1G24260.2	AT1G24260.3 | Symbols: AGL9, 3-Sep | SEPALLATA3, AGAMOUS-like 9 | chr1:8593790-8595862 REVERSE LENGTH=237;AT1G24260.1 | Symbols: AGL9, 3-Sep | SEPALLATA3, AGAMOUS-like 9 | chr1:8593790-8595862 REVERSE LENGTH=250;AT1G24260.2 | Symbols: AGL9, 3-Sep | SEPALLA	2	1	1	1	1	#N/A	#N/A	#N/A	#N/A	#N/A	#N/A	#N/A	#N/A	#N/A	#N/A	#N/A	#N/A	#N/A	#N/A	#N/A	#N/A	#N/A	#N/A	#N/A	#N/A	#N/A	#N/A	#N/A	#N/A
		AT1G31160.1	AT1G31160.1	AT1G31160.1 | Symbols: HINT 2 | HISTIDINE TRIAD NUCLEOTIDE-BINDING 2 | chr1:11122880-11124106 REVERSE LENGTH=187	2	1	0	0	1	0	6	0	0	1	0	0	0	0	3	6	2	6	2	5	2	1	3	1	#N/A	#N/A	#N/A	#N/A	#N/A
		AT1G31740.1	AT1G31740.1	AT1G31740.1 | Symbols: BGAL15 | beta-galactosidase 15 | chr1:11365285-11369839 REVERSE LENGTH=779	2	1	2	1	0	0	0	0	0	1	1	#N/A	#N/A	#N/A	#N/A	#N/A	#N/A	#N/A	#N/A	#N/A	#N/A	#N/A	#N/A	#N/A	#N/A	#N/A	#N/A	#N/A	#N/A
		AT1G47200.1	AT1G47200.1;AT5G43070.1	AT1G47200.1 | Symbols: WPP2 | WPP domain protein 2 | chr1:17298181-17298723 REVERSE LENGTH=180;AT5G43070.1 | Symbols: WPP1 | WPP domain protein 1 | chr5:17289259-17289726 REVERSE LENGTH=155	2	1	1	3	2	0	0	0	1	1	1	1	1	0	1	2	1	1	2	1	2	0	1	1	0	0	0	0	0
		AT1G48860.2	AT1G48860.2;AT1G48860.1	AT1G48860.2 | Symbols: EPSPS | 5-enolpyruvylshikimate-3-phosphate synthase | chr1:18068892-18071074 REVERSE LENGTH=489;AT1G48860.1 | Symbols: EPSPS | 5-enolpyruvylshikimate-3-phosphate synthase | chr1:18068892-18071331 REVERSE LENGTH=521	2	1	1	1	1	4	3	3	4	4	6	#N/A	#N/A	#N/A	#N/A	#N/A	#N/A	#N/A	#N/A	#N/A	#N/A	#N/A	#N/A	#N/A	0	0	0	1	0
		AT1G54630.2	AT1G54630.2;AT1G54630.1;AT1G54580.1	AT1G54630.2 | Symbols: AtACP3, ACP3 | acyl carrier protein 3 | chr1:20401993-20402919 REVERSE LENGTH=107;AT1G54630.1 | Symbols: AtACP3, ACP3 | acyl carrier protein 3 | chr1:20401642-20402919 REVERSE LENGTH=136;AT1G54580.1 | Symbols: AtACP2, ACP2 | acyl car	2	1	1	2	2	#N/A	#N/A	#N/A	#N/A	#N/A	#N/A	1	1	1	2	1	1	1	1	1	2	1	1	1	0	0	0	1	0
		AT1G60940.2	AT1G60940.2;AT1G60940.1;AT1G10940.1;AT1G10940.2;AT5G08590.2;AT2G23030.1;AT4G33950.2;AT5G08590.1;AT5G63650.1;AT5G66880.2;AT5G66880.1;AT4G33950.1	AT1G60940.2 | Symbols: SNRK2.10, SNRK2-10, SRK2B | SNF1-related protein kinase 2.10, SUCROSE NONFERMENTING 1-RELATED PROTEIN KINASE 2-10, SNF1-RELATED KINASE 2B | chr1:22439398-22441896 REVERSE LENGTH=361;AT1G60940.1 | Symbols: SNRK2.10, SNRK2-10, SRK2B |	2	1	1	0	2	0	0	0	0	2	1	1	0	0	0	2	1	2	1	4	0	1	3	2	#N/A	#N/A	#N/A	#N/A	#N/A
		AT1G64510.1	AT1G64510.1;AT1G64510.2	AT1G64510.1 | Symbols: PRPS6 | plastid ribosomal protein of the 30S subunit 6 | chr1:23954993-23956205 REVERSE LENGTH=207;AT1G64510.2 | Symbols: PRPS6 | plastid ribosomal protein of the 30S subunit 6 | chr1:23954993-23956277 REVERSE LENGTH=231	2	1	1	1	1	0	3	0	0	1	0	0	0	0	1	1	1	1	0	1	1	0	2	0	#N/A	#N/A	#N/A	#N/A	#N/A
		AT1G66200.1	AT1G66200.1;AT1G66200.3	AT1G66200.1 | Symbols: ATGSR2, GSR2, GLN1;2 | glutamine synthetase 1;2, glutamine synthase clone F11 | chr1:24655520-24657520 REVERSE LENGTH=356;AT1G66200.3 | Symbols: ATGSR2, GSR2, GLN1;2 | glutamine synthetase 1;2, glutamine synthase clone F11 | chr1:246	2	1	2	1	2	0	1	3	4	6	9	1	2	2	1	2	2	2	5	1	1	3	3	1	#N/A	#N/A	#N/A	#N/A	#N/A
		AT1G66240.2	AT1G66240.2;AT1G66240.1	AT1G66240.2 | Symbols: AtHMP14, ATX1, ATATX1 | HEAVY METAL ASSOCIATED PROTEIN 14, homolog of anti-oxidant 1 | chr1:24686445-24686832 REVERSE LENGTH=66;AT1G66240.1 | Symbols: AtHMP14, ATX1, ATATX1 | HEAVY METAL ASSOCIATED PROTEIN 14, homolog of anti-oxidant	2	1	2	1	1	1	1	0	0	1	0	#N/A	#N/A	#N/A	#N/A	#N/A	#N/A	#N/A	#N/A	#N/A	#N/A	#N/A	#N/A	#N/A	0	0	1	0	0
		AT1G72290.1	AT1G72290.1	AT1G72290.1 | Symbols: Kunitz-PI;1, AtWSCP | Water-soluble chlorophyll protein, Kunitz-protease inhibitor 1 | chr1:27215852-27216499 FORWARD LENGTH=215	2	1	0	0	0	#N/A	#N/A	#N/A	#N/A	#N/A	#N/A	0	0	0	1	1	1	0	2	1	1	0	1	1	#N/A	#N/A	#N/A	#N/A	#N/A
		AT1G77590.2	AT1G77590.2;AT1G77590.1	AT1G77590.2 | Symbols: LACS9 | long chain acyl-CoA synthetase 9 | chr1:29148501-29151234 REVERSE LENGTH=545;AT1G77590.1 | Symbols: LACS9 | long chain acyl-CoA synthetase 9 | chr1:29148501-29151776 REVERSE LENGTH=691	2	1	5	2	4	#N/A	#N/A	#N/A	#N/A	#N/A	#N/A	#N/A	#N/A	#N/A	#N/A	#N/A	#N/A	#N/A	#N/A	#N/A	#N/A	#N/A	#N/A	#N/A	0	0	0	3	2
		AT1G80460.2	AT1G80460.2;AT1G80460.1	AT1G80460.2 | Symbols: GLI1, NHO1 | nonhost resistance to P. s. phaseolicola 1 | chr1:30246960-30249055 REVERSE LENGTH=482;AT1G80460.1 | Symbols: GLI1, NHO1 | nonhost resistance to P. s. phaseolicola 1 | chr1:30246960-30249055 REVERSE LENGTH=522	2	1	0	2	0	0	1	0	0	6	4	0	5	8	11	11	9	14	14	18	7	7	14	7	#N/A	#N/A	#N/A	#N/A	#N/A
		AT2G03680.3	AT2G03680.3;AT2G03680.2;AT2G03680.1	AT2G03680.3 | Symbols: SKU6, SPR1 | SPIRAL1 | chr2:1121398-1121850 FORWARD LENGTH=119;AT2G03680.2 | Symbols: SKU6, SPR1 | SPIRAL1 | chr2:1121398-1121850 FORWARD LENGTH=119;AT2G03680.1 | Symbols: SKU6, SPR1 | SPIRAL1 | chr2:1121398-1121850 FORWARD LENGTH=11	2	1	3	1	1	0	1	0	0	0	0	2	2	1	1	1	2	5	1	2	1	2	1	3	0	2	2	1	1
		AT2G13540.1	AT2G13540.1	AT2G13540.1 | Symbols: CBP80, ENS, ABH1, ATCBP80 | ABA HYPERSENSITIVE 1, ENSALADA, CAP-BINDING PROTEIN 80 | chr2:5637053-5642813 FORWARD LENGTH=848	2	1	2	0	0	#N/A	#N/A	#N/A	#N/A	#N/A	#N/A	0	0	0	0	1	0	6	0	8	0	0	2	0	#N/A	#N/A	#N/A	#N/A	#N/A
		AT2G20450.1	AT2G20450.1	AT2G20450.1 | Symbols: no symbol available | no full name available | chr2:8813923-8815071 FORWARD LENGTH=134	2	1	1	1	2	0	0	0	0	2	1	#N/A	#N/A	#N/A	#N/A	#N/A	#N/A	#N/A	#N/A	#N/A	#N/A	#N/A	#N/A	#N/A	#N/A	#N/A	#N/A	#N/A	#N/A
		AT2G21170.1	AT2G21170.1;AT2G21170.3;AT2G21170.2	AT2G21170.1 | Symbols: TIM, PDTPI | triosephosphate isomerase, PLASTID ISOFORM TRIOSE PHOSPHATE ISOMERASE | chr2:9071047-9073106 REVERSE LENGTH=315;AT2G21170.3 | Symbols: TIM, PDTPI | triosephosphate isomerase, PLASTID ISOFORM TRIOSE PHOSPHATE ISOMERASE |	2	1	3	1	4	1	5	1	3	5	0	3	4	0	4	7	1	6	3	6	2	4	3	1	1	1	1	0	0
		AT2G39700.1	AT2G39700.1;AT2G37640.2;AT1G26770.1;AT5G02260.1;AT1G26770.2;AT2G37640.1	AT2G39700.1 | Symbols: ATEXPA4, XPA4, ATEXP4, EXPA4, ATHEXP ALPHA 1.6 | expansin A4 | chr2:16544246-16545434 REVERSE LENGTH=257;AT2G37640.2 | Symbols: ATHEXP ALPHA 1.9, EXP3, EXPA3, ATEXP3, ATEXPA3 | EXPANSIN 3, EXPANSIN3, ARABIDOPSIS THALIANA EXPANSIN A3	2	1	2	3	1	0	0	0	0	1	1	#N/A	#N/A	#N/A	#N/A	#N/A	#N/A	#N/A	#N/A	#N/A	#N/A	#N/A	#N/A	#N/A	#N/A	#N/A	#N/A	#N/A	#N/A
		AT2G43550.1	AT2G43550.1	AT2G43550.1 | Symbols: no symbol available | no full name available | chr2:18073305-18073651 FORWARD LENGTH=89	2	1	2	2	1	#N/A	#N/A	#N/A	#N/A	#N/A	#N/A	0	4	1	2	1	1	2	1	1	2	2	2	4	1	0	0	0	0
		AT2G44040.1	AT2G44040.1	AT2G44040.1 | Symbols: no symbol available | no full name available | chr2:18221985-18223998 REVERSE LENGTH=347	2	1	1	0	0	#N/A	#N/A	#N/A	#N/A	#N/A	#N/A	1	1	1	5	2	1	3	3	3	3	1	3	0	#N/A	#N/A	#N/A	#N/A	#N/A
		AT2G46610.2	AT2G46610.2;AT2G46610.4;AT2G46610.3;AT2G46610.1	AT2G46610.2 | Symbols: RS31a, At-RS31a | arginine/serine-rich splicing factor 31a | chr2:19136769-19137858 REVERSE LENGTH=224;AT2G46610.4 | Symbols: RS31a, At-RS31a | arginine/serine-rich splicing factor 31a | chr2:19136769-19137727 REVERSE LENGTH=230;AT2G	2	1	3	0	1	#N/A	#N/A	#N/A	#N/A	#N/A	#N/A	#N/A	#N/A	#N/A	#N/A	#N/A	#N/A	#N/A	#N/A	#N/A	#N/A	#N/A	#N/A	#N/A	#N/A	#N/A	#N/A	#N/A	#N/A
		AT2G47250.1	AT2G47250.1;AT3G62310.3;AT3G62310.2;AT3G62310.1	AT2G47250.1 | Symbols: no symbol available | no full name available | chr2:19399923-19402981 REVERSE LENGTH=729;AT3G62310.3 | Symbols: no symbol available | no full name available | chr3:23058450-23060561 REVERSE LENGTH=545;AT3G62310.2 | Symbols: no symbol	2	1	7	1	1	#N/A	#N/A	#N/A	#N/A	#N/A	#N/A	0	0	2	5	7	3	7	7	13	2	3	5	1	#N/A	#N/A	#N/A	#N/A	#N/A
		AT3G10610.1	AT3G10610.1;AT2G05220.2;AT2G05220.1;AT5G04800.4;AT5G04800.3;AT5G04800.2;AT5G04800.1;AT2G04390.1	AT3G10610.1 | Symbols: no symbol available | no full name available | chr3:3319459-3319881 FORWARD LENGTH=140;AT2G05220.2 | Symbols: no symbol available | no full name available | chr2:1894757-1895179 REVERSE LENGTH=140;AT2G05220.1 | Symbols: no symbol ava	2	1	3	4	2	0	1	0	7	6	4	1	1	0	0	0	0	1	0	1	1	0	1	1	0	0	1	0	0
		AT3G14210.1	AT3G14210.1;AT3G14210.2	AT3G14210.1 | Symbols: ESM1 | epithiospecifier modifier 1 | chr3:4729886-4731562 FORWARD LENGTH=392;AT3G14210.2 | Symbols: ESM1 | epithiospecifier modifier 1 | chr3:4730579-4731562 FORWARD LENGTH=264	2	1	8	8	2	3	10	0	22	21	30	3	5	1	6	0	2	4	0	2	3	4	2	6	4	2	29	0	0
		AT3G15360.1	AT3G15360.1	AT3G15360.1 | Symbols: ATM4, TRX-M4, ATHM4 | ARABIDOPSIS THIOREDOXIN M-TYPE 4, thioredoxin M-type 4 | chr3:5188448-5189457 FORWARD LENGTH=193	2	1	0	0	1	#N/A	#N/A	#N/A	#N/A	#N/A	#N/A	0	2	0	2	3	4	3	3	5	3	3	3	3	#N/A	#N/A	#N/A	#N/A	#N/A
		AT3G17240.3	AT3G17240.3;AT3G17240.1;AT1G48030.5;AT1G48030.4;AT1G48030.3;AT1G48030.2;AT1G48030.1	AT3G17240.3 | Symbols: mtLPD2 | lipoamide dehydrogenase 2 | chr3:5890278-5892166 REVERSE LENGTH=507;AT3G17240.1 | Symbols: mtLPD2 | lipoamide dehydrogenase 2 | chr3:5890278-5892166 REVERSE LENGTH=507;AT1G48030.5 | Symbols: mtLPD1 | mitochondrial lipoamide	2	1	2	1	1	1	0	0	0	2	0	0	0	0	0	0	0	0	0	1	0	0	0	0	0	0	0	0	0
		AT3G22300.1	AT3G22300.1	AT3G22300.1 | Symbols: RPS10 | ribosomal protein S10 | chr3:7885737-7886613 FORWARD LENGTH=241	2	1	1	1	1	#N/A	#N/A	#N/A	#N/A	#N/A	#N/A	#N/A	#N/A	#N/A	#N/A	#N/A	#N/A	#N/A	#N/A	#N/A	#N/A	#N/A	#N/A	#N/A	#N/A	#N/A	#N/A	#N/A	#N/A
		AT3G25800.1	AT3G25800.1;AT3G25800.3;AT3G25800.2	AT3G25800.1 | Symbols: PP2AA2, PDF1, PR 65 | protein phosphatase 2A subunit A2 | chr3:9422822-9425783 REVERSE LENGTH=587;AT3G25800.3 | Symbols: PP2AA2, PDF1, PR 65 | protein phosphatase 2A subunit A2 | chr3:9422822-9425783 REVERSE LENGTH=587;AT3G25800.2	2	1	0	0	1	0	2	0	1	12	6	0	1	2	15	22	11	22	15	21	10	20	15	10	#N/A	#N/A	#N/A	#N/A	#N/A
		AT3G46010.1	AT3G46010.1;AT3G46010.2	AT3G46010.1 | Symbols: atadf, ADF1, ATADF1 | actin depolymerizing factor 1 | chr3:16909679-16910678 REVERSE LENGTH=139;AT3G46010.2 | Symbols: atadf, ADF1, ATADF1 | actin depolymerizing factor 1 | chr3:16909679-16910678 REVERSE LENGTH=150	2	1	1	0	0	1	1	0	0	0	1	0	0	0	1	1	0	0	0	2	0	1	1	1	#N/A	#N/A	#N/A	#N/A	#N/A
		AT3G46040.1	AT3G46040.1	AT3G46040.1 | Symbols: RPS15AD | ribosomal protein S15A D | chr3:16914891-16915529 FORWARD LENGTH=130	2	1	1	1	0	0	1	0	2	2	1	0	0	0	0	0	1	0	0	1	0	0	0	0	#N/A	#N/A	#N/A	#N/A	#N/A
		AT3G48420.1	AT3G48420.1	AT3G48420.1 | Symbols: no symbol available | no full name available | chr3:17929743-17931551 FORWARD LENGTH=319	2	1	0	0	1	1	5	0	0	2	0	0	0	3	15	16	10	20	20	23	10	10	23	9	#N/A	#N/A	#N/A	#N/A	#N/A
		AT3G60240.2	AT3G60240.2;AT3G60240.3;AT3G60240.4	AT3G60240.2 | Symbols: EIF4G, CUM2 | eukaryotic translation initiation factor 4G, CUCUMOVIRUS MULTIPLICATION 2 | chr3:22261842-22268295 FORWARD LENGTH=1723;AT3G60240.3 | Symbols: EIF4G, CUM2 | eukaryotic translation initiation factor 4G, CUCUMOVIRUS MULTIP	2	1	1	1	1	0	0	0	0	4	0	0	3	13	16	22	21	19	19	18	10	10	18	3	#N/A	#N/A	#N/A	#N/A	#N/A
		AT4G02430.1	AT4G02430.1;AT4G02430.3;AT4G02430.4	AT4G02430.1 | Symbols: SR34b, At-SR34b | Serine/Arginine-Rich Protein Splicing Factor 34b | chr4:1069186-1070543 FORWARD LENGTH=178;AT4G02430.3 | Symbols: SR34b, At-SR34b | Serine/Arginine-Rich Protein Splicing Factor 34b | chr4:1069186-1070908 FORWARD LEN	2	1	1	0	1	#N/A	#N/A	#N/A	#N/A	#N/A	#N/A	#N/A	#N/A	#N/A	#N/A	#N/A	#N/A	#N/A	#N/A	#N/A	#N/A	#N/A	#N/A	#N/A	#N/A	#N/A	#N/A	#N/A	#N/A
		AT4G04460.2	AT4G04460.2;AT4G04460.1	AT4G04460.2 | Symbols: AtPaspA3, PaspA3 | putative aspartic proteinase A3 | chr4:2225232-2227746 FORWARD LENGTH=504;AT4G04460.1 | Symbols: AtPaspA3, PaspA3 | putative aspartic proteinase A3 | chr4:2225232-2227746 FORWARD LENGTH=508	2	1	3	0	1	0	2	2	4	8	9	0	0	2	0	2	0	0	0	0	0	0	0	0	0	0	0	0	0
		AT4G09570.1	AT4G09570.1;AT1G35670.1;AT5G23580.1	AT4G09570.1 | Symbols: CPK4, ATCPK4 | calcium-dependent protein kinase 4 | chr4:6049560-6052184 FORWARD LENGTH=501;AT1G35670.1 | Symbols: ATCDPK2, ATCPK11, CDPK2, CPK11 | calcium-dependent protein kinase 2 | chr1:13205456-13208058 FORWARD LENGTH=495;AT5G23	2	1	0	0	1	#N/A	#N/A	#N/A	#N/A	#N/A	#N/A	0	0	0	1	2	1	3	3	5	2	1	3	3	#N/A	#N/A	#N/A	#N/A	#N/A
		AT4G15790.1	AT4G15790.1;AT4G15790.2	AT4G15790.1 | Symbols: no symbol available | no full name available | chr4:8982390-8984069 FORWARD LENGTH=147;AT4G15790.2 | Symbols: no symbol available | no full name available | chr4:8982390-8984069 FORWARD LENGTH=180	2	1	1	0	3	0	0	0	0	3	0	1	2	2	3	4	2	2	3	2	3	2	2	3	1	0	1	0	0
		AT4G27570.1	AT4G27570.1;AT4G27560.1;AT3G29630.2;AT3G29630.1	AT4G27570.1 | Symbols: UGT79B3 | | chr4:13763657-13765018 REVERSE LENGTH=453;AT4G27560.1 | Symbols: UGT79B2 | | chr4:13760114-13761481 REVERSE LENGTH=455;AT3G29630.2 | Symbols: no symbol available | no full name available | chr3:11447178-11448524 REVERSE	2	1	0	0	0	0	4	0	1	4	0	0	0	3	6	12	5	12	9	8	5	6	8	1	#N/A	#N/A	#N/A	#N/A	#N/A
		AT4G29720.1	AT4G29720.1	AT4G29720.1 | Symbols: AtPAO5, PAO5 | polyamine oxidase 5 | chr4:14553456-14555057 REVERSE LENGTH=533	2	1	0	0	0	#N/A	#N/A	#N/A	#N/A	#N/A	#N/A	0	0	0	1	6	2	4	3	10	1	1	2	2	#N/A	#N/A	#N/A	#N/A	#N/A
		AT4G31300.1	AT4G31300.1;AT4G31300.3;AT4G31300.2	AT4G31300.1 | Symbols: PBA1 | | chr4:15188927-15190935 FORWARD LENGTH=233;AT4G31300.3 | Symbols: PBA1 | | chr4:15188927-15190935 FORWARD LENGTH=233;AT4G31300.2 | Symbols: PBA1 | | chr4:15188927-15190935 FORWARD LENGTH=234	2	1	1	1	0	0	1	1	2	3	2	#N/A	#N/A	#N/A	#N/A	#N/A	#N/A	#N/A	#N/A	#N/A	#N/A	#N/A	#N/A	#N/A	#N/A	#N/A	#N/A	#N/A	#N/A
		AT4G33520.4	AT4G33520.4;AT4G33520.1;AT4G33520.3;AT4G33520.2	AT4G33520.4 | Symbols: HMA6, PAA1, AtHMAC6, AtHMP38, PCH1 | HEAVY METAL ATPASE 6, HEAVY METAL ASSOCIATED PROTEIN 38, Arabidopsis thaliana heavy metal ATPase 6, plastid chaperon 1, P-type ATP-ase 1 | chr4:16118993-16120260 FORWARD LENGTH=236;AT4G33520.1 | S	2	1	0	0	0	0	1	0	0	1	0	#N/A	#N/A	#N/A	#N/A	#N/A	#N/A	#N/A	#N/A	#N/A	#N/A	#N/A	#N/A	#N/A	#N/A	#N/A	#N/A	#N/A	#N/A
		AT4G34490.1	AT4G34490.1;AT4G34490.2	AT4G34490.1 | Symbols: CAP 1, ATCAP1, CAP1 | cyclase associated protein 1 | chr4:16484896-16487355 REVERSE LENGTH=476;AT4G34490.2 | Symbols: CAP 1, ATCAP1, CAP1 | cyclase associated protein 1 | chr4:16484896-16487556 REVERSE LENGTH=543	2	1	0	1	0	#N/A	#N/A	#N/A	#N/A	#N/A	#N/A	0	0	3	6	8	5	5	8	17	4	3	6	0	#N/A	#N/A	#N/A	#N/A	#N/A
		AT5G05590.3	AT5G05590.3;AT5G05590.4;AT5G05590.1;AT5G05590.2	AT5G05590.3 | Symbols: PAI2 | phosphoribosylanthranilate isomerase 2 | chr5:1666945-1668214 REVERSE LENGTH=213;AT5G05590.4 | Symbols: PAI2 | phosphoribosylanthranilate isomerase 2 | chr5:1667039-1668214 REVERSE LENGTH=225;AT5G05590.1 | Symbols: PAI2 | phos	2	1	1	0	1	#N/A	#N/A	#N/A	#N/A	#N/A	#N/A	#N/A	#N/A	#N/A	#N/A	#N/A	#N/A	#N/A	#N/A	#N/A	#N/A	#N/A	#N/A	#N/A	#N/A	#N/A	#N/A	#N/A	#N/A
		AT5G06060.1	AT5G06060.1	AT5G06060.1 | Symbols: no symbol available | no full name available | chr5:1824066-1825833 REVERSE LENGTH=264	2	1	0	0	2	0	2	0	0	4	1	1	3	7	15	12	11	9	15	12	9	5	11	5	#N/A	#N/A	#N/A	#N/A	#N/A
		AT5G16070.1	AT5G16070.1	AT5G16070.1 | Symbols: CCT6-1 | Chaperonin containing T-complex polypeptide-1 subunit 6-1 | chr5:5247549-5251050 REVERSE LENGTH=535	2	1	2	0	0	#N/A	#N/A	#N/A	#N/A	#N/A	#N/A	0	0	4	3	2	1	2	5	6	0	2	6	0	#N/A	#N/A	#N/A	#N/A	#N/A
		AT5G16450.2	AT5G16450.2;AT5G16450.1	AT5G16450.2 | Symbols: no symbol available | no full name available | chr5:5374357-5375342 FORWARD LENGTH=166;AT5G16450.1 | Symbols: no symbol available | no full name available | chr5:5374357-5375342 FORWARD LENGTH=166	2	1	1	1	1	#N/A	#N/A	#N/A	#N/A	#N/A	#N/A	2	3	5	4	8	4	7	6	10	4	4	5	1	1	1	1	0	0
		AT5G22060.1	AT5G22060.1	AT5G22060.1 | Symbols: ATJ2, J2 | DNAJ homologue 2, ARABIDOPSIS THALIANA DNAJ HOMOLOGUE 2 | chr5:7303798-7305668 REVERSE LENGTH=419	2	1	2	1	1	0	1	1	0	2	0	0	0	1	2	2	0	0	0	1	0	0	0	0	0	0	2	0	0
		AT5G41520.1	AT5G41520.1;AT5G41520.2	AT5G41520.1 | Symbols: RPS10B | ribosomal protein S10e B | chr5:16609377-16610583 REVERSE LENGTH=180;AT5G41520.2 | Symbols: RPS10B | ribosomal protein S10e B | chr5:16609377-16610203 REVERSE LENGTH=134	2	1	1	3	1	#N/A	#N/A	#N/A	#N/A	#N/A	#N/A	1	0	1	0	0	1	1	1	1	1	0	0	0	2	0	0	0	0
		AT5G56010.1	AT5G56010.1;AT5G56000.1	AT5G56010.1 | Symbols: AtHsp90-3, AtHsp90.3, Hsp81.3, HSP81-3 | HEAT SHOCK PROTEIN 90-3, HEAT SHOCK PROTEIN 81.3, heat shock protein 81-3, HEAT SHOCK PROTEIN 90.3 | chr5:22681410-22683911 FORWARD LENGTH=699;AT5G56000.1 | Symbols: Hsp81.4, AtHsp90.4 | HEAT	2	1	1	4	2	0	1	1	2	1	1	1	2	4	4	5	3	4	3	6	1	3	4	0	1	1	2	0	1
		AT5G57870.2	AT5G57870.2;AT5G57870.1	AT5G57870.2 | Symbols: eIFiso4G1 | eukaryotic translation Initiation Factor isoform 4G1 | chr5:23439755-23443433 FORWARD LENGTH=776;AT5G57870.1 | Symbols: eIFiso4G1 | eukaryotic translation Initiation Factor isoform 4G1 | chr5:23439755-23443433 FORWARD LEN	2	1	1	0	0	#N/A	#N/A	#N/A	#N/A	#N/A	#N/A	#N/A	#N/A	#N/A	#N/A	#N/A	#N/A	#N/A	#N/A	#N/A	#N/A	#N/A	#N/A	#N/A	0	0	1	0	0
		ATCG00470.1	ATCG00470.1	ATCG00470.1 | Symbols: ATPE | ATP synthase epsilon chain | chrc:52265-52663 REVERSE LENGTH=132	2	1	1	2	1	0	0	0	3	2	3	4	2	6	1	2	2	5	5	2	4	2	2	2	0	0	0	0	0
		AT1G12570.1	AT1G12570.1	AT1G12570.1 | Symbols: no symbol available | no full name available | chr1:4278192-4280753 REVERSE LENGTH=572	2	0	0	2	1	0	3	0	0	6	4	8	7	8	9	14	10	11	15	19	8	6	9	8	0	0	1	0	0
		AT1G32550.1	AT1G32550.1;AT1G32550.2	AT1G32550.1 | Symbols: FdC2 | ferredoxin C 2 | chr1:11771969-11774117 REVERSE LENGTH=181;AT1G32550.2 | Symbols: FdC2 | ferredoxin C 2 | chr1:11771969-11774117 REVERSE LENGTH=194	2	0	1	0	2	#N/A	#N/A	#N/A	#N/A	#N/A	#N/A	0	0	4	3	4	1	1	0	1	0	0	2	1	#N/A	#N/A	#N/A	#N/A	#N/A
		AT1G64980.3	AT1G64980.3;AT1G64980.1;AT1G64980.2	AT1G64980.3 | Symbols: CDI | cadmium 2+ induced | chr1:24137840-24138619 REVERSE LENGTH=259;AT1G64980.1 | Symbols: CDI | cadmium 2+ induced | chr1:24137840-24138619 REVERSE LENGTH=259;AT1G64980.2 | Symbols: CDI | cadmium 2+ induced | chr1:24137840-24138679	2	0	0	0	0	0	2	0	0	4	3	6	4	12	17	20	6	15	17	14	11	17	16	12	#N/A	#N/A	#N/A	#N/A	#N/A
		AT2G33410.1	AT2G33410.1	AT2G33410.1 | Symbols: RBGD2 | RNA-binding glycine-rich protein D2 | chr2:14156085-14157435 FORWARD LENGTH=404	2	0	1	0	0	0	1	1	1	2	1	3	0	0	1	2	1	6	1	8	2	0	2	1	#N/A	#N/A	#N/A	#N/A	#N/A
		AT2G37690.1	AT2G37690.1	AT2G37690.1 | Symbols: no symbol available | no full name available | chr2:15806111-15810240 FORWARD LENGTH=642	2	0	3	0	4	0	0	0	0	5	0	0	0	2	4	7	5	5	3	4	2	4	1	3	#N/A	#N/A	#N/A	#N/A	#N/A
		AT2G43160.4	AT2G43160.4;AT2G43160.5;AT2G43160.3;AT2G43160.2;AT2G43160.1	AT2G43160.4 | Symbols: EPS2 | EPSIN2 | chr2:17948884-17952920 FORWARD LENGTH=646;AT2G43160.5 | Symbols: EPS2 | EPSIN2 | chr2:17948884-17953267 FORWARD LENGTH=895;AT2G43160.3 | Symbols: EPS2 | EPSIN2 | chr2:17948884-17953267 FORWARD LENGTH=895;AT2G43160.2 |	2	0	0	0	1	#N/A	#N/A	#N/A	#N/A	#N/A	#N/A	2	3	2	4	1	1	3	4	3	0	1	3	1	#N/A	#N/A	#N/A	#N/A	#N/A
		AT2G45600.1	AT2G45600.1	AT2G45600.1 | Symbols: no symbol available | no full name available | chr2:18789799-18790788 FORWARD LENGTH=329	2	0	1	0	0	0	1	1	2	7	2	3	5	4	7	12	8	15	13	16	5	6	14	5	#N/A	#N/A	#N/A	#N/A	#N/A
		AT3G15660.2	AT3G15660.2;AT3G15660.1	AT3G15660.2 | Symbols: GRXS15, ATGRX4, GRX4 | glutaredoxin S15, A. THALIANA GLUTAREDOXIN 4, glutaredoxin 4 | chr3:5308134-5309383 REVERSE LENGTH=169;AT3G15660.1 | Symbols: GRXS15, ATGRX4, GRX4 | glutaredoxin S15, A. THALIANA GLUTAREDOXIN 4, glutaredoxin 4	2	0	0	0	0	0	2	1	0	4	0	0	0	0	0	1	1	1	1	2	1	0	2	1	#N/A	#N/A	#N/A	#N/A	#N/A
		AT4G01897.1	AT4G01897.1	AT4G01897.1 | Symbols: no symbol available | no full name available | chr4:820487-821466 REVERSE LENGTH=122	2	0	0	0	1	1	2	1	1	3	0	0	0	0	4	2	2	3	2	3	1	2	5	1	#N/A	#N/A	#N/A	#N/A	#N/A
		AT4G22570.2	AT4G22570.2;AT4G22570.1	AT4G22570.2 | Symbols: APT3 | adenine phosphoribosyl transferase 3 | chr4:11882835-11885250 REVERSE LENGTH=105;AT4G22570.1 | Symbols: APT3 | adenine phosphoribosyl transferase 3 | chr4:11882310-11885250 REVERSE LENGTH=183	2	0	0	0	0	#N/A	#N/A	#N/A	#N/A	#N/A	#N/A	#N/A	#N/A	#N/A	#N/A	#N/A	#N/A	#N/A	#N/A	#N/A	#N/A	#N/A	#N/A	#N/A	#N/A	#N/A	#N/A	#N/A	#N/A
		AT4G30160.4	AT4G30160.4;AT4G30160.3;AT4G30160.1;AT4G30160.2	AT4G30160.4 | Symbols: ATVLN4, VLN4 | villin 4 | chr4:14754528-14759511 FORWARD LENGTH=974;AT4G30160.3 | Symbols: ATVLN4, VLN4 | villin 4 | chr4:14754528-14759511 FORWARD LENGTH=974;AT4G30160.1 | Symbols: ATVLN4, VLN4 | villin 4 | chr4:14754528-14759511 FO	2	0	0	1	0	0	0	0	0	3	0	0	5	5	19	10	7	14	6	17	5	4	11	8	0	0	0	1	0
		AT4G31490.3	AT4G31490.3;AT4G31490.2;AT4G31490.1	AT4G31490.3 | Symbols: beta2-COP | beta2 Coat Protein | chr4:15269460-15272693 FORWARD LENGTH=948;AT4G31490.2 | Symbols: beta2-COP | beta2 Coat Protein | chr4:15269460-15272693 FORWARD LENGTH=948;AT4G31490.1 | Symbols: beta2-COP | beta2 Coat Protein | chr4	2	0	1	1	1	#N/A	#N/A	#N/A	#N/A	#N/A	#N/A	#N/A	#N/A	#N/A	#N/A	#N/A	#N/A	#N/A	#N/A	#N/A	#N/A	#N/A	#N/A	#N/A	0	0	1	1	0
		AT5G16400.1	AT5G16400.1	AT5G16400.1 | Symbols: TRXF2, ATF2 | thioredoxin F2 | chr5:5363905-5365249 REVERSE LENGTH=185	2	0	1	1	0	0	1	0	1	1	2	2	1	1	2	1	1	3	3	3	2	3	5	2	#N/A	#N/A	#N/A	#N/A	#N/A
		AT5G44710.1	AT5G44710.1	AT5G44710.1 | Symbols: no symbol available | no full name available | chr5:18041621-18042322 FORWARD LENGTH=102	2	0	1	2	2	2	0	0	0	1	0	2	2	1	2	1	1	2	0	2	1	0	2	2	#N/A	#N/A	#N/A	#N/A	#N/A
		AT5G67030.1	AT5G67030.1	AT5G67030.1 | Symbols: LOS6, NPQ2, ZEP, ABA1, ATABA1, ATZEP, IBS3 | ABA DEFICIENT 1, IMPAIRED IN BABA-INDUCED STERILITY 3, NON-PHOTOCHEMICAL QUENCHING 2, ARABIDOPSIS THALIANA ZEAXANTHIN EPOXIDASE, LOW EXPRESSION OF OSMOTIC STRESS-RESPONSIVE GENES 6, ARABID	2	0	0	0	2	#N/A	#N/A	#N/A	#N/A	#N/A	#N/A	#N/A	#N/A	#N/A	#N/A	#N/A	#N/A	#N/A	#N/A	#N/A	#N/A	#N/A	#N/A	#N/A	#N/A	#N/A	#N/A	#N/A	#N/A
		ATCG00020.1	ATCG00020.1	ATCG00020.1 | Symbols: PSBA | photosystem II reaction center protein A | chrc:383-1444 REVERSE LENGTH=353	2	0	2	3	0	0	2	0	4	6	7	#N/A	#N/A	#N/A	#N/A	#N/A	#N/A	#N/A	#N/A	#N/A	#N/A	#N/A	#N/A	#N/A	1	2	4	0	0
		ATCG00670.1	ATCG00670.1	ATCG00670.1 | Symbols: PCLPP, CLPP1 | plastid-encoded CLP P, CASEINOLYTIC PROTEASE P 1 | chrc:69910-71882 REVERSE LENGTH=196	2	0	2	0	1	0	1	0	2	2	0	#N/A	#N/A	#N/A	#N/A	#N/A	#N/A	#N/A	#N/A	#N/A	#N/A	#N/A	#N/A	#N/A	#N/A	#N/A	#N/A	#N/A	#N/A
		CON__P08779	CON__P08779	#N/A	2	0	1	0	4	#N/A	#N/A	#N/A	#N/A	#N/A	#N/A	4	2	0	0	14	0	0	5	0	0	1	4	29	3	2	0	0	6
		REV__AT2G42005.1	REV__AT2G42005.1	AT2G42005.1 | Symbols: AtAVT3B | | chr2:17531323-17532564 REVERSE LENGTH=413	2	0	0	0	0	#N/A	#N/A	#N/A	#N/A	#N/A	#N/A	#N/A	#N/A	#N/A	#N/A	#N/A	#N/A	#N/A	#N/A	#N/A	#N/A	#N/A	#N/A	#N/A	#N/A	#N/A	#N/A	#N/A	#N/A
		AT5G10980.1	AT5G10980.1;AT4G40040.3;AT4G40040.2;AT4G40040.1;AT4G40030.4;AT4G40030.3;AT4G40030.1;AT4G40030.2;AT1G75600.1	AT5G10980.1 | Symbols: H3.3, HTR8 | histone 3.3 | chr5:3472591-3473349 REVERSE LENGTH=136;AT4G40040.3 | Symbols: H3.3, HTR5 | histone 3.3 | chr4:18557539-18558236 REVERSE LENGTH=136;AT4G40040.2 | Symbols: H3.3, HTR5 | histone 3.3 | chr4:18557539-18558236 R	3	21	11	10	6	#N/A	#N/A	#N/A	#N/A	#N/A	#N/A	0	0	0	0	0	3	0	3	0	0	1	0	0	1	6	0	7	0
		AT2G18790.1	AT2G18790.1;AT2G18790.2	AT2G18790.1 | Symbols: HY3, PHYB, OOP1 | OUT OF PHASE 1, phytochrome B | chr2:8140079-8144151 FORWARD LENGTH=1172;AT2G18790.2 | Symbols: HY3, PHYB, OOP1 | OUT OF PHASE 1, phytochrome B | chr2:8140079-8143649 FORWARD LENGTH=1130	3	19	2	27	0	0	0	140	117	126	133	0	0	37	1	3	10	5	1	8	0	89	68	88	#N/A	#N/A	#N/A	#N/A	#N/A
		AT5G28740.1	AT5G28740.1	AT5G28740.1 | Symbols: no symbol available | no full name available | chr5:10780774-10783772 FORWARD LENGTH=917	3	16	19	13	12	1	0	0	0	3	0	6	13	12	13	14	13	11	14	10	6	4	10	3	2	1	1	0	0
		AT4G10340.1	AT4G10340.1	AT4G10340.1 | Symbols: LHCB5 | light harvesting complex of photosystem II 5 | chr4:6408200-6409496 FORWARD LENGTH=280	3	15	8	11	6	8	8	11	16	19	22	2	3	3	2	0	0	1	0	0	0	2	0	0	4	0	2	0	0
		AT1G07360.1	AT1G07360.1;AT2G29580.1	AT1G07360.1 | Symbols: MAC5A | MOS4-associated complex subunit 5A | chr1:2260562-2262795 REVERSE LENGTH=481;AT2G29580.1 | Symbols: MAC5B | MOS4-associated complex subunit 5B | chr2:12652011-12654158 FORWARD LENGTH=483	3	14	19	12	7	0	0	0	0	6	0	3	4	6	5	10	4	4	3	5	4	4	4	3	0	0	1	0	0
		AT1G77180.1	AT1G77180.1;AT1G77180.2;AT1G77180.3	AT1G77180.1 | Symbols: SKIP | SNW/Ski-interacting protein | chr1:28999791-29001632 REVERSE LENGTH=613;AT1G77180.2 | Symbols: SKIP | SNW/Ski-interacting protein | chr1:28999791-29001632 REVERSE LENGTH=613;AT1G77180.3 | Symbols: SKIP | SNW/Ski-interacting pr	3	11	11	9	3	#N/A	#N/A	#N/A	#N/A	#N/A	#N/A	4	3	4	7	8	2	4	6	9	5	4	4	2	#N/A	#N/A	#N/A	#N/A	#N/A
		AT2G18960.1	AT2G18960.1;AT2G18960.2;AT2G18960.3	AT2G18960.1 | Symbols: HA1, OST2, AHA1, PMA | H(+)-ATPase 1, PLASMA MEMBRANE PROTON ATPASE, OPEN STOMATA 2 | chr2:8221858-8227268 FORWARD LENGTH=949;AT2G18960.2 | Symbols: HA1, OST2, AHA1, PMA | H(+)-ATPase 1, PLASMA MEMBRANE PROTON ATPASE, OPEN STOMATA 2	3	10	6	6	4	3	16	6	39	49	71	9	8	13	2	11	8	7	5	7	3	10	4	2	6	4	19	4	0
		AT5G67510.1	AT5G67510.1	AT5G67510.1 | Symbols: no symbol available | no full name available | chr5:26937970-26938410 REVERSE LENGTH=146	3	10	1	2	2	#N/A	#N/A	#N/A	#N/A	#N/A	#N/A	3	2	2	3	2	2	0	3	3	2	0	4	0	#N/A	#N/A	#N/A	#N/A	#N/A
		AT1G79550.2	AT1G79550.2;AT1G79550.1	AT1G79550.2 | Symbols: PGKc, PGK, PGK3 | phosphoglycerate kinase, phosphoglycerate kinase 3 | chr1:29924347-29926295 REVERSE LENGTH=401;AT1G79550.1 | Symbols: PGKc, PGK, PGK3 | phosphoglycerate kinase, phosphoglycerate kinase 3 | chr1:29924347-29926295 REV	3	8	2	0	2	2	2	1	6	9	13	4	4	3	5	6	3	2	3	6	2	4	3	3	2	0	3	0	0
		AT3G05060.1	AT3G05060.1	AT3G05060.1 | Symbols: no symbol available | no full name available | chr3:1413174-1415564 REVERSE LENGTH=533	3	8	20	12	7	0	2	1	9	15	7	10	14	13	18	16	17	14	17	17	18	7	15	11	1	1	11	0	0
		AT3G57890.1	AT3G57890.1;AT3G57890.2	AT3G57890.1 | Symbols: no symbol available | no full name available | chr3:21438271-21441695 FORWARD LENGTH=573;AT3G57890.2 | Symbols: no symbol available | no full name available | chr3:21438271-21441695 FORWARD LENGTH=609	3	8	7	7	9	1	2	6	2	11	3	2	3	7	11	12	9	10	13	16	6	14	13	5	0	0	0	0	0
		AT4G27090.1	AT4G27090.1	AT4G27090.1 | Symbols: RPL14B | | chr4:13594104-13595187 REVERSE LENGTH=134	3	8	10	7	5	3	2	5	7	8	8	4	8	8	3	6	6	14	10	10	4	3	2	0	2	1	5	1	0
		AT5G25460.1	AT5G25460.1	AT5G25460.1 | Symbols: DGR2 | DUF642 L-GalL responsive gene 2 | chr5:8863430-8865394 FORWARD LENGTH=369	3	8	7	9	4	0	2	0	27	36	37	#N/A	#N/A	#N/A	#N/A	#N/A	#N/A	#N/A	#N/A	#N/A	#N/A	#N/A	#N/A	#N/A	13	3	20	1	2
		AT1G06680.1	AT1G06680.1;AT1G06680.2	AT1G06680.1 | Symbols: OE23, PSII-P, PSBP-1, OEE2 | OXYGEN-EVOLVING ENHANCER PROTEIN 2, PHOTOSYSTEM II SUBUNIT P, photosystem II subunit P-1, OXYGEN EVOLVING COMPLEX SUBUNIT 23 KDA | chr1:2047940-2049186 FORWARD LENGTH=263;AT1G06680.2 | Symbols: OE23, PSII	3	7	3	5	2	#N/A	#N/A	#N/A	#N/A	#N/A	#N/A	3	3	2	3	5	2	3	3	4	1	2	4	1	#N/A	#N/A	#N/A	#N/A	#N/A
		AT1G07140.1	AT1G07140.1	AT1G07140.1 | Symbols: SIRANBP | | chr1:2192360-2193688 REVERSE LENGTH=228	3	7	2	2	2	2	2	0	0	1	1	5	3	8	7	8	12	10	10	19	6	10	14	8	1	0	2	0	0
		AT3G23810.1	AT3G23810.1	AT3G23810.1 | Symbols: ATSAHH2, SAHH2 | S-ADENOSYL-L-HOMOCYSTEINE (SAH) HYDROLASE 2, S-adenosyl-l-homocysteine (SAH) hydrolase 2 | chr3:8588013-8589671 REVERSE LENGTH=485	3	7	7	1	3	2	1	5	2	6	6	0	1	4	5	3	3	6	5	5	3	3	4	2	#N/A	#N/A	#N/A	#N/A	#N/A
		AT1G09620.1	AT1G09620.1	AT1G09620.1 | Symbols: no symbol available | no full name available | chr1:3113077-3116455 REVERSE LENGTH=1091	3	6	10	1	5	0	8	1	2	14	6	6	13	22	45	42	29	35	35	52	20	34	33	19	1	0	1	1	1
		AT1G41880.1	AT1G41880.1;AT1G41880.2	AT1G41880.1 | Symbols: no symbol available | no full name available | chr1:15651585-15652427 REVERSE LENGTH=111;AT1G41880.2 | Symbols: no symbol available | no full name available | chr1:15651585-15652427 REVERSE LENGTH=111	3	6	5	0	1	#N/A	#N/A	#N/A	#N/A	#N/A	#N/A	0	1	4	2	3	6	3	2	2	1	2	3	2	#N/A	#N/A	#N/A	#N/A	#N/A
		AT2G34160.1	AT2G34160.1	AT2G34160.1 | Symbols: IRP7, ALBA2 | NVOLVED IN rRNA PROCESSING 7 | chr2:14426283-14427220 FORWARD LENGTH=130	3	6	0	2	1	0	0	0	0	3	0	3	1	3	4	6	5	5	2	4	3	5	4	4	0	1	1	0	0
		AT2G38270.1	AT2G38270.1	AT2G38270.1 | Symbols: ATGRX2, AtGRXS16, CXIP2 | GLUTAREDOXIN 2, glutaredoxin 16, CAX-interacting protein 2 | chr2:16031347-16033054 REVERSE LENGTH=293	3	6	2	1	4	0	1	3	0	4	1	5	4	9	13	14	10	9	14	11	11	5	11	6	#N/A	#N/A	#N/A	#N/A	#N/A
		AT2G44350.4	AT2G44350.4;AT2G44350.1;AT2G44350.3;AT2G44350.2	AT2G44350.4 | Symbols: ATCS, CSY4 | CITRATE SYNTHASE 4 | chr2:18316673-18320524 FORWARD LENGTH=473;AT2G44350.1 | Symbols: ATCS, CSY4 | CITRATE SYNTHASE 4 | chr2:18316673-18320524 FORWARD LENGTH=473;AT2G44350.3 | Symbols: ATCS, CSY4 | CITRATE SYNTHASE 4 | c	3	6	6	0	3	3	3	2	4	6	3	6	17	15	19	23	20	22	22	25	17	15	20	15	0	0	0	0	2
		AT3G42170.2	AT3G42170.2;AT3G42170.1	AT3G42170.2 | Symbols: DAYSLEEPER | DAYSLEEPER | chr3:14321838-14323928 FORWARD LENGTH=674;AT3G42170.1 | Symbols: DAYSLEEPER | DAYSLEEPER | chr3:14321838-14323928 FORWARD LENGTH=696	3	6	5	2	6	0	3	13	14	23	17	0	0	18	14	16	9	13	21	17	4	9	8	4	0	0	0	1	0
		AT3G49680.2	AT3G49680.2;AT3G49680.1	AT3G49680.2 | Symbols: BCAT3, ATBCAT-3 | branched-chain aminotransferase 3 | chr3:18422768-18425473 FORWARD LENGTH=411;AT3G49680.1 | Symbols: BCAT3, ATBCAT-3 | branched-chain aminotransferase 3 | chr3:18422768-18425473 FORWARD LENGTH=413	3	6	2	4	3	2	2	0	1	3	1	3	9	9	12	16	17	13	15	17	14	15	23	12	#N/A	#N/A	#N/A	#N/A	#N/A
		AT3G60830.1	AT3G60830.1	AT3G60830.1 | Symbols: ARP7, ATARP7 | actin-related protein 7 | chr3:22474298-22476000 FORWARD LENGTH=363	3	6	2	0	1	0	0	0	0	5	4	0	1	5	12	11	10	7	9	12	1	7	9	3	#N/A	#N/A	#N/A	#N/A	#N/A
		AT5G53560.1	AT5G53560.1	AT5G53560.1 | Symbols: ATB5-A, CB5-E, ATCB5-E, B5 #2 | ARABIDOPSIS CYTOCHROME B5 ISOFORM E, cytochrome B5 isoform E | chr5:21759628-21760353 FORWARD LENGTH=134	3	6	4	1	2	1	4	1	5	8	15	1	3	0	0	0	0	1	0	1	0	0	0	0	2	2	4	0	0
		AT1G05720.1	AT1G05720.1	AT1G05720.1 | Symbols: no symbol available | no full name available | chr1:1717677-1718849 REVERSE LENGTH=163	3	5	3	2	5	0	3	0	1	3	2	4	2	2	3	6	4	5	4	8	5	2	2	1	#N/A	#N/A	#N/A	#N/A	#N/A
		AT2G15430.1	AT2G15430.1	AT2G15430.1 | Symbols: NRPB3, RPB35.5A, NRPD3, NRPE3A, RBP36A | | chr2:6733661-6735482 FORWARD LENGTH=319	3	5	2	1	1	0	0	2	1	4	3	0	1	8	8	8	5	6	6	6	3	3	6	0	0	0	0	0	0
		AT2G45300.4	AT2G45300.4;AT2G45300.2;AT2G45300.1;AT2G45300.3	AT2G45300.4 | Symbols: no symbol available | no full name available | chr2:18677518-18679868 FORWARD LENGTH=520;AT2G45300.2 | Symbols: no symbol available | no full name available | chr2:18677518-18679868 FORWARD LENGTH=520;AT2G45300.1 | Symbols: no symbol	3	5	6	3	3	#N/A	#N/A	#N/A	#N/A	#N/A	#N/A	3	7	4	13	11	14	12	13	18	8	6	17	9	#N/A	#N/A	#N/A	#N/A	#N/A
		AT2G45960.2	AT2G45960.2;AT2G45960.1;AT2G45960.3	AT2G45960.2 | Symbols: TMP-A, ATHH2, PIP1;2, PIP1B | TRANSMEMBRANE PROTEIN A, plasma membrane intrinsic protein 1B, NAMED PLASMA MEMBRANE INTRINSIC PROTEIN 1;2 | chr2:18910450-18911579 FORWARD LENGTH=274;AT2G45960.1 | Symbols: TMP-A, ATHH2, PIP1;2, PIP1B |	3	5	4	3	3	1	2	1	9	7	13	1	3	1	1	1	2	1	1	0	0	0	1	1	3	2	5	3	0
		AT3G14310.1	AT3G14310.1	AT3G14310.1 | Symbols: OZS2, ATPME3, PME3 | pectin methylesterase 3, OVERLY ZINC SENSITIVE 2 | chr3:4772214-4775095 REVERSE LENGTH=592	3	5	5	8	8	2	2	2	1	7	0	2	5	3	2	3	0	4	2	2	2	3	5	1	0	0	3	2	0
		AT3G14420.4	AT3G14420.4;AT3G14420.5;AT3G14420.6;AT3G14420.2;AT3G14420.1;AT3G14420.3	AT3G14420.4 | Symbols: GOX1 | glycolate oxidase 1 | chr3:4821861-4823899 FORWARD LENGTH=348;AT3G14420.5 | Symbols: GOX1 | glycolate oxidase 1 | chr3:4821829-4823899 FORWARD LENGTH=360;AT3G14420.6 | Symbols: GOX1 | glycolate oxidase 1 | chr3:4821899-4823899	3	5	6	2	3	1	10	2	9	20	17	2	14	11	15	15	8	14	7	12	15	12	17	13	3	3	5	9	6
		AT3G17020.1	AT3G17020.1;AT3G17020.2	AT3G17020.1 | Symbols: no symbol available | no full name available | chr3:5802728-5804063 REVERSE LENGTH=163;AT3G17020.2 | Symbols: no symbol available | no full name available | chr3:5803231-5804063 REVERSE LENGTH=116	3	5	2	2	2	2	2	2	1	2	4	0	3	5	7	9	2	5	6	4	2	6	4	4	#N/A	#N/A	#N/A	#N/A	#N/A
		AT3G18165.1	AT3G18165.1	AT3G18165.1 | Symbols: MOS4 | Modifier of snc1,4 | chr3:6223248-6225076 FORWARD LENGTH=253	3	5	4	1	5	0	0	2	1	3	2	0	1	2	0	5	2	2	6	5	2	3	3	2	#N/A	#N/A	#N/A	#N/A	#N/A
		AT3G55120.1	AT3G55120.1	AT3G55120.1 | Symbols: CHI, AtCHI, A11, TT5, CFI | TRANSPARENT TESTA 5, CHALCONE FLAVANONE ISOMERASE, chalcone isomerase | chr3:20430248-20431415 REVERSE LENGTH=246	3	5	4	3	4	0	2	1	0	5	2	6	10	13	15	14	16	14	18	19	12	10	18	10	0	0	0	0	0
		AT5G28900.1	AT5G28900.1;AT5G28850.2;AT5G28850.1	AT5G28900.1 | Symbols: no symbol available | no full name available | chr5:10925852-10929892 FORWARD LENGTH=536;AT5G28850.2 | Symbols: no symbol available | no full name available | chr5:10877360-10881278 REVERSE LENGTH=536;AT5G28850.1 | Symbols: no symbol	3	5	5	5	1	#N/A	#N/A	#N/A	#N/A	#N/A	#N/A	1	3	3	8	9	6	7	6	5	1	5	6	2	#N/A	#N/A	#N/A	#N/A	#N/A
		AT5G52650.1	AT5G52650.1;AT4G25740.1;AT4G25740.2	AT5G52650.1 | Symbols: no symbol available | no full name available | chr5:21355781-21357003 REVERSE LENGTH=179;AT4G25740.1 | Symbols: no symbol available | no full name available | chr4:13107488-13108751 REVERSE LENGTH=177;AT4G25740.2 | Symbols: no symbol	3	5	3	1	3	#N/A	#N/A	#N/A	#N/A	#N/A	#N/A	#N/A	#N/A	#N/A	#N/A	#N/A	#N/A	#N/A	#N/A	#N/A	#N/A	#N/A	#N/A	#N/A	#N/A	#N/A	#N/A	#N/A	#N/A
		AT5G59880.2	AT5G59880.2;AT5G59880.1	AT5G59880.2 | Symbols: ADF3 | actin depolymerizing factor 3 | chr5:24120382-24121628 FORWARD LENGTH=124;AT5G59880.1 | Symbols: ADF3 | actin depolymerizing factor 3 | chr5:24120382-24121628 FORWARD LENGTH=139	3	5	4	1	4	4	5	6	3	4	6	3	4	3	4	6	1	4	3	3	5	5	7	5	0	1	1	1	0
		AT5G60980.4	AT5G60980.4;AT5G60980.1;AT5G60980.3;AT5G60980.2	AT5G60980.4 | Symbols: NTF2 | | chr5:24543988-24546027 FORWARD LENGTH=459;AT5G60980.1 | Symbols: NTF2 | | chr5:24543988-24546027 FORWARD LENGTH=459;AT5G60980.3 | Symbols: NTF2 | | chr5:24543988-24546027 FORWARD LENGTH=460;AT5G60980.2 | Symbols: NTF2 |	3	5	2	1	1	0	3	0	2	5	0	0	0	0	2	3	5	8	7	7	0	3	8	3	0	0	0	0	2
		AT1G12920.1	AT1G12920.1	AT1G12920.1 | Symbols: ERF1-2 | eukaryotic release factor 1-2 | chr1:4396555-4397859 REVERSE LENGTH=434	3	4	4	2	4	#N/A	#N/A	#N/A	#N/A	#N/A	#N/A	1	2	5	15	10	9	17	12	13	6	9	10	7	0	0	1	0	0
		AT1G13320.2	AT1G13320.2;AT1G13320.3;AT1G13320.1;AT1G13320.4	AT1G13320.2 | Symbols: PP2AA3 | protein phosphatase 2A subunit A3 | chr1:4563970-4567348 REVERSE LENGTH=537;AT1G13320.3 | Symbols: PP2AA3 | protein phosphatase 2A subunit A3 | chr1:4563692-4567348 REVERSE LENGTH=587;AT1G13320.1 | Symbols: PP2AA3 | protei	3	4	1	3	2	0	0	0	0	4	1	0	0	4	4	4	4	7	3	12	6	2	9	4	#N/A	#N/A	#N/A	#N/A	#N/A
		AT1G60780.1	AT1G60780.1	AT1G60780.1 | Symbols: AP1M2, HAP13 | adaptor protein-1 mu-adaptin 2, HAPLESS 13 | chr1:22369289-22371885 REVERSE LENGTH=428	3	4	6	5	2	0	0	0	0	5	1	0	1	6	4	7	3	3	6	6	0	1	3	0	#N/A	#N/A	#N/A	#N/A	#N/A
		AT1G62940.1	AT1G62940.1	AT1G62940.1 | Symbols: ACOS5 | acyl-CoA synthetase 5 | chr1:23310554-23312747 FORWARD LENGTH=542	3	4	9	6	3	1	4	1	7	4	4	3	12	18	27	29	29	28	26	37	19	34	24	13	#N/A	#N/A	#N/A	#N/A	#N/A
		AT1G77750.1	AT1G77750.1	AT1G77750.1 | Symbols: no symbol available | no full name available | chr1:29230346-29231490 REVERSE LENGTH=154	3	4	4	1	3	#N/A	#N/A	#N/A	#N/A	#N/A	#N/A	0	0	0	0	1	0	0	1	2	0	0	0	0	#N/A	#N/A	#N/A	#N/A	#N/A
		AT2G04520.1	AT2G04520.1;AT5G35680.2;AT5G35680.1;AT5G35680.3	AT2G04520.1 | Symbols: no symbol available | no full name available | chr2:1574802-1575239 REVERSE LENGTH=145;AT5G35680.2 | Symbols: no symbol available | no full name available | chr5:13858152-13858589 REVERSE LENGTH=145;AT5G35680.1 | Symbols: no symbol a	3	4	3	3	2	#N/A	#N/A	#N/A	#N/A	#N/A	#N/A	#N/A	#N/A	#N/A	#N/A	#N/A	#N/A	#N/A	#N/A	#N/A	#N/A	#N/A	#N/A	#N/A	#N/A	#N/A	#N/A	#N/A	#N/A
		AT2G13560.1	AT2G13560.1	AT2G13560.1 | Symbols: NAD-ME1 | NAD-dependent malic enzyme 1 | chr2:5650089-5655103 FORWARD LENGTH=623	3	4	5	0	3	0	3	0	0	7	2	0	3	6	7	14	11	8	15	18	5	6	11	2	#N/A	#N/A	#N/A	#N/A	#N/A
		AT3G59510.1	AT3G59510.1	AT3G59510.1 | Symbols: no symbol available | no full name available | chr3:21988453-21989712 REVERSE LENGTH=419	3	4	4	5	0	0	0	0	2	9	8	6	4	8	8	10	12	10	12	19	11	14	13	7	#N/A	#N/A	#N/A	#N/A	#N/A
		AT4G11380.1	AT4G11380.1;AT4G11380.2;AT4G23460.1;AT4G23460.2	AT4G11380.1 | Symbols: no symbol available | no full name available | chr4:6920608-6925444 FORWARD LENGTH=894;AT4G11380.2 | Symbols: no symbol available | no full name available | chr4:6920608-6925444 FORWARD LENGTH=916;AT4G23460.1 | Symbols: no symbol ava	3	4	5	3	4	0	0	0	0	8	5	0	0	7	7	13	6	13	11	10	7	7	9	1	#N/A	#N/A	#N/A	#N/A	#N/A
		AT5G43330.1	AT5G43330.1	AT5G43330.1 | Symbols: c-NAD-MDH2 | cytosolic-NAD-dependent malate dehydrogenase 2 | chr5:17390552-17392449 FORWARD LENGTH=332	3	4	0	0	2	1	3	1	3	2	5	3	1	4	7	7	4	6	5	10	4	5	5	4	#N/A	#N/A	#N/A	#N/A	#N/A
		AT5G47210.1	AT5G47210.1;AT5G47210.3;AT5G47210.2;AT4G17520.1	AT5G47210.1 | Symbols: no symbol available | no full name available | chr5:19169222-19171012 REVERSE LENGTH=357;AT5G47210.3 | Symbols: no symbol available | no full name available | chr5:19169388-19171012 REVERSE LENGTH=301;AT5G47210.2 | Symbols: no symbol	3	4	2	3	4	1	2	0	0	2	0	4	2	2	1	4	1	3	2	7	2	0	4	1	#N/A	#N/A	#N/A	#N/A	#N/A
		AT5G47320.1	AT5G47320.1	AT5G47320.1 | Symbols: RPS19 | ribosomal protein S19 | chr5:19203801-19204951 FORWARD LENGTH=212	3	4	2	1	6	0	1	0	0	2	0	0	0	0	0	0	0	1	3	3	0	0	1	0	#N/A	#N/A	#N/A	#N/A	#N/A
		AT5G48480.1	AT5G48480.1	AT5G48480.1 | Symbols: no symbol available | no full name available | chr5:19644814-19645658 FORWARD LENGTH=166	3	4	4	2	2	2	3	1	2	3	1	5	5	7	5	9	6	11	9	7	4	4	5	3	0	0	0	1	0
		REV__AT3G04810.3	REV__AT3G04810.3;REV__AT3G04810.2;REV__AT3G04810.1	AT3G04810.3 | Symbols: ATNEK2, NEK2 | NIMA-related kinase 2 | chr3:1318096-1321101 FORWARD LENGTH=606;AT3G04810.2 | Symbols: ATNEK2, NEK2 | NIMA-related kinase 2 | chr3:1318096-1321101 FORWARD LENGTH=606;AT3G04810.1 | Symbols: ATNEK2, NEK2 | NIMA-related k	3	4	2	5	3	#N/A	#N/A	#N/A	#N/A	#N/A	#N/A	2	2	4	3	7	6	6	3	4	3	3	3	4	#N/A	#N/A	#N/A	#N/A	#N/A
		AT1G07370.1	AT1G07370.1;AT2G29570.1	AT1G07370.1 | Symbols: PCNA1, ATPCNA1 | PROLIFERATING CELLULAR NUCLEAR ANTIGEN 1, proliferating cellular nuclear antigen 1 | chr1:2263204-2264382 FORWARD LENGTH=263;AT2G29570.1 | Symbols: ATPCNA2, PCNA2 | A. THALIANA PROLIFERATING CELL NUCLEAR ANTIGEN 2, p	3	3	2	1	0	3	2	1	2	4	2	0	0	0	0	0	0	0	0	1	0	0	0	0	#N/A	#N/A	#N/A	#N/A	#N/A
		AT1G10370.1	AT1G10370.1	AT1G10370.1 | Symbols: ATGSTU17, ERD9, GST30B, GST30, GSTU17 | GLUTATHIONE S-TRANSFERASE 30B, GLUTATHIONE S-TRANSFERASE 30, GLUTATHIONE S-TRANSFERASE TAU 17, GLUTATHIONE S-TRANSFERASE U17, EARLY-RESPONSIVE TO DEHYDRATION 9 | chr1:3397274-3398273 REVERSE LE	3	3	2	3	3	0	3	0	0	4	2	0	2	3	7	7	7	8	7	9	2	5	6	8	#N/A	#N/A	#N/A	#N/A	#N/A
		AT1G15690.1	AT1G15690.1	AT1G15690.1 | Symbols: AtVHP1;1, AtAVP1, ATAVP3, AVP-3, AVP1, FUGU5, VHP1 | ARABIDOPSIS THALIANA V-PPASE 3, FUGU 5 | chr1:5399115-5402185 FORWARD LENGTH=770	3	3	3	2	3	0	1	1	7	8	14	0	1	1	0	1	0	0	0	0	0	1	0	0	6	4	6	0	0
		AT1G17720.2	AT1G17720.2;AT1G17720.1	AT1G17720.2 | Symbols: ATB BETA | | chr1:6093949-6098065 REVERSE LENGTH=500;AT1G17720.1 | Symbols: ATB BETA | | chr1:6093949-6098065 REVERSE LENGTH=501	3	3	1	3	3	#N/A	#N/A	#N/A	#N/A	#N/A	#N/A	0	0	0	0	1	0	1	1	1	0	0	0	1	0	0	0	0	0
		AT1G23820.2	AT1G23820.2;AT1G23820.1	AT1G23820.2 | Symbols: SPDS1 | spermidine synthase 1 | chr1:8420278-8422480 FORWARD LENGTH=327;AT1G23820.1 | Symbols: SPDS1 | spermidine synthase 1 | chr1:8420410-8422724 FORWARD LENGTH=334	3	3	3	2	4	#N/A	#N/A	#N/A	#N/A	#N/A	#N/A	#N/A	#N/A	#N/A	#N/A	#N/A	#N/A	#N/A	#N/A	#N/A	#N/A	#N/A	#N/A	#N/A	0	0	0	0	0
		AT1G32580.1	AT1G32580.1;AT2G35240.1	AT1G32580.1 | Symbols: MORF5 | Multiple Organellar RNA editing Factor 5 | chr1:11784108-11785430 FORWARD LENGTH=229;AT2G35240.1 | Symbols: MORF6 | multiple organellar RNA editing factor 6 | chr2:14845099-14846262 REVERSE LENGTH=232	3	3	1	1	2	1	2	0	0	2	0	0	0	0	0	0	0	2	2	2	2	0	2	0	#N/A	#N/A	#N/A	#N/A	#N/A
		AT1G62750.1	AT1G62750.1	AT1G62750.1 | Symbols: ATSCO1/CPEF-G, ATSCO1, SCO1 | SNOWY COTYLEDON 1 | chr1:23233622-23236321 REVERSE LENGTH=783	3	3	4	3	5	1	1	0	0	8	1	0	1	2	7	8	1	13	6	8	2	1	5	4	#N/A	#N/A	#N/A	#N/A	#N/A
		AT2G04690.3	AT2G04690.3;AT2G04690.2;AT2G04690.1;AT2G04690.5	AT2G04690.3 | Symbols: no symbol available | no full name available | chr2:1644628-1646035 FORWARD LENGTH=203;AT2G04690.2 | Symbols: no symbol available | no full name available | chr2:1644628-1646035 FORWARD LENGTH=203;AT2G04690.1 | Symbols: no symbol ava	3	3	0	0	2	0	3	0	0	1	2	1	9	11	8	29	13	12	24	17	9	10	9	7	0	1	0	1	0
		AT3G02360.2	AT3G02360.2;AT3G02360.1	AT3G02360.2 | Symbols: PGD2 | 6-phosphogluconate dehydrogenase 2 | chr3:482498-483958 FORWARD LENGTH=486;AT3G02360.1 | Symbols: PGD2 | 6-phosphogluconate dehydrogenase 2 | chr3:482498-483958 FORWARD LENGTH=486	3	3	1	1	2	1	4	1	2	12	5	#N/A	#N/A	#N/A	#N/A	#N/A	#N/A	#N/A	#N/A	#N/A	#N/A	#N/A	#N/A	#N/A	0	0	1	0	0
		AT3G10740.3	AT3G10740.3;AT3G10740.1;AT3G10740.4;AT3G10740.2	AT3G10740.3 | Symbols: ARAF1, ARAF, ATASD1, ASD1 | ALPHA-L-ARABINOFURANOSIDASE 1, alpha-L-arabinofuranosidase 1, ARABIDOPSIS THALIANA ALPHA-L-ARABINOFURANOSIDASE 1, ALPHA-L-ARABINOFURANOSIDASE | chr3:3361031-3364573 REVERSE LENGTH=678;AT3G10740.1 | Symbols	3	3	1	0	1	0	2	2	2	7	3	1	4	4	11	12	5	8	7	9	3	4	7	13	1	0	0	1	3
		AT3G11940.2	AT3G11940.2;AT3G11940.1	AT3G11940.2 | Symbols: ATRPS5A, RPS5A, AML1 | ARABIDOPSIS MINUTE-LIKE 1, ribosomal protein 5A, MEI2-like protein 1 | chr3:3778175-3779354 REVERSE LENGTH=207;AT3G11940.1 | Symbols: ATRPS5A, RPS5A, AML1 | ARABIDOPSIS MINUTE-LIKE 1, ribosomal protein 5A, MEI2	3	3	3	4	2	0	0	0	3	1	1	#N/A	#N/A	#N/A	#N/A	#N/A	#N/A	#N/A	#N/A	#N/A	#N/A	#N/A	#N/A	#N/A	2	0	2	0	1
		AT3G17940.1	AT3G17940.1	AT3G17940.1 | Symbols: no symbol available | no full name available | chr3:6143707-6145244 REVERSE LENGTH=341	3	3	1	0	1	0	1	0	0	2	3	0	0	2	1	5	2	2	1	4	1	1	5	0	#N/A	#N/A	#N/A	#N/A	#N/A
		AT3G55620.1	AT3G55620.1	AT3G55620.1 | Symbols: emb1624, eIF6A | embryo defective 1624, eukaryotic initiation facor 6A | chr3:20634581-20636312 FORWARD LENGTH=245	3	3	10	5	6	1	1	0	3	8	2	1	2	3	6	6	6	9	7	11	5	5	3	5	0	0	1	1	0
		AT3G55700.1	AT3G55700.1	AT3G55700.1 | Symbols: UGT76F1 | UDP-glycosyltransferase 76F1 | chr3:20671202-20673278 FORWARD LENGTH=460	3	3	7	4	5	#N/A	#N/A	#N/A	#N/A	#N/A	#N/A	0	0	1	2	1	0	1	1	0	0	0	0	0	3	0	1	0	3
		AT3G59920.1	AT3G59920.1	AT3G59920.1 | Symbols: GDI2, ATGDI2 | RAB GDP dissociation inhibitor 2 | chr3:22135157-22138221 FORWARD LENGTH=444	3	3	3	2	2	0	0	0	0	3	1	0	1	0	3	5	0	2	1	4	0	0	2	1	0	0	1	0	0
		AT3G62460.1	AT3G62460.1	AT3G62460.1 | Symbols: no symbol available | no full name available | chr3:23104885-23105579 REVERSE LENGTH=200	3	3	3	1	3	1	1	2	2	1	1	4	5	0	0	0	0	1	0	1	0	0	0	0	#N/A	#N/A	#N/A	#N/A	#N/A
		AT4G01290.2	AT4G01290.2;AT4G01290.1	AT4G01290.2 | Symbols: CBE1 | Conserved Binding of eIF4E 1 | chr4:538213-543282 REVERSE LENGTH=990;AT4G01290.1 | Symbols: CBE1 | Conserved Binding of eIF4E 1 | chr4:538213-543282 REVERSE LENGTH=991	3	3	1	3	4	#N/A	#N/A	#N/A	#N/A	#N/A	#N/A	1	1	0	0	0	0	0	0	1	0	0	0	0	#N/A	#N/A	#N/A	#N/A	#N/A
		AT4G02450.2	AT4G02450.2;AT4G02450.1	AT4G02450.2 | Symbols: p23-1 | | chr4:1073987-1075765 REVERSE LENGTH=240;AT4G02450.1 | Symbols: p23-1 | | chr4:1073987-1075765 REVERSE LENGTH=241	3	3	2	2	3	0	2	1	2	2	3	2	3	2	2	5	3	4	3	5	0	2	3	1	#N/A	#N/A	#N/A	#N/A	#N/A
		AT4G14160.2	AT4G14160.2;AT4G14160.1;AT4G14160.3	AT4G14160.2 | Symbols: AtSEC23F | | chr4:8167574-8173026 FORWARD LENGTH=772;AT4G14160.1 | Symbols: AtSEC23F | | chr4:8167574-8173026 FORWARD LENGTH=773;AT4G14160.3 | Symbols: AtSEC23F | | chr4:8167574-8172266 FORWARD LENGTH=620	3	3	3	0	2	#N/A	#N/A	#N/A	#N/A	#N/A	#N/A	1	2	4	6	9	5	13	10	17	6	4	6	1	#N/A	#N/A	#N/A	#N/A	#N/A
		AT4G16130.1	AT4G16130.1	AT4G16130.1 | Symbols: ATISA1, ARA1, ISA1 | arabinose kinase | chr4:9120875-9127656 FORWARD LENGTH=1039	3	3	2	1	3	0	1	0	2	6	3	0	0	6	8	14	9	16	8	21	4	7	8	3	#N/A	#N/A	#N/A	#N/A	#N/A
		AT4G28980.3	AT4G28980.3;AT4G28980.2;AT4G28980.1	AT4G28980.3 | Symbols: CDKF;1, CAK1AT | CYCLIN-DEPENDENT KINASE F;1, CDK-activating kinase 1AT | chr4:14288471-14290102 FORWARD LENGTH=479;AT4G28980.2 | Symbols: CDKF;1, CAK1AT | CYCLIN-DEPENDENT KINASE F;1, CDK-activating kinase 1AT | chr4:14288471-142901	3	3	0	1	2	#N/A	#N/A	#N/A	#N/A	#N/A	#N/A	1	1	3	14	13	9	13	10	13	6	3	12	9	#N/A	#N/A	#N/A	#N/A	#N/A
		AT4G31580.2	AT4G31580.2;AT4G31580.1;AT2G24590.1	AT4G31580.2 | Symbols: SRZ-22, RSZP22, RSZ22, At-RSZ22, AtRSZ22, SRZ22 | serine/arginine-rich 22, RS-containing zinc finger protein 22, RS-CONTAINING ZINC FINGER PROTEIN 22 | chr4:15306983-15308064 FORWARD LENGTH=200;AT4G31580.1 | Symbols: SRZ-22, RSZP22,	3	3	5	1	2	0	2	0	0	1	0	2	4	2	1	2	2	1	2	2	1	1	3	2	#N/A	#N/A	#N/A	#N/A	#N/A
		AT4G39980.1	AT4G39980.1	AT4G39980.1 | Symbols: AtDAHP1, DHS1, DAHP1 | 3-DEOXY-D-ARABINO-HEPTULOSONATE-7-PHOSPHATE 1, 3-deoxy-D-arabino-heptulosonate 7-phosphate synthase 1 | chr4:18539654-18541832 FORWARD LENGTH=525	3	3	5	2	5	0	3	1	2	6	2	1	4	6	8	12	5	11	10	20	6	2	12	3	#N/A	#N/A	#N/A	#N/A	#N/A
		AT5G51110.2	AT5G51110.2;AT5G51110.1	AT5G51110.2 | Symbols: ATP1, SDIRIP1, RAF2 | SDIR1-INTERACTING PROTEIN1, AtAIRP2 Target Protein 1, Rubisco Assembly Factor 2 | chr5:20778316-20779380 REVERSE LENGTH=193;AT5G51110.1 | Symbols: ATP1, SDIRIP1, RAF2 | SDIR1-INTERACTING PROTEIN1, AtAIRP2 Target	3	3	2	5	3	2	1	4	4	5	4	2	2	10	6	9	3	6	7	6	3	5	5	4	0	0	0	0	0
		AT1G12000.1	AT1G12000.1	AT1G12000.1 | Symbols: no symbol available | no full name available | chr1:4050159-4053727 REVERSE LENGTH=566	3	2	3	3	4	0	1	0	1	6	2	1	1	2	5	13	5	12	5	14	2	7	7	2	0	0	0	0	0
		AT1G13930.3	AT1G13930.3;AT1G13930.2;AT1G13930.1	AT1G13930.3 | Symbols: no symbol available | no full name available | chr1:4761091-4761558 FORWARD LENGTH=155;AT1G13930.2 | Symbols: no symbol available | no full name available | chr1:4761091-4761558 FORWARD LENGTH=155;AT1G13930.1 | Symbols: no symbol ava	3	2	4	2	4	2	2	2	1	1	1	5	3	2	5	6	2	6	3	1	2	1	4	0	#N/A	#N/A	#N/A	#N/A	#N/A
		AT1G18630.1	AT1G18630.1	AT1G18630.1 | Symbols: RBGA1, GR-RBP6 | RNA-binding glycine-rich protein A1, glycine-rich RNA-binding protein 6 | chr1:6415226-6416283 FORWARD LENGTH=155	3	2	2	1	1	#N/A	#N/A	#N/A	#N/A	#N/A	#N/A	#N/A	#N/A	#N/A	#N/A	#N/A	#N/A	#N/A	#N/A	#N/A	#N/A	#N/A	#N/A	#N/A	#N/A	#N/A	#N/A	#N/A	#N/A
		AT1G65450.3	AT1G65450.3;AT1G65450.1	AT1G65450.3 | Symbols: GLC | GLAUCE | chr1:24318035-24318895 FORWARD LENGTH=286;AT1G65450.1 | Symbols: GLC | GLAUCE | chr1:24315875-24318895 FORWARD LENGTH=450	3	2	0	1	5	#N/A	#N/A	#N/A	#N/A	#N/A	#N/A	#N/A	#N/A	#N/A	#N/A	#N/A	#N/A	#N/A	#N/A	#N/A	#N/A	#N/A	#N/A	#N/A	#N/A	#N/A	#N/A	#N/A	#N/A
		AT3G14390.1	AT3G14390.1;AT5G11880.1	AT3G14390.1 | Symbols: DAPDC1 | meso-diaminopimelate decarboxylase 1 | chr3:4806771-4808954 FORWARD LENGTH=484;AT5G11880.1 | Symbols: DAPDC2 | meso-diaminopimelate decarboxylase 2 | chr5:3827806-3829942 REVERSE LENGTH=489	3	2	5	0	3	0	0	0	0	2	0	0	0	0	1	3	0	5	1	5	0	0	1	0	#N/A	#N/A	#N/A	#N/A	#N/A
		AT3G18490.1	AT3G18490.1	AT3G18490.1 | Symbols: ASPG1 | ASPARTIC PROTEASE IN GUARD CELL 1 | chr3:6349090-6350592 REVERSE LENGTH=500	3	2	1	3	2	1	3	2	3	5	3	1	0	6	5	3	2	3	4	1	3	2	2	2	0	0	0	0	0
		AT3G44590.2	AT3G44590.2;AT3G44590.1	AT3G44590.2 | Symbols: RPP2D | Ribosomal protein P2D | chr3:16163983-16164658 FORWARD LENGTH=111;AT3G44590.1 | Symbols: RPP2D | Ribosomal protein P2D | chr3:16163983-16164658 FORWARD LENGTH=111	3	2	2	2	1	3	1	1	2	2	1	1	3	1	3	3	4	3	4	3	4	2	3	2	#N/A	#N/A	#N/A	#N/A	#N/A
		AT4G11260.1	AT4G11260.1	AT4G11260.1 | Symbols: EDM1, RPR1, ATSGT1B, SGT1B, ETA3 | ENHANCED DOWNY MILDEW 1, ENHANCER OF TIR1-1 AUXIN RESISTANCE 3 | chr4:6851515-6853719 REVERSE LENGTH=358	3	2	1	0	1	0	2	1	1	3	2	0	1	3	4	7	5	7	6	10	5	8	7	4	0	0	0	0	0
		AT4G13560.2	AT4G13560.2;AT4G13560.1	AT4G13560.2 | Symbols: UNE15 | unfertilized embryo sac 15 | chr4:7879764-7880311 REVERSE LENGTH=109;AT4G13560.1 | Symbols: UNE15 | unfertilized embryo sac 15 | chr4:7879764-7880311 REVERSE LENGTH=109	3	2	0	0	0	1	2	0	0	1	0	5	3	3	3	8	7	10	10	9	8	6	9	3	0	1	0	1	0
		AT4G14710.6	AT4G14710.6;AT4G14710.2;AT4G14710.1;AT4G14710.3;AT4G14710.5;AT4G14716.2;AT4G14710.4;AT4G14716.1	AT4G14710.6 | Symbols: ATARD2 | | chr4:8424897-8425979 REVERSE LENGTH=182;AT4G14710.2 | Symbols: ATARD2 | | chr4:8424897-8426360 REVERSE LENGTH=199;AT4G14710.1 | Symbols: ATARD2 | | chr4:8424897-8426360 REVERSE LENGTH=199;AT4G14710.3 | Symbols: ATARD2 |	3	2	2	4	9	0	4	3	4	2	2	#N/A	#N/A	#N/A	#N/A	#N/A	#N/A	#N/A	#N/A	#N/A	#N/A	#N/A	#N/A	#N/A	#N/A	#N/A	#N/A	#N/A	#N/A
		AT4G15802.1	AT4G15802.1	AT4G15802.1 | Symbols: AtHSBP, HSBP | Arabidopsis thaliana heat shock factor binding protein, heat shock factor binding protein | chr4:8986864-8988339 REVERSE LENGTH=86	3	2	2	2	4	2	5	6	4	4	5	0	0	0	1	0	0	0	1	1	0	0	0	0	#N/A	#N/A	#N/A	#N/A	#N/A
		AT4G24830.1	AT4G24830.1;AT4G24830.2	AT4G24830.1 | Symbols: no symbol available | no full name available | chr4:12793085-12795857 REVERSE LENGTH=494;AT4G24830.2 | Symbols: no symbol available | no full name available | chr4:12793085-12795857 REVERSE LENGTH=450	3	2	4	0	0	#N/A	#N/A	#N/A	#N/A	#N/A	#N/A	0	0	1	0	3	0	3	2	2	0	0	0	0	#N/A	#N/A	#N/A	#N/A	#N/A
		AT4G29840.1	AT4G29840.1	AT4G29840.1 | Symbols: MTO2, TS | THREONINE SYNTHASE, METHIONINE OVER-ACCUMULATOR 2 | chr4:14599434-14601014 REVERSE LENGTH=526	3	2	0	1	4	0	0	0	0	6	0	1	0	1	5	6	3	4	5	10	2	0	6	1	0	0	0	0	0
		AT4G30330.1	AT4G30330.1;AT2G18740.2;AT2G18740.1	AT4G30330.1 | Symbols: PCP-like, SME2 | PORCUPINE LIKE, Sm protein E2 | chr4:14836773-14837919 REVERSE LENGTH=88;AT2G18740.2 | Symbols: PCP, SME1 | PORCUPINE, Sm protein E1 | chr2:8123334-8124581 FORWARD LENGTH=78;AT2G18740.1 | Symbols: PCP, SME1 | PORCUPI	3	2	2	3	3	#N/A	#N/A	#N/A	#N/A	#N/A	#N/A	0	0	0	0	0	1	2	1	1	0	0	0	0	#N/A	#N/A	#N/A	#N/A	#N/A
		AT5G02530.2	AT5G02530.2;AT5G02530.1	AT5G02530.2 | Symbols: ALY2 | | chr5:564332-565776 REVERSE LENGTH=290;AT5G02530.1 | Symbols: ALY2 | | chr5:564332-565776 REVERSE LENGTH=292	3	2	3	1	2	6	5	2	3	3	0	10	9	4	3	4	4	3	5	5	2	1	3	3	#N/A	#N/A	#N/A	#N/A	#N/A
		AT5G03850.1	AT5G03850.1;AT3G10090.1	AT5G03850.1 | Symbols: no symbol available | no full name available | chr5:1028542-1028736 REVERSE LENGTH=64;AT3G10090.1 | Symbols: no symbol available | no full name available | chr3:3108960-3109154 REVERSE LENGTH=64	3	2	5	1	2	2	1	4	5	2	2	1	2	1	3	2	1	2	5	3	1	2	2	2	2	0	2	1	1
		AT5G12110.1	AT5G12110.1	AT5G12110.1 | Symbols: no symbol available | no full name available | chr5:3914483-3915732 FORWARD LENGTH=228	3	2	1	1	1	1	4	1	3	1	4	0	0	0	0	0	0	1	0	1	0	0	1	1	#N/A	#N/A	#N/A	#N/A	#N/A
		AT5G26570.1	AT5G26570.1	AT5G26570.1 | Symbols: ATGWD3, OK1, PWD | PHOSPHOGLUCAN WATER DIKINASE | chr5:9261580-9267526 FORWARD LENGTH=1196	3	2	1	0	1	0	0	2	0	3	0	0	2	3	7	7	7	7	6	14	3	4	5	0	#N/A	#N/A	#N/A	#N/A	#N/A
		AT5G47870.1	AT5G47870.1	AT5G47870.1 | Symbols: RAD52-2, ODB2, RAD52-2B | radiation sensitive 52-2, Organellar DNA-Binding protein 2 | chr5:19384555-19385808 REVERSE LENGTH=199	3	2	5	0	1	2	1	2	1	3	2	0	0	1	1	3	2	3	5	9	1	2	3	0	#N/A	#N/A	#N/A	#N/A	#N/A
		AT5G61170.1	AT5G61170.1;AT5G15520.1	AT5G61170.1 | Symbols: no symbol available | no full name available | chr5:24611158-24612202 FORWARD LENGTH=143;AT5G15520.1 | Symbols: no symbol available | no full name available | chr5:5037242-5038136 REVERSE LENGTH=143	3	2	2	2	2	0	0	1	2	2	2	0	1	0	1	1	1	3	2	2	0	3	0	0	#N/A	#N/A	#N/A	#N/A	#N/A
		AT5G64260.1	AT5G64260.1	AT5G64260.1 | Symbols: EXL2 | EXORDIUM like 2 | chr5:25703980-25704897 FORWARD LENGTH=305	3	2	2	2	3	#N/A	#N/A	#N/A	#N/A	#N/A	#N/A	0	0	0	0	0	0	0	0	2	0	0	0	0	#N/A	#N/A	#N/A	#N/A	#N/A
		AT5G64350.1	AT5G64350.1	AT5G64350.1 | Symbols: FKBP12, ATFKBP12, FKP12 | ARABIDOPSIS THALIANA FK506-BINDING PROTEIN 12, FK506-binding protein 12 | chr5:25734810-25735990 REVERSE LENGTH=112	3	2	3	4	3	3	2	2	3	2	2	0	0	2	2	0	0	2	2	3	1	2	3	0	#N/A	#N/A	#N/A	#N/A	#N/A
		AT5G64990.1	AT5G64990.1;AT5G10260.1;AT2G22290.1;AT2G44610.1;AT4G39890.1	AT5G64990.1 | Symbols: AtRABH1a, RABH1a | RAB GTPase homolog H1A | chr5:25963562-25964792 REVERSE LENGTH=206;AT5G10260.1 | Symbols: AtRABH1e, RABH1e | RAB GTPase homolog H1E | chr5:3219991-3221301 FORWARD LENGTH=207;AT2G22290.1 | Symbols: RAB-H1D, ATRABH1D	3	2	1	1	2	#N/A	#N/A	#N/A	#N/A	#N/A	#N/A	1	2	3	1	2	2	1	1	1	1	2	3	1	#N/A	#N/A	#N/A	#N/A	#N/A
		AT1G32470.1	AT1G32470.1	AT1G32470.1 | Symbols: GDC-H1 | | chr1:11739479-11740246 REVERSE LENGTH=166	3	1	4	0	1	1	1	1	2	4	0	0	0	0	1	2	3	2	4	3	2	4	5	5	#N/A	#N/A	#N/A	#N/A	#N/A
		AT1G48420.3	AT1G48420.3;AT1G48420.2;AT1G48420.1	AT1G48420.3 | Symbols: ACD1, DCD, ATACD1, D-CDES, AtDCD | 1-AMINOCYCLOPROPANE-1-CARBOXYLIC ACID DEAMINASE 1, A. THALIANA 1-AMINOCYCLOPROPANE-1-CARBOXYLIC ACID DEAMINASE 1, D-cysteine desulfhydrase | chr1:17896767-17898803 REVERSE LENGTH=401;AT1G48420.2 | S	3	1	0	0	0	#N/A	#N/A	#N/A	#N/A	#N/A	#N/A	0	2	3	4	12	7	10	9	11	4	6	8	4	#N/A	#N/A	#N/A	#N/A	#N/A
		AT1G65010.1	AT1G65010.1	AT1G65010.1 | Symbols: no symbol available | no full name available | chr1:24149543-24154024 FORWARD LENGTH=1345	3	1	0	0	1	#N/A	#N/A	#N/A	#N/A	#N/A	#N/A	5	28	15	22	34	37	44	36	55	30	17	31	9	#N/A	#N/A	#N/A	#N/A	#N/A
		AT1G70580.4	AT1G70580.4;AT1G70580.3;AT1G70580.2;AT1G70580.1	AT1G70580.4 | Symbols: GGT2, AOAT2 | GLUTAMATE:GLYOXYLATE AMINOTRANSFERASE 2, alanine-2-oxoglutarate aminotransferase 2 | chr1:26613222-26615845 FORWARD LENGTH=481;AT1G70580.3 | Symbols: GGT2, AOAT2 | GLUTAMATE:GLYOXYLATE AMINOTRANSFERASE 2, alanine-2-oxog	3	1	1	1	2	2	6	1	1	5	4	1	1	0	3	3	1	6	4	7	1	2	1	0	1	1	2	1	1
		AT2G01970.1	AT2G01970.1;AT1G14670.1	AT2G01970.1 | Symbols: no symbol available | no full name available | chr2:452197-454819 REVERSE LENGTH=592;AT1G14670.1 | Symbols: no symbol available | no full name available | chr1:5037669-5040199 FORWARD LENGTH=592	3	1	3	0	1	2	3	1	4	6	7	6	6	1	0	0	0	2	0	0	0	0	0	0	0	2	3	0	0
		AT2G40300.1	AT2G40300.1	AT2G40300.1 | Symbols: ATFER4, FER4 | ferritin 4 | chr2:16831501-16833214 REVERSE LENGTH=259	3	1	0	1	1	3	2	5	2	7	7	0	0	1	1	0	1	4	1	3	0	2	1	0	0	0	1	0	0
		AT3G02310.2	AT3G02310.2;AT3G02310.1;AT5G15800.1;AT5G15800.2	AT3G02310.2 | Symbols: AGL4, 2-Sep | AGAMOUS-like 4, SEPALLATA 2 | chr3:464971-466687 REVERSE LENGTH=200;AT3G02310.1 | Symbols: AGL4, 2-Sep | AGAMOUS-like 4, SEPALLATA 2 | chr3:464554-466687 REVERSE LENGTH=250;AT5G15800.1 | Symbols: AGL2, 1-Sep | SEPALLATA	3	1	1	2	4	0	0	1	0	2	0	#N/A	#N/A	#N/A	#N/A	#N/A	#N/A	#N/A	#N/A	#N/A	#N/A	#N/A	#N/A	#N/A	#N/A	#N/A	#N/A	#N/A	#N/A
		AT3G26420.1	AT3G26420.1	AT3G26420.1 | Symbols: RZ-1A, ATRZ-1A, RBGB2 | RNA-binding glycine-rich protein B2, RZ-1A | chr3:9671953-9673055 FORWARD LENGTH=245	3	1	5	3	2	2	1	1	1	2	0	1	1	1	1	2	1	1	1	2	2	1	3	2	#N/A	#N/A	#N/A	#N/A	#N/A
		AT3G58990.1	AT3G58990.1	AT3G58990.1 | Symbols: IPMI SSU3, IPMI1 | isopropylmalate isomerase 1 | chr3:21797524-21798285 REVERSE LENGTH=253	3	1	2	0	2	2	2	0	3	1	2	2	1	3	2	1	2	2	2	3	2	3	1	0	#N/A	#N/A	#N/A	#N/A	#N/A
		AT4G05180.2	AT4G05180.2;AT4G05180.1	AT4G05180.2 | Symbols: PSBQ-2, PSBQ, PSII-Q | photosystem II subunit Q-2, PHOTOSYSTEM II SUBUNIT Q | chr4:2672093-2673170 REVERSE LENGTH=230;AT4G05180.1 | Symbols: PSBQ-2, PSBQ, PSII-Q | photosystem II subunit Q-2, PHOTOSYSTEM II SUBUNIT Q | chr4:2672093-2	3	1	2	1	2	2	4	1	2	3	1	3	4	2	6	6	3	5	4	8	5	5	4	7	0	0	1	1	3
		AT4G21580.2	AT4G21580.2;AT4G21580.1;AT4G21580.3	AT4G21580.2 | Symbols: no symbol available | no full name available | chr4:11475822-11477514 FORWARD LENGTH=292;AT4G21580.1 | Symbols: no symbol available | no full name available | chr4:11475822-11477514 FORWARD LENGTH=325;AT4G21580.3 | Symbols: no symbol	3	1	0	0	0	#N/A	#N/A	#N/A	#N/A	#N/A	#N/A	#N/A	#N/A	#N/A	#N/A	#N/A	#N/A	#N/A	#N/A	#N/A	#N/A	#N/A	#N/A	#N/A	#N/A	#N/A	#N/A	#N/A	#N/A
		AT4G25080.4	AT4G25080.4;AT4G25080.5;AT4G25080.3;AT4G25080.2;AT4G25080.1;AT4G25080.6	AT4G25080.4 | Symbols: CHLM | magnesium-protoporphyrin IX methyltransferase | chr4:12877216-12878128 FORWARD LENGTH=245;AT4G25080.5 | Symbols: CHLM | magnesium-protoporphyrin IX methyltransferase | chr4:12877015-12878128 FORWARD LENGTH=312;AT4G25080.3 | Sy	3	1	2	3	2	0	1	1	4	3	1	#N/A	#N/A	#N/A	#N/A	#N/A	#N/A	#N/A	#N/A	#N/A	#N/A	#N/A	#N/A	#N/A	#N/A	#N/A	#N/A	#N/A	#N/A
		AT5G24400.1	AT5G24400.1	AT5G24400.1 | Symbols: PGL3, EMB2024 | EMBRYO DEFECTIVE 2024, 6-PHOSPHOGLUCONOLACTONASE 3 | chr5:8330532-8331784 REVERSE LENGTH=325	3	1	0	1	1	0	3	1	0	2	0	6	7	11	16	16	11	15	17	22	10	14	14	11	#N/A	#N/A	#N/A	#N/A	#N/A
		AT5G51720.1	AT5G51720.1	AT5G51720.1 | Symbols: NEET, At-NEET | NEET group protein | chr5:21009645-21010227 FORWARD LENGTH=108	3	1	0	0	1	1	2	1	2	1	1	0	0	0	4	3	0	1	2	3	3	0	3	0	#N/A	#N/A	#N/A	#N/A	#N/A
		AT5G60670.1	AT5G60670.1	AT5G60670.1 | Symbols: RPL12C | Ribosomal Protein Like 12C | chr5:24381066-24381566 REVERSE LENGTH=166	3	1	2	2	3	2	1	2	2	3	3	5	1	4	2	0	1	2	0	2	3	3	2	0	#N/A	#N/A	#N/A	#N/A	#N/A
		ATCG00820.1	ATCG00820.1	ATCG00820.1 | Symbols: RPS19 | ribosomal protein S19 | chrc:84005-84283 REVERSE LENGTH=92	3	1	0	0	1	0	0	0	0	3	3	0	0	1	0	0	0	1	1	0	0	1	0	0	#N/A	#N/A	#N/A	#N/A	#N/A
		AT1G24360.1	AT1G24360.1	AT1G24360.1 | Symbols: KR | | chr1:8640820-8643283 FORWARD LENGTH=319	3	0	3	2	3	4	5	2	2	2	3	0	3	4	3	4	2	4	4	5	2	0	4	3	0	0	2	0	0
		AT1G75270.1	AT1G75270.1	AT1G75270.1 | Symbols: DHAR2 | dehydroascorbate reductase 2 | chr1:28250255-28251237 REVERSE LENGTH=213	3	0	1	0	0	0	8	0	2	10	4	3	3	11	17	14	10	12	9	23	16	18	17	14	#N/A	#N/A	#N/A	#N/A	#N/A
		AT2G28470.5	AT2G28470.5;AT2G28470.4;AT2G28470.2;AT2G28470.3;AT2G28470.1	AT2G28470.5 | Symbols: BGAL8 | beta-galactosidase 8 | chr2:12169659-12173164 REVERSE LENGTH=702;AT2G28470.4 | Symbols: BGAL8 | beta-galactosidase 8 | chr2:12169047-12173146 REVERSE LENGTH=846;AT2G28470.2 | Symbols: BGAL8 | beta-galactosidase 8 | chr2:12169	3	0	1	1	0	0	3	2	2	5	2	0	1	3	5	11	4	7	5	8	3	0	6	2	0	0	0	0	0
		AT2G29310.2	AT2G29310.2;AT2G29310.1;AT2G29310.4;AT2G29310.3	AT2G29310.2 | Symbols: no symbol available | no full name available | chr2:12590079-12591260 FORWARD LENGTH=260;AT2G29310.1 | Symbols: no symbol available | no full name available | chr2:12590068-12591260 FORWARD LENGTH=262;AT2G29310.4 | Symbols: no symbol	3	0	2	1	1	#N/A	#N/A	#N/A	#N/A	#N/A	#N/A	1	2	1	3	2	1	2	2	1	1	2	1	2	#N/A	#N/A	#N/A	#N/A	#N/A
		AT3G49160.2	AT3G49160.2;AT3G49160.3;AT3G49160.1	AT3G49160.2 | Symbols: no symbol available | no full name available | chr3:18222444-18224415 REVERSE LENGTH=516;AT3G49160.3 | Symbols: no symbol available | no full name available | chr3:18222132-18224151 REVERSE LENGTH=622;AT3G49160.1 | Symbols: no symbol	3	0	0	4	3	0	0	0	0	1	0	#N/A	#N/A	#N/A	#N/A	#N/A	#N/A	#N/A	#N/A	#N/A	#N/A	#N/A	#N/A	#N/A	0	1	0	0	0
		AT4G36680.1	AT4G36680.1	AT4G36680.1 | Symbols: RPPR7 | Ribosomal Pentatricopeptide Repeat Protein 7 | chr4:17292479-17293717 REVERSE LENGTH=412	3	0	3	1	2	#N/A	#N/A	#N/A	#N/A	#N/A	#N/A	#N/A	#N/A	#N/A	#N/A	#N/A	#N/A	#N/A	#N/A	#N/A	#N/A	#N/A	#N/A	#N/A	#N/A	#N/A	#N/A	#N/A	#N/A
		AT5G22880.1	AT5G22880.1	AT5G22880.1 | Symbols: HTB2, H2B | histone B2, HISTONE H2B | chr5:7652130-7652567 REVERSE LENGTH=145	4	28	23	18	13	#N/A	#N/A	#N/A	#N/A	#N/A	#N/A	0	1	1	0	0	1	0	2	0	0	1	0	0	8	8	5	18	3
		AT1G20220.1	AT1G20220.1	AT1G20220.1 | Symbols: Atalba2, ALBA2 | | chr1:7005090-7007285 REVERSE LENGTH=315	4	17	6	9	9	1	0	0	2	4	0	4	5	7	13	17	10	9	10	12	9	9	11	8	2	1	1	1	3
		AT1G04270.1	AT1G04270.1;AT1G04270.2;AT5G09500.1	AT1G04270.1 | Symbols: RPS15 | cytosolic ribosomal protein S15 | chr1:1141852-1142960 REVERSE LENGTH=152;AT1G04270.2 | Symbols: RPS15 | cytosolic ribosomal protein S15 | chr1:1141852-1142960 REVERSE LENGTH=151;AT5G09500.1 | Symbols: no symbol available | n	4	14	4	3	2	#N/A	#N/A	#N/A	#N/A	#N/A	#N/A	#N/A	#N/A	#N/A	#N/A	#N/A	#N/A	#N/A	#N/A	#N/A	#N/A	#N/A	#N/A	#N/A	5	0	0	0	0
		AT5G55220.1	AT5G55220.1	AT5G55220.1 | Symbols: HP65b, TIG1 | | chr5:22397677-22400678 FORWARD LENGTH=547	4	14	7	4	5	0	2	2	2	7	2	0	3	4	13	13	7	12	10	22	6	11	12	5	0	0	0	0	0
		AT5G06600.1	AT5G06600.1;AT5G06600.2;AT5G06600.3	AT5G06600.1 | Symbols: UBP12, AtUBP12 | ubiquitin-specific protease 12 | chr5:2019545-2027834 REVERSE LENGTH=1116;AT5G06600.2 | Symbols: UBP12, AtUBP12 | ubiquitin-specific protease 12 | chr5:2019545-2027834 REVERSE LENGTH=1115;AT5G06600.3 | Symbols: UBP12	4	13	12	8	8	0	1	4	7	11	6	1	2	8	9	15	7	8	6	14	4	6	7	4	0	1	0	4	2
		AT1G09770.1	AT1G09770.1	AT1G09770.1 | Symbols: ATCDC5, ATMYBCDC5, CDC5 | ARABIDOPSIS THALIANA CELL DIVISION CYCLE 5, cell division cycle 5, ARABIDOPSIS THALIANA MYB DOMAIN CELL DIVISION CYCLE 5 | chr1:3162002-3165122 FORWARD LENGTH=844	4	12	22	12	9	1	0	1	0	9	1	9	14	10	12	17	10	13	14	26	13	4	13	7	3	3	1	0	0
		AT5G48230.1	AT5G48230.1;AT5G48230.2	AT5G48230.1 | Symbols: EMB1276, ACAT2, AACT2 | acetoacetyl-CoA thiolase 2, EMBRYO DEFECTIVE 1276, Acetoacetyl-CoA thiolase 2 | chr5:19552570-19555030 REVERSE LENGTH=398;AT5G48230.2 | Symbols: EMB1276, ACAT2, AACT2 | acetoacetyl-CoA thiolase 2, EMBRYO DEFEC	4	12	5	3	3	#N/A	#N/A	#N/A	#N/A	#N/A	#N/A	#N/A	#N/A	#N/A	#N/A	#N/A	#N/A	#N/A	#N/A	#N/A	#N/A	#N/A	#N/A	#N/A	0	0	0	1	0
		AT2G31390.1	AT2G31390.1;AT1G06030.1;AT1G06020.1	AT2G31390.1 | Symbols: FRK1, FRK2 | Fructokinase 2, Fructokinase 1 | chr2:13383635-13386116 REVERSE LENGTH=325;AT1G06030.1 | Symbols: FRK6, FRK2 | Fructokinase 6, Fructokinase 2 | chr1:1826880-1828130 FORWARD LENGTH=329;AT1G06020.1 | Symbols: FRK5, FRK3 |	4	10	1	3	3	1	4	5	4	6	4	2	1	3	2	4	4	6	6	12	4	1	6	0	#N/A	#N/A	#N/A	#N/A	#N/A
		AT2G36130.1	AT2G36130.1	AT2G36130.1 | Symbols: Cyclophilin | Cyclophilin | chr2:15166863-15168259 FORWARD LENGTH=164	4	10	5	6	4	0	3	2	3	3	1	1	0	2	2	3	3	5	4	5	4	2	4	0	2	0	2	0	0
		AT5G45620.1	AT5G45620.1;AT5G45620.2	AT5G45620.1 | Symbols: no symbol available | no full name available | chr5:18501590-18503868 FORWARD LENGTH=386;AT5G45620.2 | Symbols: no symbol available | no full name available | chr5:18501590-18503422 FORWARD LENGTH=350	4	10	4	4	9	1	4	8	3	7	6	0	0	9	4	6	8	6	7	7	7	5	6	4	#N/A	#N/A	#N/A	#N/A	#N/A
		AT5G62790.1	AT5G62790.1;AT5G62790.2	AT5G62790.1 | Symbols: PDE129, DXR | 1-deoxy-D-xylulose 5-phosphate reductoisomerase, PIGMENT-DEFECTIVE EMBRYO 129 | chr5:25214358-25217292 REVERSE LENGTH=477;AT5G62790.2 | Symbols: PDE129, DXR | 1-deoxy-D-xylulose 5-phosphate reductoisomerase, PIGMENT-DEF	4	10	6	5	8	3	6	3	1	9	1	6	14	23	24	28	24	32	18	27	15	19	24	16	0	0	0	0	0
		AT1G10580.1	AT1G10580.1	AT1G10580.1 | Symbols: no symbol available | no full name available | chr1:3491560-3493665 REVERSE LENGTH=573	4	8	11	4	7	0	0	1	1	3	1	3	7	2	5	8	4	9	7	9	6	3	4	3	0	1	1	0	0
		AT1G29880.1	AT1G29880.1	AT1G29880.1 | Symbols: no symbol available | no full name available | chr1:10459662-10462781 REVERSE LENGTH=729	4	8	4	0	3	0	2	0	0	5	4	1	6	7	19	23	13	29	27	25	13	8	18	7	0	0	0	0	0
		AT1G43190.3	AT1G43190.3;AT1G43190.2;AT1G43190.1	AT1G43190.3 | Symbols: PTB3 | polypyrimidine tract-binding protein 3 | chr1:16275432-16278185 REVERSE LENGTH=430;AT1G43190.2 | Symbols: PTB3 | polypyrimidine tract-binding protein 3 | chr1:16275432-16278185 REVERSE LENGTH=432;AT1G43190.1 | Symbols: PTB3 |	4	8	11	3	5	#N/A	#N/A	#N/A	#N/A	#N/A	#N/A	1	2	5	10	12	12	20	15	17	8	8	12	3	#N/A	#N/A	#N/A	#N/A	#N/A
		AT1G75280.1	AT1G75280.1	AT1G75280.1 | Symbols: no symbol available | no full name available | chr1:28252030-28253355 FORWARD LENGTH=310	4	8	1	2	1	3	6	4	4	7	5	1	3	6	7	9	7	11	12	9	12	7	11	6	#N/A	#N/A	#N/A	#N/A	#N/A
		AT1G75910.1	AT1G75910.1	AT1G75910.1 | Symbols: EXL4 | extracellular lipase 4 | chr1:28501511-28503096 FORWARD LENGTH=343	4	8	3	7	5	1	4	0	16	9	22	1	4	4	0	4	1	1	4	5	2	1	4	0	1	4	4	0	0
		AT2G47710.1	AT2G47710.1	AT2G47710.1 | Symbols: no symbol available | no full name available | chr2:19555045-19555956 REVERSE LENGTH=162	4	8	4	5	6	4	2	5	5	2	3	4	0	1	1	0	0	0	1	0	0	0	0	0	0	0	0	0	1
		AT3G16080.1	AT3G16080.1;AT1G52300.1;AT1G15250.2;AT1G15250.1;AT3G16080.2	AT3G16080.1 | Symbols: no symbol available | no full name available | chr3:5454892-5455677 FORWARD LENGTH=95;AT1G52300.1 | Symbols: no symbol available | no full name available | chr1:19475213-19476152 REVERSE LENGTH=95;AT1G15250.2 | Symbols: RPL37A | | c	4	8	8	4	5	0	1	1	2	3	2	3	2	4	2	3	3	3	5	3	3	2	3	2	0	4	1	1	0
		AT4G01310.1	AT4G01310.1	AT4G01310.1 | Symbols: PRPL5 | plastid ribosomal proteins of the 50S subunit 5 | chr4:544166-545480 REVERSE LENGTH=262	4	8	7	9	8	3	6	5	10	11	7	3	6	14	11	13	10	9	10	12	6	7	9	6	0	2	2	2	5
		AT5G13650.1	AT5G13650.1;AT5G13650.2	AT5G13650.1 | Symbols: SVR3 | SUPPRESSOR OF VARIEGATION 3 | chr5:4397821-4402364 FORWARD LENGTH=675;AT5G13650.2 | Symbols: SVR3 | SUPPRESSOR OF VARIEGATION 3 | chr5:4397821-4402364 FORWARD LENGTH=676	4	8	11	5	6	0	2	0	0	3	1	1	1	6	9	11	5	6	11	4	6	3	3	3	0	1	0	0	0
		AT1G21750.2	AT1G21750.2;AT1G21750.1	AT1G21750.2 | Symbols: PDIL1-1, ATPDI5, PDI5, ATPDIL1-1 | PDI-like 1-1, ARABIDOPSIS THALIANA PROTEIN DISULFIDE ISOMERASE 5, PROTEIN DISULFIDE ISOMERASE 5 | chr1:7645767-7648695 FORWARD LENGTH=487;AT1G21750.1 | Symbols: PDIL1-1, ATPDI5, PDI5, ATPDIL1-1 | PD	4	7	8	1	1	0	4	1	5	12	8	#N/A	#N/A	#N/A	#N/A	#N/A	#N/A	#N/A	#N/A	#N/A	#N/A	#N/A	#N/A	#N/A	5	2	9	0	0
		AT2G13360.3	AT2G13360.3;AT2G13360.2;AT2G13360.1	AT2G13360.3 | Symbols: SGAT, AGT, AGT1 | ALANINE:GLYOXYLATE AMINOTRANSFERASE 1, alanine:glyoxylate aminotransferase, L-serine:glyoxylate aminotransferase | chr2:5539417-5540902 REVERSE LENGTH=401;AT2G13360.2 | Symbols: SGAT, AGT, AGT1 | ALANINE:GLYOXYLATE	4	7	9	5	4	17	9	8	5	14	14	1	3	7	12	13	9	8	9	16	11	6	5	8	3	1	5	5	4
		AT2G17420.1	AT2G17420.1;AT2G17420.2	AT2G17420.1 | Symbols: ATNTRA, NTRA, NTR2 | NADPH-DEPENDENT THIOREDOXIN REDUCTASE 2, NADPH-dependent thioredoxin reductase A, THIOREDOXIN REDUCTASE A | chr2:7564342-7566219 FORWARD LENGTH=383;AT2G17420.2 | Symbols: ATNTRA, NTRA, NTR2 | NADPH-DEPENDENT THIO	4	7	3	3	3	#N/A	#N/A	#N/A	#N/A	#N/A	#N/A	#N/A	#N/A	#N/A	#N/A	#N/A	#N/A	#N/A	#N/A	#N/A	#N/A	#N/A	#N/A	#N/A	#N/A	#N/A	#N/A	#N/A	#N/A
		AT2G30200.1	AT2G30200.1;AT2G30200.2	AT2G30200.1 | Symbols: EMB3147, MCAT, MCAMT | EMBRYO DEFECTIVE 3147, malonyl CoA-ACP malonyltransferase | chr2:12883162-12885482 REVERSE LENGTH=393;AT2G30200.2 | Symbols: EMB3147, MCAT, MCAMT | EMBRYO DEFECTIVE 3147, malonyl CoA-ACP malonyltransferase | ch	4	7	4	1	4	0	4	0	0	3	2	0	1	1	7	9	2	8	8	17	3	6	8	2	#N/A	#N/A	#N/A	#N/A	#N/A
		AT3G06580.1	AT3G06580.1	AT3G06580.1 | Symbols: GAL1, GALK | GALACTOSE KINASE 1 | chr3:2049141-2051867 REVERSE LENGTH=496	4	7	5	2	6	3	3	2	4	5	5	8	8	20	25	28	24	26	24	26	20	21	25	21	#N/A	#N/A	#N/A	#N/A	#N/A
		AT3G13200.1	AT3G13200.1	AT3G13200.1 | Symbols: EMB2769, CWC15 | EMBRYO DEFECTIVE 2769 | chr3:4242239-4243976 FORWARD LENGTH=230	4	7	6	7	3	#N/A	#N/A	#N/A	#N/A	#N/A	#N/A	0	3	2	5	3	1	2	2	5	3	6	2	2	#N/A	#N/A	#N/A	#N/A	#N/A
		AT3G62870.1	AT3G62870.1	AT3G62870.1 | Symbols: no symbol available | no full name available | chr3:23242862-23244273 REVERSE LENGTH=256	4	7	4	6	4	38	29	31	35	33	32	29	32	39	38	48	40	32	41	37	41	34	42	29	11	12	18	16	19
		AT4G08350.1	AT4G08350.1	AT4G08350.1 | Symbols: GTA2, SPT5-2, GTA02 | global transcription factor group A2 | chr4:5286351-5292072 FORWARD LENGTH=1041	4	7	8	2	7	0	1	0	0	4	0	0	0	5	4	5	3	7	5	9	0	1	6	0	#N/A	#N/A	#N/A	#N/A	#N/A
		AT5G05010.2	AT5G05010.2;AT5G05010.1	AT5G05010.2 | Symbols: no symbol available | no full name available | chr5:1477137-1479872 FORWARD LENGTH=527;AT5G05010.1 | Symbols: no symbol available | no full name available | chr5:1477137-1479872 FORWARD LENGTH=527	4	7	5	6	7	2	3	3	4	4	6	1	1	4	3	3	1	2	3	6	1	2	0	0	0	3	3	2	0
		AT5G64370.1	AT5G64370.1	AT5G64370.1 | Symbols: PYD3, BETA-UP | PYRIMIDINE 3, beta-ureidopropionase | chr5:25739264-25741031 FORWARD LENGTH=408	4	7	2	1	4	#N/A	#N/A	#N/A	#N/A	#N/A	#N/A	0	0	2	5	9	2	10	10	12	0	5	5	2	#N/A	#N/A	#N/A	#N/A	#N/A
		ATCG00540.1	ATCG00540.1	ATCG00540.1 | Symbols: PETA | photosynthetic electron transfer A | chrc:61657-62619 FORWARD LENGTH=320	4	7	4	5	3	0	4	2	10	9	11	0	3	0	1	1	0	0	0	2	0	1	0	1	5	5	7	0	0
		AT2G32060.3	AT2G32060.3;AT2G32060.2;AT2G32060.1	AT2G32060.3 | Symbols: no symbol available | no full name available | chr2:13639228-13640104 REVERSE LENGTH=144;AT2G32060.2 | Symbols: no symbol available | no full name available | chr2:13639228-13640104 REVERSE LENGTH=144;AT2G32060.1 | Symbols: no symbol	4	6	5	3	3	1	3	3	4	6	2	1	4	6	4	5	6	3	4	2	4	3	6	2	1	0	0	0	0
		AT2G36460.1	AT2G36460.1;AT2G36460.3;AT2G36460.2	AT2G36460.1 | Symbols: FBA6 | fructose-bisphosphate aldolase 6 | chr2:15296929-15298387 REVERSE LENGTH=358;AT2G36460.3 | Symbols: FBA6 | fructose-bisphosphate aldolase 6 | chr2:15296929-15297732 REVERSE LENGTH=267;AT2G36460.2 | Symbols: FBA6 | fructose-bis	4	6	2	2	3	0	0	0	0	2	1	8	2	4	3	5	2	6	6	7	0	1	4	0	0	0	0	0	0
		AT2G42520.3	AT2G42520.3;AT2G42520.2;AT2G42520.1	AT2G42520.3 | Symbols: RH37 | RNA Helicase 37 | chr2:17705382-17708744 FORWARD LENGTH=633;AT2G42520.2 | Symbols: RH37 | RNA Helicase 37 | chr2:17705382-17708744 FORWARD LENGTH=633;AT2G42520.1 | Symbols: RH37 | RNA Helicase 37 | chr2:17705382-17708744 FORWA	4	6	5	6	3	#N/A	#N/A	#N/A	#N/A	#N/A	#N/A	6	6	9	16	16	10	19	15	17	11	7	17	10	0	0	0	0	3
		AT4G11150.1	AT4G11150.1;AT1G64200.2;AT1G64200.1	AT4G11150.1 | Symbols: VHA-E1, VHAE1, emb2448, TUF, TUFF | vacuolar ATP synthase subunit E1, embryo defective 2448 | chr4:6800091-6801696 FORWARD LENGTH=230;AT1G64200.2 | Symbols: VHA-E3 | vacuolar H+-ATPase subunit E isoform 3 | chr1:23828693-23830002 REV	4	6	3	4	4	2	3	3	3	10	10	2	1	0	2	8	2	3	9	12	1	1	3	0	0	0	8	0	0
		AT4G29410.2	AT4G29410.2;AT4G29410.1	AT4G29410.2 | Symbols: no symbol available | no full name available | chr4:14468439-14469964 REVERSE LENGTH=143;AT4G29410.1 | Symbols: no symbol available | no full name available | chr4:14468439-14469964 REVERSE LENGTH=143	4	6	5	4	5	0	1	0	1	5	3	5	4	4	2	6	3	2	6	4	5	1	4	3	3	1	1	2	0
		AT5G10920.1	AT5G10920.1	AT5G10920.1 | Symbols: no symbol available | no full name available | chr5:3441805-3443892 FORWARD LENGTH=517	4	6	0	3	1	0	2	1	3	3	3	1	2	3	17	26	21	19	21	21	11	11	16	5	#N/A	#N/A	#N/A	#N/A	#N/A
		AT5G13420.1	AT5G13420.1	AT5G13420.1 | Symbols: GSM2, TRA2 | Glc-hypersensitive mutant 2, transaldolase 2 | chr5:4302080-4304212 REVERSE LENGTH=438	4	6	4	2	2	4	4	1	0	10	1	4	4	6	3	7	5	10	9	11	4	6	5	5	1	0	1	0	0
		AT5G13930.1	AT5G13930.1	AT5G13930.1 | Symbols: ATCHS, CHS, TT4 | TRANSPARENT TESTA 4, CHALCONE SYNTHASE | chr5:4488762-4490035 FORWARD LENGTH=395	4	6	3	3	1	2	5	5	4	11	8	2	4	9	8	8	6	9	11	12	11	7	8	5	0	0	0	0	1
		AT5G43830.1	AT5G43830.1	AT5G43830.1 | Symbols: no symbol available | no full name available | chr5:17622593-17624239 REVERSE LENGTH=251	4	6	1	2	5	1	3	1	5	5	2	4	8	9	12	13	12	14	13	17	11	11	9	11	0	0	0	0	0
		AT5G59810.1	AT5G59810.1	AT5G59810.1 | Symbols: SBT5.4, ATSBT5.4 | | chr5:24096895-24100387 REVERSE LENGTH=778	4	6	5	2	9	#N/A	#N/A	#N/A	#N/A	#N/A	#N/A	#N/A	#N/A	#N/A	#N/A	#N/A	#N/A	#N/A	#N/A	#N/A	#N/A	#N/A	#N/A	#N/A	#N/A	#N/A	#N/A	#N/A	#N/A
		AT5G63840.1	AT5G63840.1;AT5G63840.2	AT5G63840.1 | Symbols: GSCIIalpha, PSL5, RSW3 | glucosidase 2 alpha, PRIORITY IN SWEET LIFE 5, RADIAL SWELLING 3 | chr5:25545056-25548922 FORWARD LENGTH=921;AT5G63840.2 | Symbols: GSCIIalpha, PSL5, RSW3 | glucosidase 2 alpha, PRIORITY IN SWEET LIFE 5, RADI	4	6	12	3	6	1	3	0	3	7	2	3	3	3	4	3	4	6	4	9	4	2	6	0	0	0	0	0	0
		ATCG00780.1	ATCG00780.1	ATCG00780.1 | Symbols: RPL14 | ribosomal protein L14 | chrc:80696-81064 REVERSE LENGTH=122	4	6	6	5	4	0	1	2	0	3	1	4	6	7	7	10	7	8	7	9	4	3	7	5	0	1	0	1	1
		AT1G48600.1	AT1G48600.1;AT1G48600.2	AT1G48600.1 | Symbols: AtPMT2, AtPMEAMT, PMEAMT | phosphoethanolamine N-methyltransferase, Phosphoethanolamine methyltransferase2 | chr1:17966448-17969077 FORWARD LENGTH=475;AT1G48600.2 | Symbols: AtPMT2, AtPMEAMT, PMEAMT | phosphoethanolamine N-methyltran	4	5	2	4	3	3	6	1	0	3	2	2	3	3	6	9	3	7	9	6	3	4	6	3	0	0	0	0	0
		AT1G48830.2	AT1G48830.2;AT1G48830.1	AT1G48830.2 | Symbols: no symbol available | no full name available | chr1:18059854-18060935 REVERSE LENGTH=191;AT1G48830.1 | Symbols: no symbol available | no full name available | chr1:18059854-18060935 REVERSE LENGTH=191	4	5	3	3	3	0	0	0	3	3	4	2	1	1	2	1	1	1	2	1	2	2	1	0	0	0	0	0	0
		AT1G56330.1	AT1G56330.1;AT4G02080.1;AT3G62560.1;AT1G09180.1	AT1G56330.1 | Symbols: ATSARA1B, SAR1B, SAR1, ATSAR1B, ATSAR1 | SECRETION-ASSOCIATED RAS 1, ARABIDOPSIS THALIANA SECRETION-ASSOCIATED RAS 1B, secretion-associated RAS 1B | chr1:21086845-21088478 REVERSE LENGTH=193;AT4G02080.1 | Symbols: ATSARA1C, SAR2, SAR	4	5	3	6	7	3	7	3	5	7	4	#N/A	#N/A	#N/A	#N/A	#N/A	#N/A	#N/A	#N/A	#N/A	#N/A	#N/A	#N/A	#N/A	#N/A	#N/A	#N/A	#N/A	#N/A
		AT2G10940.2	AT2G10940.2;AT2G10940.1	AT2G10940.2 | Symbols: no symbol available | no full name available | chr2:4311160-4312035 REVERSE LENGTH=291;AT2G10940.1 | Symbols: no symbol available | no full name available | chr2:4311160-4312035 REVERSE LENGTH=291	4	5	4	6	3	4	5	3	4	6	11	3	6	3	6	5	6	5	7	9	4	4	4	4	2	4	7	4	2
		AT2G28950.1	AT2G28950.1	AT2G28950.1 | Symbols: ATEXP6, ATHEXP ALPHA 1.8, ATEXPA6, EXPA6 | expansin A6, ARABIDOPSIS THALIANA TEXPANSIN 6 | chr2:12431840-12433482 REVERSE LENGTH=257	4	5	4	5	3	1	1	1	7	5	10	0	1	1	0	0	2	1	3	2	0	0	0	0	0	0	3	0	0
		AT2G45640.2	AT2G45640.2;AT2G45640.1	AT2G45640.2 | Symbols: ATSAP18, SAP18 | SIN3 associated polypeptide P18, SIN3 ASSOCIATED POLYPEPTIDE 18 | chr2:18799881-18801323 REVERSE LENGTH=149;AT2G45640.1 | Symbols: ATSAP18, SAP18 | SIN3 associated polypeptide P18, SIN3 ASSOCIATED POLYPEPTIDE 18 | ch	4	5	3	2	3	1	2	0	0	1	0	#N/A	#N/A	#N/A	#N/A	#N/A	#N/A	#N/A	#N/A	#N/A	#N/A	#N/A	#N/A	#N/A	#N/A	#N/A	#N/A	#N/A	#N/A
		AT3G05850.1	AT3G05850.1	AT3G05850.1 | Symbols: MUG7 | MUSTANG 7 | chr3:1743537-1745943 REVERSE LENGTH=777	4	5	17	6	12	1	4	1	3	5	3	1	2	1	1	3	2	0	2	0	0	0	0	0	0	0	1	0	1
		AT3G19170.1	AT3G19170.1;AT3G19170.2;AT1G49630.4;AT1G49630.5;AT1G49630.3;AT1G49630.2;AT1G49630.1	AT3G19170.1 | Symbols: ATZNMP, ATPREP1, PREP1 | presequence protease 1 | chr3:6625578-6631874 REVERSE LENGTH=1080;AT3G19170.2 | Symbols: ATZNMP, ATPREP1, PREP1 | presequence protease 1 | chr3:6625578-6631874 REVERSE LENGTH=1069;AT1G49630.4 | Symbols: PREP2	4	5	2	0	0	1	7	4	2	15	4	1	3	7	19	18	13	20	16	22	11	14	20	18	#N/A	#N/A	#N/A	#N/A	#N/A
		AT3G28900.1	AT3G28900.1	AT3G28900.1 | Symbols: no symbol available | no full name available | chr3:10902864-10904415 REVERSE LENGTH=120	4	5	5	1	4	2	1	0	0	2	1	3	2	1	1	1	1	1	1	2	1	1	1	1	#N/A	#N/A	#N/A	#N/A	#N/A
		AT4G04640.1	AT4G04640.1	AT4G04640.1 | Symbols: ATPC1 | | chr4:2350761-2351882 REVERSE LENGTH=373	4	5	6	4	5	1	2	3	3	6	7	2	1	6	1	4	3	5	2	2	2	0	1	0	3	1	2	0	0
		AT4G17560.1	AT4G17560.1	AT4G17560.1 | Symbols: no symbol available | no full name available | chr4:9780343-9781752 FORWARD LENGTH=225	4	5	2	1	4	#N/A	#N/A	#N/A	#N/A	#N/A	#N/A	0	0	2	0	2	2	2	1	1	1	1	0	0	#N/A	#N/A	#N/A	#N/A	#N/A
		AT4G26910.3	AT4G26910.3;AT4G26910.2;AT4G26910.1	AT4G26910.3 | Symbols: E2- OGDH1 | | chr4:13520127-13522055 REVERSE LENGTH=365;AT4G26910.2 | Symbols: E2- OGDH1 | | chr4:13520127-13522889 REVERSE LENGTH=463;AT4G26910.1 | Symbols: E2- OGDH1 | | chr4:13520127-13522889 REVERSE LENGTH=464	4	5	2	4	1	#N/A	#N/A	#N/A	#N/A	#N/A	#N/A	0	0	0	0	1	0	0	0	0	0	0	0	0	#N/A	#N/A	#N/A	#N/A	#N/A
		AT5G05780.2	AT5G05780.2;AT5G05780.1	AT5G05780.2 | Symbols: ATHMOV34, RPN8A, AE3 | ASYMMETRIC LEAVES ENHANCER 3, RP non-ATPase subunit 8A | chr5:1735862-1738176 FORWARD LENGTH=305;AT5G05780.1 | Symbols: ATHMOV34, RPN8A, AE3 | ASYMMETRIC LEAVES ENHANCER 3, RP non-ATPase subunit 8A | chr5:17358	4	5	4	2	2	#N/A	#N/A	#N/A	#N/A	#N/A	#N/A	#N/A	#N/A	#N/A	#N/A	#N/A	#N/A	#N/A	#N/A	#N/A	#N/A	#N/A	#N/A	#N/A	#N/A	#N/A	#N/A	#N/A	#N/A
		AT5G23740.1	AT5G23740.1	AT5G23740.1 | Symbols: RPS11-BETA | ribosomal protein S11-beta | chr5:8008251-8009330 REVERSE LENGTH=159	4	5	5	5	5	3	1	7	3	4	16	4	4	4	5	8	4	4	3	4	3	3	3	3	2	0	0	0	0
		AT5G46430.2	AT5G46430.2;AT5G46430.1	AT5G46430.2 | Symbols: no symbol available | no full name available | chr5:18833429-18834409 FORWARD LENGTH=133;AT5G46430.1 | Symbols: no symbol available | no full name available | chr5:18833429-18834409 FORWARD LENGTH=133	4	5	5	4	6	3	2	3	2	10	5	1	4	2	4	6	4	3	3	2	3	3	2	1	0	1	1	2	0
		AT5G66860.1	AT5G66860.1	AT5G66860.1 | Symbols: no symbol available | no full name available | chr5:26701233-26702531 REVERSE LENGTH=249	4	5	3	4	2	#N/A	#N/A	#N/A	#N/A	#N/A	#N/A	0	0	0	0	1	2	1	1	1	0	0	0	0	#N/A	#N/A	#N/A	#N/A	#N/A
		AT1G06760.1	AT1G06760.1	AT1G06760.1 | Symbols: H1.1, HON1 | Histone 1.1 | chr1:2076687-2077616 REVERSE LENGTH=274	4	4	6	4	4	1	1	0	6	4	5	0	0	0	0	0	0	0	0	0	1	0	0	0	1	0	1	2	1
		AT1G14320.1	AT1G14320.1;AT1G14320.2	AT1G14320.1 | Symbols: RPL10A, SAC52, RPL10 | SUPPRESSOR OF ACAULIS 52, ribosomal protein L10, ribosomal protein L10 A | chr1:4888270-4889408 FORWARD LENGTH=220;AT1G14320.2 | Symbols: RPL10A, SAC52, RPL10 | SUPPRESSOR OF ACAULIS 52, ribosomal protein L10,	4	4	3	6	3	15	11	12	15	10	18	13	19	24	25	26	23	22	27	21	18	15	18	19	12	6	6	8	14
		AT2G19730.3	AT2G19730.3;AT2G19730.2;AT2G19730.1	AT2G19730.3 | Symbols: no symbol available | no full name available | chr2:8511752-8512995 FORWARD LENGTH=143;AT2G19730.2 | Symbols: no symbol available | no full name available | chr2:8511752-8512995 FORWARD LENGTH=143;AT2G19730.1 | Symbols: no symbol ava	4	4	4	6	3	0	1	2	4	7	5	3	7	0	1	0	0	2	2	2	2	2	1	0	2	1	2	2	0
		AT2G43090.1	AT2G43090.1	AT2G43090.1 | Symbols: IPMI SSU1 | isopropylmalate isomerase small subunit 1 | chr2:17918957-17919712 FORWARD LENGTH=251	4	4	6	4	2	3	7	5	2	4	6	1	7	4	10	8	10	6	11	11	9	5	10	6	#N/A	#N/A	#N/A	#N/A	#N/A
		AT3G01980.4	AT3G01980.4;AT3G01980.1;AT3G01980.3;AT3G01980.6;AT3G01980.2;AT3G01980.5	AT3G01980.4 | Symbols: no symbol available | no full name available | chr3:327747-328833 REVERSE LENGTH=266;AT3G01980.1 | Symbols: no symbol available | no full name available | chr3:327747-328833 REVERSE LENGTH=266;AT3G01980.3 | Symbols: no symbol availab	4	4	2	1	4	#N/A	#N/A	#N/A	#N/A	#N/A	#N/A	#N/A	#N/A	#N/A	#N/A	#N/A	#N/A	#N/A	#N/A	#N/A	#N/A	#N/A	#N/A	#N/A	#N/A	#N/A	#N/A	#N/A	#N/A
		AT3G05590.1	AT3G05590.1;AT3G05590.3;AT3G05590.2	AT3G05590.1 | Symbols: RPL18 | ribosomal protein L18 | chr3:1621511-1622775 FORWARD LENGTH=187;AT3G05590.3 | Symbols: RPL18 | ribosomal protein L18 | chr3:1622060-1622775 FORWARD LENGTH=134;AT3G05590.2 | Symbols: RPL18 | ribosomal protein L18 | chr3:162206	4	4	6	6	5	2	1	0	0	1	0	0	0	0	1	0	0	0	0	0	0	0	0	0	#N/A	#N/A	#N/A	#N/A	#N/A
		AT3G12050.1	AT3G12050.1;AT3G12050.2	AT3G12050.1 | Symbols: no symbol available | no full name available | chr3:3839289-3841303 FORWARD LENGTH=360;AT3G12050.2 | Symbols: no symbol available | no full name available | chr3:3839289-3841303 FORWARD LENGTH=321	4	4	2	2	0	#N/A	#N/A	#N/A	#N/A	#N/A	#N/A	2	2	4	4	11	0	7	2	5	4	5	3	3	#N/A	#N/A	#N/A	#N/A	#N/A
		AT3G12490.1	AT3G12490.1	AT3G12490.1 | Symbols: ATCYSB, ATCYS6, CYSB | ARABIDOPSIS THALIANA PHYTOCYSTATIN 6, cystatin B | chr3:3960802-3961777 REVERSE LENGTH=158	4	4	7	3	3	#N/A	#N/A	#N/A	#N/A	#N/A	#N/A	2	2	1	0	1	3	1	2	2	1	0	2	1	#N/A	#N/A	#N/A	#N/A	#N/A
		AT3G18240.2	AT3G18240.2;AT3G18240.1;AT4G21460.1;AT4G21460.2	AT3G18240.2 | Symbols: no symbol available | no full name available | chr3:6255810-6257695 FORWARD LENGTH=419;AT3G18240.1 | Symbols: no symbol available | no full name available | chr3:6255810-6257695 FORWARD LENGTH=419;AT4G21460.1 | Symbols: no symbol ava	4	4	3	2	3	#N/A	#N/A	#N/A	#N/A	#N/A	#N/A	0	2	1	0	0	2	1	2	3	3	1	0	0	#N/A	#N/A	#N/A	#N/A	#N/A
		AT3G21140.1	AT3G21140.1	AT3G21140.1 | Symbols: ONE1 | ONEIRIC1 | chr3:7409696-7412086 REVERSE LENGTH=387	4	4	4	0	1	#N/A	#N/A	#N/A	#N/A	#N/A	#N/A	0	1	1	10	7	7	4	5	5	2	7	5	6	#N/A	#N/A	#N/A	#N/A	#N/A
		AT4G04950.1	AT4G04950.1	AT4G04950.1 | Symbols: AtGRXS17, GRXS17 | Arabidopsis thaliana monothiol glutaredoxin 17, monothiol glutaredoxin 17 | chr4:2517882-2519924 REVERSE LENGTH=488	4	4	0	2	1	0	2	0	0	10	3	2	6	14	17	22	16	13	13	15	9	13	15	15	0	1	0	1	0
		AT4G10480.2	AT4G10480.2;AT4G10480.1	AT4G10480.2 | Symbols: no symbol available | no full name available | chr4:6478089-6479079 REVERSE LENGTH=211;AT4G10480.1 | Symbols: no symbol available | no full name available | chr4:6478089-6479079 REVERSE LENGTH=212	4	4	3	3	6	4	5	8	6	8	11	5	6	5	4	4	4	3	4	7	3	7	5	3	7	3	3	7	6
		AT4G22010.1	AT4G22010.1	AT4G22010.1 | Symbols: sks4 | SKU5 similar 4 | chr4:11663429-11666463 FORWARD LENGTH=541	4	4	5	4	5	0	1	0	0	7	4	0	0	1	1	1	1	2	2	4	0	2	1	1	#N/A	#N/A	#N/A	#N/A	#N/A
		AT5G47010.1	AT5G47010.1	AT5G47010.1 | Symbols: UPF1, LBA1, ATUPF1 | UP-FRAMESHIFT1, LOW-LEVEL BETA-AMYLASE 1 | chr5:19072009-19078856 FORWARD LENGTH=1254	4	4	11	3	9	0	0	0	0	6	0	0	0	2	3	4	0	9	3	8	0	2	3	0	#N/A	#N/A	#N/A	#N/A	#N/A
		AT5G52820.1	AT5G52820.1	AT5G52820.1 | Symbols: NLE, AtNLE | NOTCHLESS | chr5:21401423-21404203 FORWARD LENGTH=473	4	4	12	3	4	1	1	0	0	1	2	4	9	7	11	6	7	9	11	12	13	6	8	7	0	0	0	0	0
		AT5G57890.1	AT5G57890.1;AT1G25155.1;AT1G25083.1;AT1G24909.1;AT1G24807.1;AT1G25220.1;AT1G25220.2	AT5G57890.1 | Symbols: no symbol available | no full name available | chr5:23447648-23449622 REVERSE LENGTH=273;AT1G25155.1 | Symbols: no symbol available | no full name available | chr1:8823052-8824821 REVERSE LENGTH=222;AT1G25083.1 | Symbols: no symbol a	4	4	2	3	2	0	2	1	0	2	1	0	0	4	1	2	3	1	2	1	1	5	1	1	#N/A	#N/A	#N/A	#N/A	#N/A
		AT1G03630.2	AT1G03630.2;AT1G03630.1	AT1G03630.2 | Symbols: POR C, PORC | protochlorophyllide oxidoreductase C | chr1:907699-909245 FORWARD LENGTH=399;AT1G03630.1 | Symbols: POR C, PORC | protochlorophyllide oxidoreductase C | chr1:907699-909245 FORWARD LENGTH=401	4	3	4	3	3	0	2	0	0	9	4	0	2	1	8	9	3	4	2	6	1	0	4	2	#N/A	#N/A	#N/A	#N/A	#N/A
		AT1G06260.1	AT1G06260.1	AT1G06260.1 | Symbols: no symbol available | no full name available | chr1:1916449-1917585 FORWARD LENGTH=343	4	3	2	3	3	2	2	0	1	6	2	3	6	8	5	8	7	5	5	10	8	6	8	4	0	0	2	1	1
		AT1G31330.1	AT1G31330.1	AT1G31330.1 | Symbols: PSAF | photosystem I subunit F | chr1:11215011-11215939 REVERSE LENGTH=221	4	3	1	2	0	1	4	5	4	7	6	0	2	1	4	0	0	1	0	0	1	0	1	0	2	0	1	0	0
		AT1G51510.1	AT1G51510.1	AT1G51510.1 | Symbols: Y14 | | chr1:19103072-19104753 REVERSE LENGTH=202	4	3	2	1	3	#N/A	#N/A	#N/A	#N/A	#N/A	#N/A	2	4	3	6	3	6	7	7	11	5	8	8	5	#N/A	#N/A	#N/A	#N/A	#N/A
		AT1G53280.1	AT1G53280.1;AT1G53280.2	AT1G53280.1 | Symbols: AtDJ1B, DJ-1b, DJ1B | DJ-1 homolog B | chr1:19864942-19867341 REVERSE LENGTH=438;AT1G53280.2 | Symbols: AtDJ1B, DJ-1b, DJ1B | DJ-1 homolog B | chr1:19865280-19867341 REVERSE LENGTH=376	4	3	1	1	2	0	2	0	0	3	1	2	1	7	7	11	6	11	7	9	4	10	7	2	0	0	0	0	0
		AT2G17870.1	AT2G17870.1	AT2G17870.1 | Symbols: ATCSP3, CSP3 | ARABIDOPSIS COLD SHOCK DOMAIN PROTEIN 3, cold shock domain protein 3 | chr2:7764276-7765181 REVERSE LENGTH=301	4	3	2	0	1	0	2	0	0	1	1	2	2	2	2	8	5	6	6	3	5	6	7	4	0	1	1	1	1
		AT2G18040.1	AT2G18040.1	AT2G18040.1 | Symbols: PIN1AT | peptidylprolyl cis/trans isomerase, NIMA-interacting 1 | chr2:7842346-7843537 FORWARD LENGTH=119	4	3	0	1	2	1	3	0	2	2	0	1	4	0	8	11	8	8	9	4	8	2	7	6	#N/A	#N/A	#N/A	#N/A	#N/A
		AT2G43710.2	AT2G43710.2;AT2G43710.1;AT5G16240.1;AT3G02630.1	AT2G43710.2 | Symbols: LDW1, AtSSI2, SSI2, FAB2 | suppressor of SA insensitive 2, FATTY ACID BIOSYNTHESIS 2, lesion dwarf mimic 1 | chr2:18120107-18122495 FORWARD LENGTH=401;AT2G43710.1 | Symbols: LDW1, AtSSI2, SSI2, FAB2 | suppressor of SA insensitive 2,	4	3	2	1	2	0	4	0	0	7	0	5	5	5	11	11	10	18	14	16	10	14	16	8	1	0	0	0	1
		AT3G15190.1	AT3G15190.1	AT3G15190.1 | Symbols: PRPS20 | plastid ribosomal protein S20 | chr3:5116216-5117412 FORWARD LENGTH=202	4	3	3	3	2	2	2	0	6	3	7	2	4	1	1	1	2	4	2	2	2	0	0	0	0	0	0	0	0
		AT3G23390.1	AT3G23390.1;AT4G14320.1	AT3G23390.1 | Symbols: RPL36aA | RPL36a A | chr3:8375427-8376224 FORWARD LENGTH=105;AT4G14320.1 | Symbols: API2, RPL36aB | RPL36a B, APICULATA 2 | chr4:8242684-8243805 REVERSE LENGTH=105	4	3	1	2	4	#N/A	#N/A	#N/A	#N/A	#N/A	#N/A	#N/A	#N/A	#N/A	#N/A	#N/A	#N/A	#N/A	#N/A	#N/A	#N/A	#N/A	#N/A	#N/A	#N/A	#N/A	#N/A	#N/A	#N/A
		AT3G44340.5	AT3G44340.5;AT3G44340.2;AT3G44340.4;AT3G44340.3;AT3G44340.1	AT3G44340.5 | Symbols: CEF | clone eighty-four | chr3:16012084-16019873 REVERSE LENGTH=1069;AT3G44340.2 | Symbols: CEF | clone eighty-four | chr3:16012084-16019873 REVERSE LENGTH=1069;AT3G44340.4 | Symbols: CEF | clone eighty-four | chr3:16011923-16019873	4	3	2	3	4	0	0	0	0	6	0	0	0	0	4	8	7	7	6	21	2	2	7	0	#N/A	#N/A	#N/A	#N/A	#N/A
		AT3G52880.1	AT3G52880.1;AT3G52880.2	AT3G52880.1 | Symbols: ATMDAR1, MDAR1 | monodehydroascorbate reductase 1 | chr3:19601477-19604366 REVERSE LENGTH=434;AT3G52880.2 | Symbols: ATMDAR1, MDAR1 | monodehydroascorbate reductase 1 | chr3:19601477-19604366 REVERSE LENGTH=466	4	3	4	1	0	3	5	3	6	10	7	2	6	3	7	11	3	11	8	11	2	3	4	1	0	0	2	0	0
		AT3G53740.1	AT3G53740.1;AT3G53740.4;AT3G53740.3;AT3G53740.2	AT3G53740.1 | Symbols: no symbol available | no full name available | chr3:19913921-19914813 REVERSE LENGTH=103;AT3G53740.4 | Symbols: no symbol available | no full name available | chr3:19913921-19914813 REVERSE LENGTH=112;AT3G53740.3 | Symbols: no symbol	4	3	3	4	3	3	1	3	2	2	2	5	4	3	2	2	2	4	4	4	3	3	2	2	3	3	6	6	4
		AT3G58140.1	AT3G58140.1	AT3G58140.1 | Symbols: no symbol available | no full name available | chr3:21529988-21532386 REVERSE LENGTH=429	4	3	5	6	4	0	4	1	1	7	2	4	8	11	13	17	14	15	15	15	10	8	15	9	0	0	0	1	0
		AT4G20050.7	AT4G20050.7;AT4G20050.6;AT4G20050.2;AT4G20050.1;AT4G20050.5;AT4G20050.4;AT4G20050.3	AT4G20050.7 | Symbols: QRT3, PGF11 | QUARTET 3, Polygalacturonase Clade F 11 | chr4:10849911-10852090 REVERSE LENGTH=481;AT4G20050.6 | Symbols: QRT3, PGF11 | QUARTET 3, Polygalacturonase Clade F 11 | chr4:10849911-10852090 REVERSE LENGTH=481;AT4G20050.2 |	4	3	7	7	3	0	2	0	1	2	1	6	11	12	25	22	25	28	28	36	23	25	29	18	#N/A	#N/A	#N/A	#N/A	#N/A
		AT5G12940.1	AT5G12940.1	AT5G12940.1 | Symbols: no symbol available | no full name available | chr5:4087782-4088897 FORWARD LENGTH=371	4	3	8	5	4	1	1	0	0	4	2	#N/A	#N/A	#N/A	#N/A	#N/A	#N/A	#N/A	#N/A	#N/A	#N/A	#N/A	#N/A	#N/A	#N/A	#N/A	#N/A	#N/A	#N/A
		AT5G22650.2	AT5G22650.2;AT5G22650.1	AT5G22650.2 | Symbols: HD2, HDT02, HDA4, HD2B, ATHD2B, HDT2, ATHD2 | histone deacetylase 2B, ARABIDOPSIS HISTONE DEACETYLASE 2, HISTONE DEACETYLASE 2 | chr5:7534120-7536054 FORWARD LENGTH=305;AT5G22650.1 | Symbols: HD2, HDT02, HDA4, HD2B, ATHD2B, HDT2, ATH	4	3	4	2	2	0	0	0	2	3	2	0	1	0	2	4	2	6	6	6	2	3	4	2	1	2	3	1	2
		AT5G49650.1	AT5G49650.1;AT5G49650.2	AT5G49650.1 | Symbols: XK2, XK-2 | XYLULOSE KINASE 2, xylulose kinase-2 | chr5:20152898-20155574 FORWARD LENGTH=558;AT5G49650.2 | Symbols: XK2, XK-2 | XYLULOSE KINASE 2, xylulose kinase-2 | chr5:20152898-20155093 FORWARD LENGTH=426	4	3	0	0	1	0	2	0	2	6	1	0	1	4	15	16	7	15	12	19	9	8	13	6	#N/A	#N/A	#N/A	#N/A	#N/A
		REV__AT4G09420.1	REV__AT4G09420.1	AT4G09420.1 | Symbols: TN15 | TIR-NBS15 | chr4:5962319-5963776 REVERSE LENGTH=457	4	3	2	2	4	#N/A	#N/A	#N/A	#N/A	#N/A	#N/A	#N/A	#N/A	#N/A	#N/A	#N/A	#N/A	#N/A	#N/A	#N/A	#N/A	#N/A	#N/A	#N/A	#N/A	#N/A	#N/A	#N/A	#N/A
		AT1G79050.1	AT1G79050.1;AT1G79050.2	AT1G79050.1 | Symbols: RECA1 | homolog of bacterial RecA | chr1:29737084-29740140 REVERSE LENGTH=439;AT1G79050.2 | Symbols: RECA1 | homolog of bacterial RecA | chr1:29737364-29740140 REVERSE LENGTH=343	4	2	3	1	2	#N/A	#N/A	#N/A	#N/A	#N/A	#N/A	0	0	5	1	3	4	3	1	0	1	2	1	0	#N/A	#N/A	#N/A	#N/A	#N/A
		AT2G37600.2	AT2G37600.2;AT2G37600.1	AT2G37600.2 | Symbols: RPL36A | ribosomal protein L36A | chr2:15774410-15775203 REVERSE LENGTH=113;AT2G37600.1 | Symbols: RPL36A | ribosomal protein L36A | chr2:15774410-15775203 REVERSE LENGTH=113	4	2	2	0	2	#N/A	#N/A	#N/A	#N/A	#N/A	#N/A	1	2	1	1	2	3	3	3	2	2	2	1	1	0	0	0	0	1
		AT3G23450.4	AT3G23450.4;AT3G23450.3;AT3G23450.2;AT3G23450.1	AT3G23450.4 | Symbols: KRATOS | | chr3:8410483-8411841 FORWARD LENGTH=432;AT3G23450.3 | Symbols: KRATOS | | chr3:8410483-8411841 FORWARD LENGTH=432;AT3G23450.2 | Symbols: KRATOS | | chr3:8410483-8411841 FORWARD LENGTH=442;AT3G23450.1 | Symbols: KRATOS |	4	2	2	2	3	0	0	0	0	1	0	3	3	2	4	6	2	0	2	1	5	0	0	2	4	2	2	0	1
		AT4G30220.1	AT4G30220.1;AT2G14285.1;AT4G30220.2	AT4G30220.1 | Symbols: RUXF, SMFA | small nuclear ribonucleoprotein F, small nuclear ribonucleoprotein F A | chr4:14803100-14804259 REVERSE LENGTH=88;AT2G14285.1 | Symbols: no symbol available | no full name available | chr2:6052612-6053500 REVERSE LENGTH=	4	2	2	1	1	0	0	0	0	0	0	#N/A	#N/A	#N/A	#N/A	#N/A	#N/A	#N/A	#N/A	#N/A	#N/A	#N/A	#N/A	#N/A	#N/A	#N/A	#N/A	#N/A	#N/A
		AT5G13780.1	AT5G13780.1	AT5G13780.1 | Symbols: NAA10 | N-terminal acetyltransferase 10 | chr5:4447610-4448603 REVERSE LENGTH=192	4	2	2	1	3	0	2	0	2	2	2	2	1	1	3	3	1	2	5	1	1	3	0	0	0	0	0	0	0
		AT1G27650.1	AT1G27650.1;AT5G42820.2;AT5G42820.1;AT1G27650.2	AT1G27650.1 | Symbols: ATU2AF35A | | chr1:9615152-9616042 FORWARD LENGTH=296;AT5G42820.2 | Symbols: ATU2AF35B, U2AF35B | | chr5:17170445-17171296 REVERSE LENGTH=283;AT5G42820.1 | Symbols: ATU2AF35B, U2AF35B | | chr5:17170445-17171296 REVERSE LENGTH=283;	4	1	4	5	7	#N/A	#N/A	#N/A	#N/A	#N/A	#N/A	0	1	1	0	0	2	2	1	1	0	1	1	0	#N/A	#N/A	#N/A	#N/A	#N/A
		AT1G70200.1	AT1G70200.1	AT1G70200.1 | Symbols: HPE1, RBD1 | HIGH PHOTOSYNTHETIC EFFICIENCY 1 | chr1:26432514-26434351 REVERSE LENGTH=538	4	1	5	2	3	#N/A	#N/A	#N/A	#N/A	#N/A	#N/A	1	1	1	0	0	0	0	1	3	0	0	0	0	#N/A	#N/A	#N/A	#N/A	#N/A
		AT3G16780.1	AT3G16780.1	AT3G16780.1 | Symbols: RPL19B | Ribsomal Protein Like 19B | chr3:5708982-5710249 FORWARD LENGTH=209	4	1	3	3	2	1	3	2	2	2	2	6	4	4	2	4	3	4	5	2	2	1	2	3	3	0	3	2	2
		AT3G21810.1	AT3G21810.1;AT3G21810.2	AT3G21810.1 | Symbols: no symbol available | no full name available | chr3:7684852-7688360 FORWARD LENGTH=437;AT3G21810.2 | Symbols: no symbol available | no full name available | chr3:7686113-7688360 FORWARD LENGTH=413	4	1	8	5	3	5	5	3	1	4	0	14	12	0	2	0	0	0	1	4	5	0	1	0	#N/A	#N/A	#N/A	#N/A	#N/A
		AT4G13170.1	AT4G13170.1	AT4G13170.1 | Symbols: no symbol available | no full name available | chr4:7655133-7656542 REVERSE LENGTH=206	4	1	1	1	1	0	0	0	0	1	0	0	1	1	1	1	0	0	1	1	1	1	1	1	#N/A	#N/A	#N/A	#N/A	#N/A
		AT5G65720.1	AT5G65720.1;AT5G65720.3;AT5G65720.2	AT5G65720.1 | Symbols: NFS1, ATNFS1, NIFS1, ATNIFS1 | NITROGEN FIXATION S HOMOLOG 1, nitrogen fixation S (NIFS)-like 1, ARABIDOPSIS THALIANA NITROGEN FIXATION S (NIFS)-LIKE 1 | chr5:26296349-26297710 FORWARD LENGTH=453;AT5G65720.3 | Symbols: NFS1, ATNFS1,	4	1	7	5	9	4	4	7	3	7	2	0	1	5	9	6	2	3	6	5	1	5	5	1	#N/A	#N/A	#N/A	#N/A	#N/A
		AT1G10200.1	AT1G10200.1;AT1G10200.2	AT1G10200.1 | Symbols: WLIM1, AtWLIM1 | WLIM1 | chr1:3346677-3347763 REVERSE LENGTH=190;AT1G10200.2 | Symbols: WLIM1, AtWLIM1 | WLIM1 | chr1:3346677-3347446 REVERSE LENGTH=148	4	0	1	0	1	#N/A	#N/A	#N/A	#N/A	#N/A	#N/A	1	2	7	5	6	2	2	2	1	1	1	2	3	#N/A	#N/A	#N/A	#N/A	#N/A
		CON__P48668	CON__P48668;CON__P02538;CON__P04259	;;	4	0	1	0	7	#N/A	#N/A	#N/A	#N/A	#N/A	#N/A	#N/A	#N/A	#N/A	#N/A	#N/A	#N/A	#N/A	#N/A	#N/A	#N/A	#N/A	#N/A	#N/A	#N/A	#N/A	#N/A	#N/A	#N/A
		AT1G04510.2	AT1G04510.2;AT1G04510.1	AT1G04510.2 | Symbols: PUB59, MAC3A | Plant U-box 59, MOS4-associated complex 3A | chr1:1226749-1230592 FORWARD LENGTH=523;AT1G04510.1 | Symbols: PUB59, MAC3A | Plant U-box 59, MOS4-associated complex 3A | chr1:1226749-1230592 FORWARD LENGTH=523	5	27	15	10	16	0	0	0	0	4	0	3	5	11	9	15	6	11	10	14	8	8	10	7	0	1	0	0	0
		AT5G47190.1	AT5G47190.1	AT5G47190.1 | Symbols: PRPL19 | plastid ribosomal proteins of the 50S subunit 19 | chr5:19164432-19166064 REVERSE LENGTH=229	5	15	7	8	8	0	1	0	0	3	1	1	3	7	6	7	7	7	5	3	3	8	2	2	1	1	2	2	0
		AT3G63460.3	AT3G63460.3;AT3G63460.1;AT3G63460.2	AT3G63460.3 | Symbols: SEC31B | | chr3:23431009-23437241 REVERSE LENGTH=1094;AT3G63460.1 | Symbols: SEC31B | | chr3:23431009-23437241 REVERSE LENGTH=1104;AT3G63460.2 | Symbols: SEC31B | | chr3:23431009-23437241 REVERSE LENGTH=1102	5	14	6	6	9	#N/A	#N/A	#N/A	#N/A	#N/A	#N/A	#N/A	#N/A	#N/A	#N/A	#N/A	#N/A	#N/A	#N/A	#N/A	#N/A	#N/A	#N/A	#N/A	#N/A	#N/A	#N/A	#N/A	#N/A
		AT5G09440.1	AT5G09440.1	AT5G09440.1 | Symbols: EXL4 | EXORDIUM like 4 | chr5:2938397-2939233 FORWARD LENGTH=278	5	14	10	6	11	0	1	0	0	1	0	1	3	3	3	3	3	2	1	5	2	3	3	3	#N/A	#N/A	#N/A	#N/A	#N/A
		AT4G13930.1	AT4G13930.1	AT4G13930.1 | Symbols: SHM4 | serine hydroxymethyltransferase 4 | chr4:8048013-8050021 REVERSE LENGTH=471	5	13	10	6	8	3	7	10	9	20	19	5	4	11	10	15	5	13	11	13	5	6	8	4	1	0	4	3	1
		AT3G01340.2	AT3G01340.2;AT3G01340.1	AT3G01340.2 | Symbols: no symbol available | no full name available | chr3:127557-128465 REVERSE LENGTH=302;AT3G01340.1 | Symbols: no symbol available | no full name available | chr3:127557-128465 REVERSE LENGTH=302	5	12	7	4	5	0	3	0	1	5	2	0	0	5	9	6	4	9	11	12	2	5	7	1	#N/A	#N/A	#N/A	#N/A	#N/A
		AT4G23680.1	AT4G23680.1	AT4G23680.1 | Symbols: no symbol available | no full name available | chr4:12336416-12337417 REVERSE LENGTH=151	5	12	10	6	9	3	3	3	6	9	5	2	7	14	18	16	18	13	18	20	18	16	16	15	1	1	4	2	2
		AT5G13510.1	AT5G13510.1	AT5G13510.1 | Symbols: EMB3136 | EMBRYO DEFECTIVE 3136 | chr5:4341294-4341956 FORWARD LENGTH=220	5	12	8	6	5	5	2	7	1	5	7	6	11	19	19	20	16	18	21	15	18	15	15	13	0	1	2	2	3
		AT5G30510.1	AT5G30510.1	AT5G30510.1 | Symbols: ARRPS1, RPS1, PRPS1 | plastid ribosomal protein S1, ribosomal protein S1 | chr5:11619262-11621223 REVERSE LENGTH=416	5	12	15	9	9	3	2	1	2	2	3	7	5	10	9	10	10	7	8	10	4	6	7	2	0	0	0	0	0
		AT2G30620.2	AT2G30620.2;AT2G30620.1	AT2G30620.2 | Symbols: H1.2, HON2 | Histone 1.2 | chr2:13045360-13046267 FORWARD LENGTH=202;AT2G30620.1 | Symbols: H1.2, HON2 | Histone 1.2 | chr2:13045360-13046267 FORWARD LENGTH=273	5	11	7	4	4	0	1	0	2	5	5	2	2	2	1	0	2	1	2	0	1	1	1	0	0	2	5	1	0
		AT1G03130.1	AT1G03130.1;AT4G02770.1	AT1G03130.1 | Symbols: PSAD-2 | photosystem I subunit D-2 | chr1:753528-754142 REVERSE LENGTH=204;AT4G02770.1 | Symbols: PSAD1, PSAD-1 | photosystem I subunit D-1 | chr4:1229247-1229873 REVERSE LENGTH=208	5	10	6	10	2	1	1	0	2	12	10	0	0	0	2	0	0	1	0	2	1	0	0	0	2	1	4	0	0
		AT1G65980.1	AT1G65980.1;AT1G65980.2	AT1G65980.1 | Symbols: TPX1 | thioredoxin-dependent peroxidase 1 | chr1:24559524-24560753 REVERSE LENGTH=162;AT1G65980.2 | Symbols: TPX1 | thioredoxin-dependent peroxidase 1 | chr1:24560087-24560753 REVERSE LENGTH=87	5	10	6	2	7	3	5	1	4	9	7	2	4	11	14	14	11	15	15	17	9	8	12	8	#N/A	#N/A	#N/A	#N/A	#N/A
		AT1G76030.1	AT1G76030.1;AT1G20260.1	AT1G76030.1 | Symbols: AtVAB1, VAB1 | V-ATPase B subunit 1 | chr1:28534134-28536916 FORWARD LENGTH=486;AT1G20260.1 | Symbols: AtVAB3, VAB3 | V-ATPase B subunit 3 | chr1:7016971-7020290 FORWARD LENGTH=487	5	10	4	10	2	10	9	12	27	24	39	9	10	13	7	16	13	16	12	17	7	5	7	2	8	2	15	0	1
		AT2G02740.1	AT2G02740.1	AT2G02740.1 | Symbols: PTAC11, ATWHY3, WHY3 | A. THALIANA WHIRLY 3, PLASTID TRANSCRIPTIONALLY ACTIVE11, WHIRLY 3 | chr2:769389-770993 FORWARD LENGTH=268	5	10	7	3	1	#N/A	#N/A	#N/A	#N/A	#N/A	#N/A	8	10	3	1	2	0	5	4	5	5	1	2	0	0	0	2	0	0
		AT3G11964.2	AT3G11964.2;AT3G11964.1	AT3G11964.2 | Symbols: RRP5 | Ribosomal RNA Processing 5 | chr3:3793957-3806626 REVERSE LENGTH=1920;AT3G11964.1 | Symbols: RRP5 | Ribosomal RNA Processing 5 | chr3:3793957-3806626 REVERSE LENGTH=1896	5	10	18	13	7	#N/A	#N/A	#N/A	#N/A	#N/A	#N/A	0	1	4	2	14	8	14	8	13	3	3	6	0	#N/A	#N/A	#N/A	#N/A	#N/A
		AT3G56150.2	AT3G56150.2;AT3G56150.1	AT3G56150.2 | Symbols: ATEIF3C-1, EIF3C, EIF3C-1, TIF3C1, ATTIF3C1 | eukaryotic translation initiation factor 3C | chr3:20833790-20836820 REVERSE LENGTH=900;AT3G56150.1 | Symbols: ATEIF3C-1, EIF3C, EIF3C-1, TIF3C1, ATTIF3C1 | eukaryotic translation initiat	5	10	5	5	8	0	1	0	2	4	3	#N/A	#N/A	#N/A	#N/A	#N/A	#N/A	#N/A	#N/A	#N/A	#N/A	#N/A	#N/A	#N/A	1	3	2	1	1
		AT5G59850.1	AT5G59850.1;AT1G07770.3;AT1G07770.2;AT1G07770.1;AT2G39590.1	AT5G59850.1 | Symbols: no symbol available | no full name available | chr5:24112499-24113084 REVERSE LENGTH=130;AT1G07770.3 | Symbols: RPS15A | ribosomal protein S15A | chr1:2408413-2409065 REVERSE LENGTH=130;AT1G07770.2 | Symbols: RPS15A | ribosomal prote	5	10	5	5	9	6	3	5	6	11	9	2	5	3	6	6	4	5	6	5	6	6	4	4	3	4	4	3	0
		AT2G27860.1	AT2G27860.1;AT1G08200.1	AT2G27860.1 | Symbols: AXS1 | UDP-D-apiose/UDP-D-xylose synthase 1 | chr2:11864684-11866843 REVERSE LENGTH=389;AT1G08200.1 | Symbols: AXS2 | UDP-D-apiose/UDP-D-xylose synthase 2 | chr1:2574259-2576609 REVERSE LENGTH=389	5	9	3	7	11	0	1	0	0	2	0	1	3	9	6	5	6	4	5	8	6	5	6	4	#N/A	#N/A	#N/A	#N/A	#N/A
		AT2G30050.1	AT2G30050.1	AT2G30050.1 | Symbols: no symbol available | no full name available | chr2:12825540-12826448 FORWARD LENGTH=302	5	9	5	3	3	2	4	4	3	8	7	0	0	6	8	17	9	21	9	18	8	11	15	6	1	0	1	0	1
		AT3G57610.1	AT3G57610.1	AT3G57610.1 | Symbols: ADSS | adenylosuccinate synthase | chr3:21334519-21336603 REVERSE LENGTH=490	5	9	7	3	6	5	4	5	7	6	0	6	5	8	12	15	9	18	10	17	10	9	11	8	0	0	1	0	0
		AT4G18040.1	AT4G18040.1	AT4G18040.1 | Symbols: AT.EIF4E1, EIF4E, eIF4E1, CUM1 | eukaryotic translation initiation factor 4E, ARABIDOPSIS THALIANA EUKARYOTIC TRANSLATION INITATION FACTOR 4E1, eukaryotic translation Initiation Factor 4E1, CUCUMOVIRUS MULTIPLICATION 1 | chr4:1001672	5	9	7	9	6	1	4	0	2	6	1	4	5	2	9	8	3	6	9	14	6	2	7	5	0	0	1	1	0
		ATCG00810.1	ATCG00810.1	ATCG00810.1 | Symbols: RPL22 | ribosomal protein L22 | chrc:83467-83949 REVERSE LENGTH=160	5	9	4	5	6	#N/A	#N/A	#N/A	#N/A	#N/A	#N/A	5	5	8	3	11	9	10	16	5	4	5	7	3	1	1	1	1	1
		AT1G02500.2	AT1G02500.2;AT1G02500.1	AT1G02500.2 | Symbols: METK1, SAM-1, AtSAM1, SAM1, MAT1 | S-adenosylmethionine synthetase 1, S-ADENOSYLMETHIONINE SYNTHETASE-1 | chr1:519037-520218 FORWARD LENGTH=393;AT1G02500.1 | Symbols: METK1, SAM-1, AtSAM1, SAM1, MAT1 | S-adenosylmethionine synthetase	5	8	7	4	3	2	3	4	7	9	3	6	8	17	12	14	16	17	12	21	13	16	14	14	2	1	2	4	1
		AT1G15930.2	AT1G15930.2;AT1G15930.1	AT1G15930.2 | Symbols: no symbol available | no full name available | chr1:5471702-5472741 FORWARD LENGTH=144;AT1G15930.1 | Symbols: no symbol available | no full name available | chr1:5471702-5472741 FORWARD LENGTH=144	5	8	5	4	5	5	2	7	8	6	12	5	10	12	8	10	11	11	11	11	10	7	12	9	1	1	3	1	0
		AT1G19520.1	AT1G19520.1	AT1G19520.1 | Symbols: NFD5, RPPR2 | Ribosomal Pentatricopeptide Repeat Protein 2, NUCLEAR FUSION DEFECTIVE 5 | chr1:6760032-6762581 FORWARD LENGTH=725	5	8	8	12	8	0	0	0	0	4	0	1	3	2	1	4	2	3	6	4	1	1	2	0	#N/A	#N/A	#N/A	#N/A	#N/A
		AT3G49080.1	AT3G49080.1	AT3G49080.1 | Symbols: RPS9M | Ribosomal Protein S9 M | chr3:18194500-18196657 REVERSE LENGTH=430	5	8	6	1	3	0	0	0	0	2	0	0	1	5	0	4	2	2	5	3	0	0	2	0	#N/A	#N/A	#N/A	#N/A	#N/A
		AT4G25890.1	AT4G25890.1	AT4G25890.1 | Symbols: no symbol available | no full name available | chr4:13159627-13160393 REVERSE LENGTH=119	5	8	2	3	2	2	3	1	1	2	1	1	1	6	4	3	6	4	4	5	4	6	6	2	0	0	0	0	0
		ATCG00160.1	ATCG00160.1	ATCG00160.1 | Symbols: RPS2 | ribosomal protein S2 | chrc:15013-15723 REVERSE LENGTH=236	5	8	12	7	5	0	0	1	3	2	3	1	4	4	3	7	4	7	6	6	5	5	6	2	#N/A	#N/A	#N/A	#N/A	#N/A
		AT1G27970.1	AT1G27970.1;AT1G27970.2	AT1G27970.1 | Symbols: NTF2B | nuclear transport factor 2B | chr1:9746921-9747787 FORWARD LENGTH=126;AT1G27970.2 | Symbols: NTF2B | nuclear transport factor 2B | chr1:9746921-9748306 FORWARD LENGTH=134	5	7	4	3	3	2	2	4	4	4	3	1	1	2	4	4	6	7	9	5	4	6	4	3	#N/A	#N/A	#N/A	#N/A	#N/A
		AT3G14990.3	AT3G14990.3;AT3G14990.2;AT3G14990.1	AT3G14990.3 | Symbols: DJ-1a, AtDJ1A, DJ1A | DJ-1 homolog A | chr3:5047683-5049621 FORWARD LENGTH=369;AT3G14990.2 | Symbols: DJ-1a, AtDJ1A, DJ1A | DJ-1 homolog A | chr3:5047683-5049621 FORWARD LENGTH=369;AT3G14990.1 | Symbols: DJ-1a, AtDJ1A, DJ1A | DJ-1 ho	5	7	5	4	6	3	6	5	4	7	3	#N/A	#N/A	#N/A	#N/A	#N/A	#N/A	#N/A	#N/A	#N/A	#N/A	#N/A	#N/A	#N/A	0	0	0	2	2
		AT4G04910.1	AT4G04910.1	AT4G04910.1 | Symbols: NSF | N-ethylmaleimide sensitive factor | chr4:2489696-2495666 REVERSE LENGTH=742	5	7	4	2	2	0	1	0	0	7	1	0	0	0	1	4	1	3	2	5	0	0	1	0	0	0	0	0	0
		AT4G17190.1	AT4G17190.1;AT4G17190.3;AT4G17190.2	AT4G17190.1 | Symbols: FPS2 | farnesyl diphosphate synthase 2 | chr4:9648743-9650865 REVERSE LENGTH=342;AT4G17190.3 | Symbols: FPS2 | farnesyl diphosphate synthase 2 | chr4:9648743-9650669 REVERSE LENGTH=305;AT4G17190.2 | Symbols: FPS2 | farnesyl diphospha	5	7	2	3	6	2	4	1	4	3	1	0	3	10	11	15	13	13	10	20	11	10	14	9	#N/A	#N/A	#N/A	#N/A	#N/A
		AT1G13280.1	AT1G13280.1	AT1G13280.1 | Symbols: AOC4 | allene oxide cyclase 4 | chr1:4547624-4548552 FORWARD LENGTH=254	5	6	2	3	3	4	4	3	2	4	5	4	2	3	5	6	4	8	7	5	3	3	5	6	0	0	0	0	0
		AT1G14810.1	AT1G14810.1;AT1G14810.2	AT1G14810.1 | Symbols: no symbol available | no full name available | chr1:5102684-5104633 REVERSE LENGTH=375;AT1G14810.2 | Symbols: no symbol available | no full name available | chr1:5103152-5104633 REVERSE LENGTH=306	5	6	4	3	3	4	2	0	0	6	1	7	6	6	13	21	11	17	18	27	13	13	20	6	0	0	1	1	0
		AT1G32990.1	AT1G32990.1	AT1G32990.1 | Symbols: PRPL11 | plastid ribosomal protein l11 | chr1:11955827-11957139 FORWARD LENGTH=222	5	6	5	4	8	6	5	4	3	7	6	4	7	16	7	10	9	16	11	16	12	7	7	10	0	0	1	1	2
		AT1G74030.1	AT1G74030.1	AT1G74030.1 | Symbols: ENO1 | enolase 1 | chr1:27839465-27841901 REVERSE LENGTH=477	5	6	2	0	3	2	4	1	2	5	1	2	2	5	11	8	10	16	11	19	6	19	12	6	#N/A	#N/A	#N/A	#N/A	#N/A
		AT3G09500.1	AT3G09500.1	AT3G09500.1 | Symbols: no symbol available | no full name available | chr3:2917047-2917895 FORWARD LENGTH=123	5	6	6	5	6	2	1	3	2	4	2	8	8	9	9	6	7	8	9	13	8	8	5	8	3	4	2	5	2
		ATCG00770.1	ATCG00770.1	ATCG00770.1 | Symbols: RPS8 | ribosomal protein S8 | chrc:80068-80472 REVERSE LENGTH=134	5	6	8	5	9	0	1	3	6	5	6	1	3	5	4	5	3	4	5	1	2	3	3	3	1	1	2	1	0
		AT1G74960.3	AT1G74960.3;AT1G74960.2;AT1G74960.1	AT1G74960.3 | Symbols: ATKAS2, FAB1, KAS2 | ARABIDOPSIS BETA-KETOACYL-ACP SYNTHETASE 2, BETA-KETOACYL-ACP SYNTHETASE 2, fatty acid biosynthesis 1 | chr1:28152564-28155948 REVERSE LENGTH=541;AT1G74960.2 | Symbols: ATKAS2, FAB1, KAS2 | ARABIDOPSIS BETA-KETOA	5	5	6	3	8	0	5	1	0	6	2	3	2	7	6	9	6	7	10	11	5	8	11	6	#N/A	#N/A	#N/A	#N/A	#N/A
		AT3G07030.1	AT3G07030.1;AT3G07030.3;AT3G07030.2;AT3G07030.4;AT3G07030.5	AT3G07030.1 | Symbols: ALBA6 | | chr3:2223001-2225254 REVERSE LENGTH=405;AT3G07030.3 | Symbols: ALBA6 | | chr3:2223001-2225254 REVERSE LENGTH=406;AT3G07030.2 | Symbols: ALBA6 | | chr3:2223001-2225254 REVERSE LENGTH=406;AT3G07030.4 | Symbols: ALBA6 | |	5	5	6	2	1	0	2	1	0	3	0	1	2	3	4	2	2	2	3	3	3	2	3	1	0	0	0	0	1
		AT3G47650.1	AT3G47650.1	AT3G47650.1 | Symbols: BSD2 | BUNDLE SHEATH DEFECTIVE 2 | chr3:17569576-17570262 FORWARD LENGTH=136	5	5	2	2	6	2	4	0	6	4	5	1	1	4	3	3	3	3	2	3	3	2	4	3	#N/A	#N/A	#N/A	#N/A	#N/A
		AT4G16500.2	AT4G16500.2;AT4G16500.1	AT4G16500.2 | Symbols: CYS4, AtCYS4 | phytocystatin 4 | chr4:9301530-9301883 REVERSE LENGTH=117;AT4G16500.1 | Symbols: CYS4, AtCYS4 | phytocystatin 4 | chr4:9301530-9301883 REVERSE LENGTH=117	5	5	2	2	3	1	2	2	1	2	1	4	4	7	5	5	4	5	5	6	8	6	5	5	0	2	2	4	0
		AT4G38130.1	AT4G38130.1;AT4G38130.2	AT4G38130.1 | Symbols: ATHDA19, HD1, HDA1, HDAC19, HDA19, RPD3A, ATHD1 | ARABIDOPSIS HISTONE DEACETYLASE 19, histone deacetylase 19, HISTONE DEACETYLASE 19, histone deacetylase 1, ARABIDOPSIS HISTONE DEACETYLASE 1 | chr4:17896493-17899057 REVERSE LENGTH=50	5	5	7	2	2	1	3	5	1	4	3	1	3	3	6	9	4	3	4	11	2	3	5	3	1	0	4	1	0
		AT5G52840.1	AT5G52840.1;AT5G52840.2	AT5G52840.1 | Symbols: no symbol available | no full name available | chr5:21413718-21414794 FORWARD LENGTH=169;AT5G52840.2 | Symbols: no symbol available | no full name available | chr5:21413718-21414077 FORWARD LENGTH=119	5	5	4	5	3	3	3	5	4	6	9	5	7	6	4	9	5	8	8	12	7	6	6	7	0	0	0	0	0
		AT1G03475.1	AT1G03475.1	AT1G03475.1 | Symbols: HEMF1, ATCPO-I, LIN2 | LESION INITIATION 2 | chr1:869302-871175 REVERSE LENGTH=386	5	4	3	1	2	3	3	2	3	6	1	0	3	7	3	8	4	12	5	8	3	3	3	1	0	0	0	0	0
		AT1G09340.1	AT1G09340.1;AT1G09340.2	AT1G09340.1 | Symbols: CRB, CSP41B, HIP1.3 | chloroplast RNA binding, heteroglycan-interacting protein 1.3, CHLOROPLAST STEM-LOOP BINDING PROTEIN OF 41 KDA | chr1:3015473-3018035 FORWARD LENGTH=378;AT1G09340.2 | Symbols: CRB, CSP41B, HIP1.3 | chloroplast	5	4	4	2	3	3	3	2	3	13	4	3	8	12	23	19	16	23	23	25	21	13	16	11	0	0	2	0	5
		AT1G50920.1	AT1G50920.1	AT1G50920.1 | Symbols: Nog1-1 | | chr1:18870555-18872570 FORWARD LENGTH=671	5	4	13	7	5	1	1	1	1	4	7	4	3	11	10	16	8	13	10	14	9	9	10	4	0	0	0	0	0
		AT2G24200.2	AT2G24200.2;AT2G24200.1;AT2G24200.3	AT2G24200.2 | Symbols: LAP1, atLAP1 | leucyl aminopeptidase 1 | chr2:10287017-10289450 REVERSE LENGTH=520;AT2G24200.1 | Symbols: LAP1, atLAP1 | leucyl aminopeptidase 1 | chr2:10287017-10289450 REVERSE LENGTH=520;AT2G24200.3 | Symbols: LAP1, atLAP1 | leucyl	5	4	2	2	2	0	3	0	10	9	10	#N/A	#N/A	#N/A	#N/A	#N/A	#N/A	#N/A	#N/A	#N/A	#N/A	#N/A	#N/A	#N/A	0	0	5	0	0
		AT2G39080.1	AT2G39080.1	AT2G39080.1 | Symbols: EMB2799 | EMBRYO DEFECTIVE 2799 | chr2:16309981-16312475 REVERSE LENGTH=351	5	4	1	0	2	#N/A	#N/A	#N/A	#N/A	#N/A	#N/A	0	2	4	13	15	7	15	11	17	7	12	15	8	#N/A	#N/A	#N/A	#N/A	#N/A
		AT3G47520.1	AT3G47520.1	AT3G47520.1 | Symbols: MDH, pNAD-MDH | plastidic NAD-dependent malate dehydrogenase, malate dehydrogenase | chr3:17513657-17514868 FORWARD LENGTH=403	5	4	2	2	4	3	2	2	5	9	6	7	10	8	10	10	5	12	13	15	10	12	9	8	1	0	1	0	0
		AT4G15210.4	AT4G15210.4;AT4G15210.3;AT4G15210.1;AT4G15210.2	AT4G15210.4 | Symbols: AT-BETA-AMY, ATBETA-AMY, BMY1, RAM1, BAM5 | REDUCED BETA AMYLASE 1, beta-amylase 5, ARABIDOPSIS THALIANA BETA-AMYLASE | chr4:8666734-8668622 REVERSE LENGTH=445;AT4G15210.3 | Symbols: AT-BETA-AMY, ATBETA-AMY, BMY1, RAM1, BAM5 | REDUCE	5	4	2	5	2	3	3	2	7	14	15	0	0	0	4	5	0	8	2	9	0	4	10	4	0	0	2	1	0
		AT4G39090.1	AT4G39090.1	AT4G39090.1 | Symbols: RD19, RD19A | RESPONSIVE TO DEHYDRATION 19A, RESPONSIVE TO DEHYDRATION 19 | chr4:18215826-18217326 REVERSE LENGTH=368	5	4	6	2	2	3	2	5	9	12	5	0	0	1	0	3	0	0	0	4	0	1	1	1	0	0	0	0	0
		AT5G23860.2	AT5G23860.2;AT5G23860.1	AT5G23860.2 | Symbols: TUB8 | tubulin beta 8 | chr5:8042962-8044528 FORWARD LENGTH=449;AT5G23860.1 | Symbols: TUB8 | tubulin beta 8 | chr5:8042962-8044528 FORWARD LENGTH=449	5	4	1	6	2	1	3	5	4	6	8	1	2	3	2	6	3	3	3	4	2	3	1	5	0	0	1	1	0
		AT5G42020.3	AT5G42020.3;AT5G42020.1;AT5G42020.2	AT5G42020.3 | Symbols: BIP2, BIP | luminal binding protein | chr5:16807697-16810344 REVERSE LENGTH=673;AT5G42020.1 | Symbols: BIP2, BIP | luminal binding protein | chr5:16807697-16810480 REVERSE LENGTH=668;AT5G42020.2 | Symbols: BIP2, BIP | luminal binding	5	4	3	6	3	43	31	56	62	74	68	2	3	3	2	6	3	3	2	4	4	4	3	1	0	0	1	1	2
		REV__AT4G38550.5	REV__AT4G38550.5;REV__AT4G38550.4;REV__AT4G38550.3;REV__AT4G38550.1;REV__AT4G38550.2	AT4G38550.5 | Symbols: no symbol available | no full name available | chr4:18026437-18028546 FORWARD LENGTH=511;AT4G38550.4 | Symbols: no symbol available | no full name available | chr4:18026207-18028546 FORWARD LENGTH=553;AT4G38550.3 | Symbols: no symbol	5	4	4	3	2	#N/A	#N/A	#N/A	#N/A	#N/A	#N/A	0	0	0	0	0	0	0	0	1	0	0	0	0	#N/A	#N/A	#N/A	#N/A	#N/A
		AT1G12230.1	AT1G12230.1;AT1G12230.2	AT1G12230.1 | Symbols: GSM2-LIKE | | chr1:4148050-4150708 FORWARD LENGTH=405;AT1G12230.2 | Symbols: GSM2-LIKE | | chr1:4148050-4150708 FORWARD LENGTH=427	5	3	1	1	0	1	4	0	0	2	0	3	9	11	18	20	14	14	20	18	16	11	17	14	0	0	1	1	0
		AT2G37220.1	AT2G37220.1	AT2G37220.1 | Symbols: no symbol available | no full name available | chr2:15634980-15636331 REVERSE LENGTH=289	5	3	3	1	2	0	1	0	0	0	1	4	4	3	4	6	4	5	8	4	4	2	6	4	1	0	4	0	0
		AT4G02930.1	AT4G02930.1	AT4G02930.1 | Symbols: no symbol available | no full name available | chr4:1295751-1298354 REVERSE LENGTH=454	5	3	3	3	2	0	3	0	0	5	2	0	0	3	1	6	4	6	5	6	1	1	4	1	#N/A	#N/A	#N/A	#N/A	#N/A
		AT5G09660.2	AT5G09660.2;AT5G09660.1;AT5G09660.3;AT5G09660.5;AT5G09660.4	AT5G09660.2 | Symbols: PMDH2 | peroxisomal NAD-malate dehydrogenase 2 | chr5:2993645-2995169 REVERSE LENGTH=333;AT5G09660.1 | Symbols: PMDH2 | peroxisomal NAD-malate dehydrogenase 2 | chr5:2993645-2995551 REVERSE LENGTH=354;AT5G09660.3 | Symbols: PMDH2 | p	5	3	1	0	0	1	1	2	4	4	5	0	4	3	11	13	12	10	13	20	8	5	10	4	0	0	2	1	3
		ATMG00090.1	ATMG00090.1	ATMG00090.1 | Symbols: RPS3 | RESISTANCE TO PSEUDOMONAS SYRINGAE 3 | chrm:20165-23418 FORWARD LENGTH=556	5	3	10	2	6	#N/A	#N/A	#N/A	#N/A	#N/A	#N/A	1	2	2	0	0	1	3	0	1	0	0	0	0	#N/A	#N/A	#N/A	#N/A	#N/A
		AT2G26060.1	AT2G26060.1;AT2G26060.2	AT2G26060.1 | Symbols: emb1345, CIA1 | embryo defective 1345, Cytosolic Iron-sulfur protein Assembly 1 | chr2:11102400-11105127 FORWARD LENGTH=352;AT2G26060.2 | Symbols: emb1345, CIA1 | embryo defective 1345, Cytosolic Iron-sulfur protein Assembly 1 | chr2	5	2	0	0	1	#N/A	#N/A	#N/A	#N/A	#N/A	#N/A	0	0	0	4	4	2	4	4	5	0	2	3	0	#N/A	#N/A	#N/A	#N/A	#N/A
		AT3G13580.9	AT3G13580.9;AT3G13580.8;AT3G13580.7;AT3G13580.6;AT3G13580.5;AT3G13580.4;AT3G13580.3;AT3G13580.2;AT3G13580.1	AT3G13580.9 | Symbols: no symbol available | no full name available | chr3:4433809-4435109 FORWARD LENGTH=244;AT3G13580.8 | Symbols: no symbol available | no full name available | chr3:4433809-4435109 FORWARD LENGTH=244;AT3G13580.7 | Symbols: no symbol ava	5	2	4	5	3	3	2	2	2	3	2	9	13	15	15	22	11	20	18	18	13	10	14	11	1	1	0	1	1
		AT1G75350.1	AT1G75350.1	AT1G75350.1 | Symbols: emb2184 | embryo defective 2184 | chr1:28272163-28272687 FORWARD LENGTH=144	5	1	5	8	8	1	1	1	1	1	1	4	6	9	12	11	8	13	6	7	7	3	10	5	0	2	0	0	1
		ATCG00650.1	ATCG00650.1	ATCG00650.1 | Symbols: RPS18 | ribosomal protein S18 | chrc:67917-68222 FORWARD LENGTH=101	5	1	1	1	3	0	1	2	4	1	3	0	1	2	1	1	2	2	1	0	2	1	0	0	0	0	0	0	0
		CON__P19013	CON__P19013	#N/A	5	0	0	16	0	#N/A	#N/A	#N/A	#N/A	#N/A	#N/A	0	0	0	0	1	1	0	0	0	0	0	0	1	0	0	1	8	0
		AT5G27670.1	AT5G27670.1	AT5G27670.1 | Symbols: HTA7, h2a.w.7 | histone H2A 7 | chr5:9792807-9793365 REVERSE LENGTH=150	6	26	25	12	13	1	0	1	2	0	2	4	1	9	2	4	9	0	13	1	3	9	2	3	4	12	2	11	2
		AT1G50370.1	AT1G50370.1	AT1G50370.1 | Symbols: FYPP1, AtFYPP1 | flower- specific, phytochrome-associated protein phosphatase 1 | chr1:18658894-18661672 FORWARD LENGTH=303	6	14	10	7	10	0	6	6	11	15	10	0	1	4	5	7	3	7	5	7	4	5	6	2	#N/A	#N/A	#N/A	#N/A	#N/A
		AT5G44340.1	AT5G44340.1	AT5G44340.1 | Symbols: TUB4 | tubulin beta chain 4 | chr5:17859442-17860994 REVERSE LENGTH=444	6	13	11	9	10	9	4	6	6	7	10	3	5	19	18	22	18	21	14	18	8	18	13	6	1	2	2	7	4
		AT1G72610.1	AT1G72610.1	AT1G72610.1 | Symbols: GER1, GLP1, ATGER1 | A. THALIANA GERMIN-LIKE PROTEIN 1, GERMIN-LIKE PROTEIN 1, germin-like protein 1 | chr1:27339302-27339928 REVERSE LENGTH=208	6	12	4	9	6	0	1	0	4	8	5	#N/A	#N/A	#N/A	#N/A	#N/A	#N/A	#N/A	#N/A	#N/A	#N/A	#N/A	#N/A	#N/A	#N/A	#N/A	#N/A	#N/A	#N/A
		AT3G53870.1	AT3G53870.1	AT3G53870.1 | Symbols: no symbol available | no full name available | chr3:19951547-19952782 FORWARD LENGTH=249	6	11	7	6	6	0	0	1	2	4	0	1	2	4	2	2	2	3	1	2	1	2	1	1	0	0	1	0	0
		AT3G55220.1	AT3G55220.1;AT3G55200.3;AT3G55200.2;AT3G55200.1	AT3G55220.1 | Symbols: SAP130b, AtSAP130b | spliceosome-associated protein 130 b, Arabidopsis thaliana spliceosome-associated protein 130 b | chr3:20467116-20470944 REVERSE LENGTH=1214;AT3G55200.3 | Symbols: AtSAP130a, SAP130a | spliceosome-associated prot	6	11	11	6	12	0	2	3	4	10	1	5	10	11	9	14	11	19	14	15	7	7	13	4	0	0	0	1	0
		AT1G07440.1	AT1G07440.1;AT1G07440.2	AT1G07440.1 | Symbols: no symbol available | no full name available | chr1:2286436-2287665 REVERSE LENGTH=266;AT1G07440.2 | Symbols: no symbol available | no full name available | chr1:2286991-2287665 REVERSE LENGTH=174	6	10	3	6	6	3	5	3	1	4	5	1	2	3	8	8	4	6	14	9	6	7	8	9	#N/A	#N/A	#N/A	#N/A	#N/A
		AT1G75950.1	AT1G75950.1	AT1G75950.1 | Symbols: UIP1, ASK1, SKP1A, ATSKP1, SKP1 | ARABIDOPSIS SKP1 HOMOLOGUE 1, UFO INTERACTING PROTEIN 1, S phase kinase-associated protein 1 | chr1:28516715-28517454 FORWARD LENGTH=160	6	10	5	4	5	3	3	1	1	3	3	1	4	6	5	5	5	4	4	6	5	7	4	6	0	2	3	1	0
		AT4G27000.1	AT4G27000.1	AT4G27000.1 | Symbols: ATRBP45C | | chr4:13554983-13557763 REVERSE LENGTH=415	6	10	7	4	7	4	5	2	2	7	6	5	8	7	14	18	14	14	13	16	10	14	19	11	1	0	0	2	2
		AT1G65930.1	AT1G65930.1	AT1G65930.1 | Symbols: cICDH | cytosolic NADP+-dependent isocitrate dehydrogenase | chr1:24539088-24541861 FORWARD LENGTH=410	6	9	6	2	7	0	4	5	5	13	9	6	8	7	6	13	5	9	8	12	6	3	9	4	1	2	3	1	0
		AT3G06850.2	AT3G06850.2;AT3G06850.1	AT3G06850.2 | Symbols: BCE2, DIN3, LTA1 | DARK INDUCIBLE 3 | chr3:2158212-2160465 REVERSE LENGTH=483;AT3G06850.1 | Symbols: BCE2, DIN3, LTA1 | DARK INDUCIBLE 3 | chr3:2158212-2160465 REVERSE LENGTH=483	6	9	7	7	8	0	2	3	1	11	10	2	2	14	10	15	8	8	8	8	2	4	4	1	0	0	0	1	0
		AT4G34870.1	AT4G34870.1	AT4G34870.1 | Symbols: ROC5, ATCYP1 | ARABIDOPSIS THALIANA CYCLOPHILIN 1, rotamase cyclophilin 5 | chr4:16614451-16614969 FORWARD LENGTH=172	6	9	7	6	5	4	5	0	3	8	6	7	3	4	5	7	5	11	6	10	5	2	6	5	0	0	3	0	1
		ATCG00750.1	ATCG00750.1	ATCG00750.1 | Symbols: RPS11 | ribosomal protein S11 | chrc:78960-79376 REVERSE LENGTH=138	6	9	6	11	8	4	3	7	3	4	5	6	4	4	5	7	7	5	4	6	5	4	7	6	0	0	1	0	0
		ATMG01190.1	ATMG01190.1;AT2G07698.1	ATMG01190.1 | Symbols: ATP1 | ATP synthase subunit 1 | chrm:67098-68621 REVERSE LENGTH=507;AT2G07698.1 | Symbols: no symbol available | no full name available | chr2:3361474-3364028 FORWARD LENGTH=777	6	9	8	8	6	5	10	9	21	23	31	3	3	6	4	6	4	9	6	10	4	3	4	1	8	7	18	1	0
		AT1G08520.1	AT1G08520.1	AT1G08520.1 | Symbols: ALB1, PDE166, ALB-1V, CHLD, V157 | PIGMENT DEFECTIVE EMBRYO 166, ALBINA 1 | chr1:2696538-2700819 FORWARD LENGTH=760	6	8	7	7	12	3	8	8	2	8	4	10	17	18	27	27	23	26	22	22	23	20	23	19	1	1	2	1	2
		AT1G16870.1	AT1G16870.1	AT1G16870.1 | Symbols: no symbol available | no full name available | chr1:5770964-5773157 REVERSE LENGTH=480	6	8	7	3	3	0	0	0	1	3	0	1	2	0	0	3	3	5	4	4	0	2	4	0	#N/A	#N/A	#N/A	#N/A	#N/A
		AT1G56580.1	AT1G56580.1	AT1G56580.1 | Symbols: SVB | SMALLER WITH VARIABLE BRANCHES | chr1:21198402-21198902 REVERSE LENGTH=166	6	8	6	11	7	9	5	6	5	3	6	2	7	8	6	15	9	11	13	13	7	7	9	6	0	0	1	0	0
		AT1G62640.2	AT1G62640.2;AT1G62640.1	AT1G62640.2 | Symbols: KAS III | 3-ketoacyl-acyl carrier protein synthase III | chr1:23192502-23194737 FORWARD LENGTH=404;AT1G62640.1 | Symbols: KAS III | 3-ketoacyl-acyl carrier protein synthase III | chr1:23192502-23194737 FORWARD LENGTH=404	6	8	7	4	4	3	5	4	6	7	4	4	6	6	14	16	8	9	14	11	8	4	12	5	1	0	2	0	3
		AT1G80410.1	AT1G80410.1;AT1G80410.2	AT1G80410.1 | Symbols: OMA, EMB2753, NAA15, MUSE6 | mutant,snc1-enhancing 6, EMBRYO DEFECTIVE 2753, OMISHA, NAA15 | chr1:30227963-30234832 REVERSE LENGTH=897;AT1G80410.2 | Symbols: OMA, EMB2753, NAA15, MUSE6 | mutant,snc1-enhancing 6, EMBRYO DEFECTIVE	6	8	10	6	11	1	8	3	8	25	16	3	1	11	21	24	15	23	20	25	13	11	20	10	0	2	9	1	1
		AT3G29360.1	AT3G29360.1;AT3G29360.2	AT3G29360.1 | Symbols: UGD2 | UDP-glucose dehydrogenase 2 | chr3:11267375-11268817 REVERSE LENGTH=480;AT3G29360.2 | Symbols: UGD2 | UDP-glucose dehydrogenase 2 | chr3:11267375-11268817 REVERSE LENGTH=480	6	8	7	7	4	6	14	10	11	18	19	10	12	16	25	27	18	25	25	32	19	20	27	14	#N/A	#N/A	#N/A	#N/A	#N/A
		AT3G52200.1	AT3G52200.1;AT3G52200.2	AT3G52200.1 | Symbols: mtE2-1, LTA3 | mitochondrial pyruvate dehydrogenase subunit 2-1 | chr3:19360317-19366091 FORWARD LENGTH=637;AT3G52200.2 | Symbols: mtE2-1, LTA3 | mitochondrial pyruvate dehydrogenase subunit 2-1 | chr3:19360317-19366091 FORWARD LENGT	6	8	7	0	8	0	1	1	0	6	0	2	4	8	4	11	6	13	10	9	4	5	5	3	0	0	0	0	0
		AT4G31810.1	AT4G31810.1	AT4G31810.1 | Symbols: CHY4 | | chr4:15387365-15390290 REVERSE LENGTH=409	6	8	7	5	2	0	0	0	0	1	0	0	2	0	1	1	6	6	4	7	1	1	4	0	#N/A	#N/A	#N/A	#N/A	#N/A
		AT5G03650.1	AT5G03650.1	AT5G03650.1 | Symbols: SBE2.2 | starch branching enzyme 2.2 | chr5:931924-937470 FORWARD LENGTH=805	6	8	5	0	6	1	1	1	0	3	2	2	0	1	2	1	1	1	1	4	1	1	1	1	#N/A	#N/A	#N/A	#N/A	#N/A
		AT5G47700.2	AT5G47700.2;AT5G47700.1	AT5G47700.2 | Symbols: RPP1C, RPP1.3 | 60S acidic ribosomal protein P1-3, RPP1 co-orthologous gene 3 | chr5:19328019-19328724 REVERSE LENGTH=113;AT5G47700.1 | Symbols: RPP1C, RPP1.3 | 60S acidic ribosomal protein P1-3, RPP1 co-orthologous gene 3 | chr5:193	6	8	4	5	10	2	1	5	5	6	8	0	0	1	1	1	1	3	0	1	2	1	3	0	0	2	1	3	1
		AT1G68560.1	AT1G68560.1	AT1G68560.1 | Symbols: XYL1, GH31, TRG1, ATXYL1, AXY3 | altered xyloglucan 3, ALPHA-XYLOSIDASE 1, alpha-xylosidase 1, thermoinhibition resistant germination 1 | chr1:25734435-25737897 REVERSE LENGTH=915	6	7	11	9	2	6	11	10	22	28	21	4	8	20	7	20	11	14	12	10	1	2	0	0	4	1	8	2	3
		AT2G47940.2	AT2G47940.2;AT2G47940.1	AT2G47940.2 | Symbols: DEG2, DEGP2, EMB3117 | DEGP protease 2, EMBRYO DEFECTIVE 3117, degradation of periplasmic proteins 2 | chr2:19618372-19622164 REVERSE LENGTH=606;AT2G47940.1 | Symbols: DEG2, DEGP2, EMB3117 | DEGP protease 2, EMBRYO DEFECTIVE 3117, de	6	7	4	3	3	0	1	0	0	5	1	#N/A	#N/A	#N/A	#N/A	#N/A	#N/A	#N/A	#N/A	#N/A	#N/A	#N/A	#N/A	#N/A	#N/A	#N/A	#N/A	#N/A	#N/A
		AT4G24550.2	AT4G24550.2	AT4G24550.2 | Symbols: AP4M | adaptor protein-4 mu-adaptin | chr4:12675873-12678903 FORWARD LENGTH=451	6	7	2	4	4	5	1	4	3	8	8	4	8	5	7	11	9	16	12	15	2	8	12	7	1	1	3	2	2
		AT4G39200.2	AT4G39200.2;AT4G39200.1;AT2G16360.1	AT4G39200.2 | Symbols: no symbol available | no full name available | chr4:18257464-18258464 FORWARD LENGTH=107;AT4G39200.1 | Symbols: no symbol available | no full name available | chr4:18257464-18258464 FORWARD LENGTH=108;AT2G16360.1 | Symbols: no symbol	6	7	4	5	3	0	1	0	5	2	3	3	2	2	2	3	3	3	3	2	2	2	3	2	4	4	3	1	1
		AT5G63570.1	AT5G63570.1;AT5G63570.2;AT3G48730.1	AT5G63570.1 | Symbols: GSA1 | glutamate-1-semialdehyde-2,1-aminomutase | chr5:25451957-25453620 FORWARD LENGTH=474;AT5G63570.2 | Symbols: GSA1 | glutamate-1-semialdehyde-2,1-aminomutase | chr5:25452299-25453620 FORWARD LENGTH=411;AT3G48730.1 | Symbols:	6	7	4	1	4	#N/A	#N/A	#N/A	#N/A	#N/A	#N/A	1	1	2	3	2	1	4	3	4	3	2	3	0	0	0	0	0	0
		AT5G67360.1	AT5G67360.1	AT5G67360.1 | Symbols: ARA12, SBT1.7 | Subtilisin-like Serine protease 1.7 | chr5:26872192-26874465 REVERSE LENGTH=757	6	7	8	3	3	2	4	2	10	9	7	1	2	3	5	5	0	2	3	5	1	0	2	1	0	0	1	0	0
		AT2G03850.1	AT2G03850.1	AT2G03850.1 | Symbols: no symbol available | no full name available | chr2:1175653-1176597 FORWARD LENGTH=191	6	6	5	4	7	3	2	1	6	8	8	13	10	8	4	6	6	5	8	8	11	7	10	7	6	2	4	2	3
		AT2G29320.1	AT2G29320.1;AT2G29320.2;AT2G29320.3	AT2G29320.1 | Symbols: no symbol available | no full name available | chr2:12592180-12593377 FORWARD LENGTH=269;AT2G29320.2 | Symbols: no symbol available | no full name available | chr2:12592335-12593377 FORWARD LENGTH=251;AT2G29320.3 | Symbols: no symbol	6	6	6	5	8	2	5	3	2	3	3	#N/A	#N/A	#N/A	#N/A	#N/A	#N/A	#N/A	#N/A	#N/A	#N/A	#N/A	#N/A	#N/A	#N/A	#N/A	#N/A	#N/A	#N/A
		AT2G34420.1	AT2G34420.1;AT1G29930.1;AT1G29920.1;AT1G29910.1;AT2G34430.1	AT2G34420.1 | Symbols: LHCB1.5, LHB1B2 | PHOTOSYSTEM II LIGHT HARVESTING COMPLEX GENE 1.5, photosystem II light harvesting complex gene B1B2 | chr2:14522716-14523513 REVERSE LENGTH=265;AT1G29930.1 | Symbols: LHCB1.3, AB140, CAB140, CAB1 | LIGHT-HARVESTING	6	6	8	6	5	0	3	4	3	4	2	1	2	2	5	3	1	3	2	1	3	1	1	1	4	1	2	1	1
		AT3G03250.3	AT3G03250.3;AT3G03250.1;AT3G03250.2;AT5G17310.2;AT5G17310.6;AT5G17310.4;AT5G17310.3;AT5G17310.5;AT5G17310.1	AT3G03250.3 | Symbols: AtUGP1, UGP, UGP1 | UDP-glucose pyrophosphorylase, UDP-GLUCOSE PYROPHOSPHORYLASE 1 | chr3:750072-754014 REVERSE LENGTH=463;AT3G03250.1 | Symbols: AtUGP1, UGP, UGP1 | UDP-glucose pyrophosphorylase, UDP-GLUCOSE PYROPHOSPHORYLASE 1 | ch	6	6	5	3	3	2	6	3	9	14	8	5	10	15	14	17	14	21	18	32	15	16	15	12	0	0	3	0	0
		AT4G02840.1	AT4G02840.1;AT4G02840.2	AT4G02840.1 | Symbols: SmD1b | | chr4:1264726-1266253 FORWARD LENGTH=116;AT4G02840.2 | Symbols: SmD1b | | chr4:1264726-1266253 FORWARD LENGTH=126	6	6	5	9	7	#N/A	#N/A	#N/A	#N/A	#N/A	#N/A	3	3	2	3	3	2	6	4	4	3	2	3	2	0	0	1	0	0
		AT4G09320.1	AT4G09320.1	AT4G09320.1 | Symbols: ATNDK1, NDPK1, NDK1 | nucleoside diphosphate kinase 1 | chr4:5923484-5924366 FORWARD LENGTH=149	6	6	8	8	9	5	5	4	6	5	7	4	5	5	6	9	8	9	10	10	5	6	6	7	4	2	5	2	1
		AT4G25130.1	AT4G25130.1	AT4G25130.1 | Symbols: MSRA4, PMSR4 | peptide met sulfoxide reductase 4, methionine sulfoxide reductase A4 | chr4:12898802-12899998 REVERSE LENGTH=258	6	6	3	5	4	5	4	4	6	4	3	5	5	6	7	10	10	12	9	12	10	9	11	11	2	2	1	5	6
		AT4G31180.2	AT4G31180.2;AT4G31180.1	AT4G31180.2 | Symbols: IBI1 | impaired in BABA-induced disease immunity 1 | chr4:15156696-15159362 FORWARD LENGTH=558;AT4G31180.1 | Symbols: IBI1 | impaired in BABA-induced disease immunity 1 | chr4:15156696-15159362 FORWARD LENGTH=558	6	6	5	3	3	0	0	0	0	4	0	1	3	10	9	15	9	18	19	24	2	8	9	5	0	0	0	0	0
		AT4G36740.1	AT4G36740.1;AT4G36740.2	AT4G36740.1 | Symbols: HB-5, HB40, ATHB40 | homeobox protein 40 | chr4:17314649-17316314 REVERSE LENGTH=216;AT4G36740.2 | Symbols: HB-5, HB40, ATHB40 | homeobox protein 40 | chr4:17314649-17316314 REVERSE LENGTH=217	6	6	2	3	1	#N/A	#N/A	#N/A	#N/A	#N/A	#N/A	2	0	4	6	6	5	4	4	2	1	3	4	3	0	0	0	2	2
		AT5G16050.2	AT5G16050.2;AT5G16050.1	AT5G16050.2 | Symbols: GRF5, GF14 UPSILON | general regulatory factor 5 | chr5:5244008-5245402 REVERSE LENGTH=268;AT5G16050.1 | Symbols: GRF5, GF14 UPSILON | general regulatory factor 5 | chr5:5244008-5245402 REVERSE LENGTH=268	6	6	4	5	3	4	2	2	2	2	2	3	1	4	5	4	6	5	4	6	3	3	3	3	2	1	3	1	3
		AT5G22440.2	AT5G22440.2;AT5G22440.1	AT5G22440.2 | Symbols: no symbol available | no full name available | chr5:7435328-7436486 REVERSE LENGTH=217;AT5G22440.1 | Symbols: no symbol available | no full name available | chr5:7435328-7436486 REVERSE LENGTH=217	6	6	5	3	3	1	3	1	1	3	1	3	2	4	4	4	4	5	5	6	5	4	5	2	1	3	1	1	1
		AT5G38430.2	AT5G38430.2;AT5G38430.1	AT5G38430.2 | Symbols: RBCS1B | Rubisco small subunit 1B | chr5:15384350-15385155 REVERSE LENGTH=181;AT5G38430.1 | Symbols: RBCS1B | Rubisco small subunit 1B | chr5:15384350-15385155 REVERSE LENGTH=181	6	6	8	4	4	5	3	3	6	7	5	2	2	6	5	7	8	5	6	7	4	4	7	4	0	0	0	3	0
		AT1G09760.1	AT1G09760.1	AT1G09760.1 | Symbols: U2A | U2 small nuclear ribonucleoprotein A | chr1:3159476-3161603 REVERSE LENGTH=249	6	5	8	7	4	#N/A	#N/A	#N/A	#N/A	#N/A	#N/A	2	5	1	5	3	4	3	5	2	5	3	2	2	1	1	2	0	0
		AT1G49760.2	AT1G49760.2;AT1G49760.1	AT1G49760.2 | Symbols: PABP8, PAB8 | POLY(A) BINDING PROTEIN 8, poly(A) binding protein 8 | chr1:18416740-18419753 FORWARD LENGTH=671;AT1G49760.1 | Symbols: PABP8, PAB8 | POLY(A) BINDING PROTEIN 8, poly(A) binding protein 8 | chr1:18416740-18419753 FORWARD	6	5	2	2	1	2	17	5	2	9	7	1	5	12	15	14	18	14	13	17	11	14	19	4	0	0	0	0	0
		AT1G50670.3	AT1G50670.3;AT1G50670.2;AT1G50670.1	AT1G50670.3 | Symbols: OTU2 | ovarian tumor domain (OTU)-containing DUB (deubiquitilating enzyme) 2 | chr1:18775086-18776552 REVERSE LENGTH=208;AT1G50670.2 | Symbols: OTU2 | ovarian tumor domain (OTU)-containing DUB (deubiquitilating enzyme) 2 | chr1:18775	6	5	2	0	2	0	0	0	0	2	0	0	2	4	9	5	3	7	7	5	6	2	5	4	#N/A	#N/A	#N/A	#N/A	#N/A
		AT1G59900.1	AT1G59900.1;AT1G59900.2	AT1G59900.1 | Symbols: AT-E1 ALPHA, E1 ALPHA, IAR4L | pyruvate dehydrogenase complex E1 alpha subunit, IAR4-LIKE | chr1:22051368-22053660 FORWARD LENGTH=389;AT1G59900.2 | Symbols: AT-E1 ALPHA, E1 ALPHA, IAR4L | pyruvate dehydrogenase complex E1 alpha subun	6	5	4	4	4	#N/A	#N/A	#N/A	#N/A	#N/A	#N/A	2	2	10	12	12	14	15	15	14	5	12	13	4	#N/A	#N/A	#N/A	#N/A	#N/A
[truncated: 3,568 more rows]
